# Supplementary material for: Therapeutic efficacy of dimethyl fumarate in relapsing-remitting multiple sclerosis associates with ROS pathway in monocytes
Source: Nat Commun. 2019 Jul 12;10:3081. doi: 10.1038/s41467-019-11139-3 (PMC6626021; doi:10.1038/s41467-019-11139-3)
Supplement: Supplementary file 3 — Supplementary Data 1 [file 41467_2019_11139_MOESM3_ESM.xlsx]

## Sheet: Overview
Supplementary Dataset 1. Patient information overview
Clinical features							CD14+*							CD4+*					Immune features*						Differential Blood Count*			Genetic association
Sample	Sex	Age	DMF response	Previous treamtent	EDSS at baseline		DNA methylation			Transcriptomics		FACS		DNA methylation			FACS		Isoprostanes			Cytokine						ROS production*	DMF response**
							BL	M3	M6	BL	M6	BL/M3/M6		BL	M3	M6	BL/M6		BL	M3	M6
Sample_0001	M	32	No Effect		1.5		-	-	-	-	-	X		X	-	X	X		-	-	-	X			-			-	-
Sample_0002	F	33	Effect		1.0		-	-	-	-	-	X		-	-	-	-		X	-	X	X			-			-	-
Sample_0003	F	31	Effect		2.0		X	X	-	-	-	-		X	X	-	X		-		-	-			-			-	-
Sample_0004	F	30	Effect		3.0		-	-	-	-	-	X		-	-	-	-		X	X	X	X			-			-	-
Sample_0005	F	32	Effect		0.0		-	-	-	-	-	X		-	-	-	-		X	-	X	X			-			-	-
Sample_0006	M	31	No Effect		3.0		X	X	X	-	-	X		X	X	X	-		X	X	X	X			-			X	X
Sample_0007	F	43	No Effect		2.0		-	-	-	-	-	X		X	-	X	-		-	-	-	X			-			X	X
Sample_0008	F	39	No Effect		0.0		-	-	-	-	-	-		X	-	X	-		X	-	X	X			-			-	-
Sample_0009	F	39	Effect	Gilenya	1.0		-	-	-	-	-	-		X	-	X	-		X	-	X	X			-			-	-
Sample_0010	F	35	Effect		0.0		-	-	-	-	-	X		X	-	X	-		X	-	X	X			-			X	X
Sample_0011	F	34	No Effect		3.0		X	-	X	-	-	-		X	X	-	-		-	-	-	-			-			-	-
Sample_0012	F	33	No Effect		1.0		X	X	X	-	-	-		-	X	X	-		X	X	X	X			-			-	-
Sample_0013	F	42	No Effect	Avonex	0.0		-	-	-	-	-	X		-	-	-	-		X	X	X	X			-			X	X
Sample_0014	F	21	No Effect	Gilenya	1.0		-	-	-	-	-	X		-	-	-	-		-	-	-	-			-			X	X
Sample_0015	M	52	Effect		1.0		-	-	-	-	-	X		-	-	-	-		-	-	-	X			-			-	-
Sample_0016	F	47	Effect	Betaferon	0.0		X	X	X	X	X	-		X	X	-	-		-	-	-	-			-			-	-
Sample_0017	F	41	Effect		0.0		X	X	-	-	-	-		X	X	-	-		-	-	-	-			-			-	-
Sample_0018	M	39	Effect	Avonex	1.0		-	-	-	-	-	-		-	-	-	-		X	-	X	X			-			X	X
Sample_0019	F	31	No Effect		0.0		-	-	-	-	-	-		-	-	-	X		X	-	X	-			-			-	-
Sample_0020	F	50	No Effect		1.0		-	-	-	-	-	-		-	-	-	X		X	-	X	X			-			X	X
Sample_0021	F	29	Effect		1.0		-	-	-	-	-	-		-	-	-	X		X	-	X	X			-			-	-
Sample_0022	F	51	Effect	Copaxon	1.5		X	X	-	-	-	X		X	X	-	-		X	X	X	X			-			X	X
Sample_0023	M	29	Effect		1.0		X	X	-	-	-	X		X	X	-	-		-	-	-	X			-			-	-
Sample_0024	F	24	Effect		2.0		X	X	X	-	-	X		X	X	X	-		X	-	X	X			-			X	X
Sample_0025	M	33	Effect	Betaferon	3.0		X	X	X	-	-	X		X	X	X	-		X	-	X	X			-			X	X
Sample_0026	F	42	Effect	Avonex	0.0		X	-	X	-	-	-		-	X	X	-		X	-	X	X			-			-	X
Sample_0027	M	35	Effect		1.0		-	-	-	-	-	-		-	-	-	X		X	-	X	X			-			-	-
Sample_0028	F	30	No Effect		0.0		-	-	-	-	-	-		-	-	-	X		X	-	X	X			-			X	X
Sample_0029	F	41	No Effect		0.0		-	-	-	-	-	-		-	-	-	-		-	-	-	-			-			-	-
Sample_0030	F	31	No Effect		2.5		-	-	-	-	-	-		-	-	-	-		X	-	X	X			-			X	X
Sample_0031	F	44	Effect	Avonex	0.0		X	X	X	X	X	X		X	X	X	-		X	X	X	X			-			X	X
Sample_0032	M	26	Effect		1.0		-	-	-	-	-	-		-	-	-	X		X	-	X	-			-			-	-
Sample_0033	F	30	Effect		1.0		X	X	-	-	-	X		X	X	-	-		X	X	X	X			-			-	-
Sample_0034	M	25	Effect		1.0		-	-	-	-	-	X		-	-	-	-		X	X	X	X			-			X	X
Sample_0035	M	35	Effect	Avonex	0.0		X	X	X	X	X	X		X	X	X	-		X	X	X	X			-			-	-
Sample_0036	M	31	Effect		2.0		-	-	-	-	-	-		-	-	-	X		X	-	X	-			-			-	-
Sample_0037	F	30	No Effect		1.5		-	-	-	-	-	X		-	-	-	-		-	-	-	-			-			-	-
Sample_0038	M	22	Effect		1.0		-	-	-	-	-	X		-	-	-	-		-	-	-	-			-			-	-
Sample_0039	F	28	Effect		2.5		-	-	-	-	-	X		-	-	-	-		-	-	-	-			-			-	X
Sample_0040	F	33	Effect		1.0		-	-	-	-	-	X		-	-	-	-		-	-	-	X			-			-	-
Sample_0041	M	35	No Effect		0.0		-	-	-	-	-	X		-	-	-	-		-	-	-	-			-			-	-
Sample_0042	F	33	Effect		1.0		-	-	-	-	-	X		-	-	-	-		-	-	-	-			-			-	-
Sample_0043	M	45	No Effect		2.5		-	-	-	-	-	X		-	-	-	-		-	-	-	-			-			-	-
Sample_0044	F	34	Effect		0.0		-	-	-	-	-	X		-	-	-	-		-	-	-	-			-			-	-
Sample_0045	F	54	Effect		1.5		-	-	-	-	-	X		-	-	-	-		-	-	-	-			-			-	X
Sample_0046	M	34	Effect		1.5		-	-	-	-	-	X		-	-	-	-		-	-	-	-			-			-	-
Sample_0047	F	40	Effect		0.0		-	-	-	-	-	-		-	-	-	X		-	-	-	X			-			-	-
Sample_0048	F	41	Effect		0.0		-	-	-	-	-	-		-	-	-	X		-	-	-	X			-			-	-
Sample_0049	M	32	Effect		1.5		-	-	-	-	-	-		-	-	-	X		-	-	-	-			-			-	-
Sample_0050	M	33	HC		-		-	-	-	-	-	X		-	-	-	X		-	-	-	-			X			-	-
Sample_0051	M	23	HC		-		-	-	-	-	-	X		-	-	-	X		-	-	-	-			X			-	-
Sample_0052	F	34	HC		-		-	-	-	-	-	X		-	-	-	X		-	-	-	-			X			-	-
Sample_0053	M	45	HC		-		-	-	-	-	-	X		-	-	-	X		-	-	-	-			X			-	-
Sample_0054	F	27	HC		-		-	-	-	-	-	X		-	-	-	X		-	-	-	-			X			-	-
Sample_0055	M	31	HC		-		-	-	-	-	-	X		-	-	-	X		-	-	-	-			X			-	-
Sample_0056	M	31	HC		-		-	-	-	-	-	X		-	-	-	X		-	-	-	-			X			-	-
Sample_0057	M	42	HC		-		-	-	-	-	-	X		-	-	-	X		-	-	-	-			X			-	-
Sample_0058	F	37	HC		-		-	-	-	-	-	X		-	-	-	X		-	-	-	-			X			-	-
Sample_0059	F	25	HC		-		-	-	-	-	-	X		-	-	-	-		-	-	-	-			-			-	-
Sample_0060	F	54	No Effect		2.0		-	-	-	-	-	-		-	-	-	-		-	-	-	X			-			-	-
Sample_0061	F	51	No Effect		0.0		-	-	-	-	-	-		-	-	-	-		-	-	-	X			-			-	-
Sample_0062	M	46	Effect		1.0		-	-	-	-	-	-		-	-	-	-		-	-	-	X			-			-	-
Sample_0064	F	51	Effect		1.0		-	-	-	-	-	-		-	-	-	-		-	-	-	X			-			-	-
Sample_0065	M	31	Effect		1.0		-	-	-	-	-	-		-	-	-	-		-	-	-	X			-			-	-
Sample_0066	M	32	Effect		1.5		-	-	-	-	-	-		-	-	-	-		-	-	-	X			-			-	-
Sample_0068	M	33	Effect		2.0		-	-	-	-	-	-		-	-	-	-		-	-	-	X			-			-	-
Sample_0069	M	34	Effect		0.0		-	-	-	-	-	-		-	-	-	-		-	-	-	X			-			-	-
Sample_0070	F	22.9268	HC		-		-	-	-	-	-	-		-	-	-	-		-	-	-	-			X			-	-
Sample_0071	F	25.1321	HC		-		-	-	-	-	-	-		-	-	-	-		-	-	-	-			X			-	-
Sample_0072	M	30.5106	HC		-		-	-	-	-	-	-		-	-	-	-		-	-	-	-			X			-	-
Sample_0073	M	32.1239	HC		-		-	-	-	-	-	-		-	-	-	-		-	-	-	-			X			-	-
Sample_0074	F	22.6393	HC		-		-	-	-	-	-	-		-	-	-	-		-	-	-	-			X			-	-
Sample_0075	F	28.2751	HC		-		-	-	-	-	-	-		-	-	-	-		-	-	-	-			X			-	-
Sample_0076	F	45.2197	HC		-		-	-	-	-	-	-		-	-	-	-		-	-	-	-			X			-	-
Sample_0077	M	25.1786	HC		-		-	-	-	-	-	-		-	-	-	-		-	-	-	-			X			-	-
Sample_0078	F	26.1574	HC		-		-	-	-	-	-	-		-	-	-	-		-	-	-	-			X			-	-
Sample_0079	M	33.8062	HC		-		-	-	-	-	-	-		-	-	-	-		-	-	-	-			X			-	-
Sample_0080	M	52.5681	HC		-		-	-	-	-	-	-		-	-	-	-		-	-	-	-			X			-	-
Sample_0081	M	22.412	HC		-		-	-	-	-	-	-		-	-	-	-		-	-	-	-			X			-	-
Sample_0082	F	22.7844	HC		-		-	-	-	-	-	-		-	-	-	-		-	-	-	-			X			-	-
Sample_0083	M	23.9788	HC		-		-	-	-	-	-	-		-	-	-	-		-	-	-	-			X			-	-
Sample_0084	F	22.0225	HC		-		-	-	-	-	-	-		-	-	-	-		-	-	-	-			X			-	-
Sample_0085	M	25.7076	HC		-		-	-	-	-	-	-		-	-	-	-		-	-	-	-			X			-	-
Sample_0086	F	19.7789	HC		-		-	-	-	-	-	-		-	-	-	-		-	-	-	-			X			-	-
Sample_0087	F	38.6389	No Effect	Copaxone	1.5		-	-	-	-	-	-		-	-	-	-		-	-	-	-			X			-	-
Sample_0088	F	49.8806	No Effect		1.0		-	-	-	-	-	-		-	-	-	-		-	-	-	-			X			-	-
Sample_0089	F	25.3722	No Effect		2.0		-	-	-	-	-	-		-	-	-	-		-	-	-	-			X			-	-
Sample_0090	M	38.7194	No Effect	Avonex	2.0		-	-	-	-	-	-		-	-	-	-		-	-	-	-			X			-	-
Sample_0091	F	19.3833	No Effect	Avonex	1.0		-	-	-	-	-	-		-	-	-	-		-	-	-	-			X			-	-
Sample_0092	F	36.2833	No Effect		1.5		-	-	-	-	-	-		-	-	-	-		-	-	-	-			X			-	-
Sample_0093	F	36.6083	No Effect	Betaferon	5.5		-	-	-	-	-	-		-	-	-	-		-	-	-	-			X			-	-
Sample_0094	F	39.6306	No Effect		1.0		-	-	-	-	-	-		-	-	-	-		-	-	-	-			X			-	-
Sample_0095	F	30.5111	No Effect		0.0		-	-	-	-	-	-		-	-	-	-		-	-	-	-			X			-	-
Sample_0096	F	28.6722	No Effect	Betaferon	2.5		-	-	-	-	-	-		-	-	-	-		-	-	-	-			X			-	-
Sample_0097	F	21.5444	No Effect		1.0		-	-	-	-	-	-		-	-	-	-		-	-	-	-			X			-	-
Sample_0098	F	28.6722	No Effect	Avonex	1.0		-	-	-	-	-	-		-	-	-	-		-	-	-	-			X			-	-
Sample_0099	F	38.6389	No Effect		1.5		-	-	-	-	-	-		-	-	-	-		-	-	-	-			X			-	-
Sample_0100	F	38.3611	No Effect	Avonex	4.0		-	-	-	-	-	-		-	-	-	-		-	-	-	-			X			-	-
Sample_0101	M	31.2472	No Effect	Avonex	2.0		-	-	-	-	-	-		-	-	-	-		-	-	-	-			X			-	-
Sample_0102	M	26.65	No Effect		1.5		-	-	-	-	-	-		-	-	-	-		-	-	-	-			X			-	-
Sample_0103	F	26.7583	No Effect		0.0		-	-	-	-	-	-		-	-	-	-		-	-	-	-			X			-	-
Sample_0104	F	33.8944	No Effect		0.0		-	-	-	-	-	-		-	-	-	-		-	-	-	-			X			-	-
Sample_0105	F	24.7111	No Effect		0.0		-	-	-	-	-	-		-	-	-	-		-	-	-	-			X			-	-
Sample_0106	F	40.2306	No Effect		1.0		-	-	-	-	-	-		-	-	-	-		-	-	-	-			X			-	-
Sample_0107	F	32	No Effect		3.5		-	-	-	-	-	-		-	-	-	-		-	-	-	-			X			-	-
Sample_0108	F	30.4611	No Effect	Avonex	1.0		-	-	-	-	-	-		-	-	-	-		-	-	-	-			X			-	-
Sample_0109	M	35.5417	No Effect		0.0		-	-	-	-	-	-		-	-	-	-		-	-	-	-			X			-	-
Sample_0110	F	22.95	No Effect		1.5		-	-	-	-	-	-		-	-	-	-		-	-	-	-			X			-	-
Sample_0111	F	33.0111	No Effect		2.0		-	-	-	-	-	-		-	-	-	-		-	-	-	-			X			-	-
Sample_0112	F	33.1083	No Effect	Avonex	1.0		-	-	-	-	-	-		-	-	-	-		-	-	-	-			X			-	-
Sample_0113	F	26.6056	Effect	Avonex	5.0		-	-	-	-	-	-		-	-	-	-		-	-	-	-			X			-	-
Sample_0114	M	19.3833	Effect	Copaxone	3.0		-	-	-	-	-	-		-	-	-	-		-	-	-	-			X			-	-
Sample_0115	F	43.0611	Effect	Avonex	1.0		-	-	-	-	-	-		-	-	-	-		-	-	-	-			X			-	-
Sample_0116	F	33.1861	Effect		2.5		-	-	-	-	-	-		-	-	-	-		-	-	-	-			X			-	-
Sample_0117	F	25.3722	Effect		5.5		-	-	-	-	-	-		-	-	-	-		-	-	-	-			X			-	-
Sample_0118	M	36.9972	Effect	Avonex	1.0		-	-	-	-	-	-		-	-	-	-		-	-	-	-			X			-	-
Sample_0119	M	29	Effect	Betaferon	3.5		-	-	-	-	-	-		-	-	-	-		-	-	-	-			X			-	-
Sample_0120	F	19.3833	Effect	Avonex	2.5		-	-	-	-	-	-		-	-	-	-		-	-	-	-			X			-	-
Sample_0121	M	15.5861	Effect		2.5		-	-	-	-	-	-		-	-	-	-		-	-	-	-			X			-	-
Sample_0122	F	53.15	Effect	Betaferon	2.0		-	-	-	-	-	-		-	-	-	-		-	-	-	-			X			-	-
Sample_0123	M	39.6306	Effect	Copaxone	3.0		-	-	-	-	-	-		-	-	-	-		-	-	-	-			X			-	-
Sample_0124	F	28.6083	Effect		2.0		-	-	-	-	-	-		-	-	-	-		-	-	-	-			X			-	-
Sample_0125	F	41.7056	Effect	Avonex	1.5		-	-	-	-	-	-		-	-	-	-		-	-	-	-			X			-	-
Sample_0126	F	22.7778	Effect	Avonex	2.0		-	-	-	-	-	-		-	-	-	-		-	-	-	-			X			-	-
Sample_0127	F	21.5444	Effect		2.5		-	-	-	-	-	-		-	-	-	-		-	-	-	-			X			-	-
Sample_0128	F	38.1083	Effect	Betaferon	2.0		-	-	-	-	-	-		-	-	-	-		-	-	-	-			X			-	-
Sample_0129	F	28.6722	Effect	Avonex	0.0		-	-	-	-	-	-		-	-	-	-		-	-	-	-			X			-	-
Sample_0130	F	33.7139	Effect	Copaxone	1.0		-	-	-	-	-	-		-	-	-	-		-	-	-	-			X			-	-
Sample_0131	M	32.9333	Effect		2.5		-	-	-	-	-	-		-	-	-	-		-	-	-	-			X			-	-
Sample_0132	F	28.5556	Effect	Avonex	0.0		-	-	-	-	-	-		-	-	-	-		-	-	-	-			X			-	-
Sample_0133	F	22.95	Effect	Betaferon	3.5		-	-	-	-	-	-		-	-	-	-		-	-	-	-			X			-	-
Sample_0134	F	33.6944	Effect		1.0		-	-	-	-	-	-		-	-	-	-		-	-	-	-			X			-	-
Sample_0135	F	28.5528	Effect	Avonex	2.0		-	-	-	-	-	-		-	-	-	-		-	-	-	-			X			-	-
Sample_0136	F	48.4694	Effect	Avonex	5.5		-	-	-	-	-	-		-	-	-	-		-	-	-	-			X			-	-
Sample_0137	F	29.5278	Effect		2.0		-	-	-	-	-	-		-	-	-	-		-	-	-	-			X			-	-
Sample_0138	M	31	Effect	Avonex	1.5		-	-	-	-	-	-		-	-	-	-		-	-	-	-			X			-	-
Sample_0139	F	40	Effect	Avonex	2.0		-	-	-	-	-	-		-	-	-	-		-	-	-	-			X			-	-
Sample_0140	M	41	Effect	Avonex	4.0		-	-	-	-	-	-		-	-	-	-		-	-	-	-			X			-	-
Sample_0141	F	32	Effect	Avonex	1.5		-	-	-	-	-	-		-	-	-	-		-	-	-	-			X			-	-
Sample_0142	F	44	Effect	Copaxone	3.0		-	-	-	-	-	-		-	-	-	-		-	-	-	-			X			-	-
Sample_0143	F	37	Effect	Copaxone	0.0		-	-	-	-	-	-		-	-	-	-		-	-	-	-			X			-	-
Sample_0144	F	39	Effect	Avonex	2.5		-	-	-	-	-	-		-	-	-	-		-	-	-	-			X			-	-
Sample_0145	M	33	Effect		2.0		-	-	-	-	-	-		-	-	-	-		-	-	-	-			X			-	-
Sample_0146	F	29	Effect	Avonex	1.5		-	-	-	-	-	-		-	-	-	-		-	-	-	-			X			-	-
Sample_0147	M	29	Effect	Copaxone	0.0		-	-	-	-	-	-		-	-	-	-		-	-	-	-			X			-	-
Sample_0148	F	25.3722	Effect		3.5		-	-	-	-	-	-		-	-	-	-		-	-	-	-			X			-	-
Sample_0149	F	40.2306	Effect	Betaferon	0.0		-	-	-	-	-	-		-	-	-	-		-	-	-	-			X			-	-
Sample_0150	F	41.3528	Effect	Betaferon	1.0		-	-	-	-	-	-		-	-	-	-		-	-	-	-			X			-	-
Sample_0151	F	30.4611	Effect	Avonex	2.0		-	-	-	-	-	-		-	-	-	-		-	-	-	-			X			-	-
Sample_0152	M	35.5417	Effect	Betaferon	1.0		-	-	-	-	-	-		-	-	-	-		-	-	-	-			X			-	-
Sample_0153	M	22.95	Effect	Betaferon	1.5		-	-	-	-	-	-		-	-	-	-		-	-	-	-			X			-	-
Sample_0154	M	33.0111	Effect	Avonex	0.0		-	-	-	-	-	-		-	-	-	-		-	-	-	-			X			-	-
Sample_0155	F	38.7194	Effect	Betaferon	3.5		-	-	-	-	-	-		-	-	-	-		-	-	-	-			X			-	-
Sample_0156	M	26.6056	Effect	Avonex	2.0		-	-	-	-	-	-		-	-	-	-		-	-	-	-			X			-	-
Sample_0157	M	25.1528	Effect	Avonex	2.5		-	-	-	-	-	-		-	-	-	-		-	-	-	-			X			-	-
Sample_0158	F	43.0611	Effect	Avonex	4.0		-	-	-	-	-	-		-	-	-	-		-	-	-	-			X			-	-
Sample_0159	F	33.1861	Effect	Avonex	0.0		-	-	-	-	-	-		-	-	-	-		-	-	-	-			X			-	-
Sample_0160	F	25.3722	Effect	Avonex	1.5		-	-	-	-	-	-		-	-	-	-		-	-	-	-			X			-	-
Sample_0161	F	36.9972	Effect	Avonex	1.5		-	-	-	-	-	-		-	-	-	-		-	-	-	-			X			-	-
Sample_0162	F	49.8806	Effect		1.0		-	-	-	-	-	-		-	-	-	-		-	-	-	-			X			-	-
Sample_0163	F	19.3833	Effect	Avonex	1.0		-	-	-	-	-	-		-	-	-	-		-	-	-	-			X			-	-
Sample_0164	F	15.5861	Effect	Betaferon	3.0		-	-	-	-	-	-		-	-	-	-		-	-	-	-			X			-	-
Sample_0165	F	53.15	Effect	Avonex	2.0		-	-	-	-	-	-		-	-	-	-		-	-	-	-			X			-	-
Sample_0166	F	39.6306	Effect	Avonex	1.0		-	-	-	-	-	-		-	-	-	-		-	-	-	-			X			-	-
Sample_0167	M	28.6083	Effect	Avonex	1.5		-	-	-	-	-	-		-	-	-	-		-	-	-	-			X			-	-
Sample_0168	M	41.7056	Effect	Avonex	0.0		-	-	-	-	-	-		-	-	-	-		-	-	-	-			X			-	-
Sample_0169	F	22.7778	Effect	Avonex	0.0		-	-	-	-	-	-		-	-	-	-		-	-	-	-			X			-	-
Sample_0170	M	21.5444	Effect	Copaxone	1.0		-	-	-	-	-	-		-	-	-	-		-	-	-	-			X			-	-
Sample_0171	M	38.1083	Effect	Avonex	0.0		-	-	-	-	-	-		-	-	-	-		-	-	-	-			X			-	-
Sample_0172	F	28.6722	Effect	Avonex	1.0		-	-	-	-	-	-		-	-	-	-		-	-	-	-			X			-	-
Sample_0173	F	33.7139	Effect	Avonex	1.0		-	-	-	-	-	-		-	-	-	-		-	-	-	-			X			-	-
Sample_0174	M	31.2472	Effect	Avonex	3.5		-	-	-	-	-	-		-	-	-	-		-	-	-	-			X			-	-
Sample_0175	F	28.5556	Effect		1.0		-	-	-	-	-	-		-	-	-	-		-	-	-	-			X			-	-
Sample_0176	F	25.3861	Effect	Copaxone	1.0		-	-	-	-	-	-		-	-	-	-		-	-	-	-			X			-	-
Sample_0177	F	24.7111	Effect	Avonex	2.5		-	-	-	-	-	-		-	-	-	-		-	-	-	-			X			-	-
Sample_0178	M	30	Effect		0.0		-	-	-	-	-	-		-	-	-	-		-	-	-	-			X			-	-
Sample_0179	F	37	Effect	Avonex	0.0		-	-	-	-	-	-		-	-	-	-		-	-	-	-			X			-	-
Sample_0180	F	41	Effect	Avonex	1.0		-	-	-	-	-	-		-	-	-	-		-	-	-	-			X			-	-
Sample_0181	F	41.8222	Effect	Copaxone	1.5		-	-	-	-	-	-		-	-	-	-		-	-	-	-			X			-	-
Sample_0182	F	24.7111	Effect	Avonex	3.0		-	-	-	-	-	-		-	-	-	-		-	-	-	-			X			-	-
Sample_0183	F	36.2833	Effect	Avonex	1.5		-	-	-	-	-	-		-	-	-	-		-	-	-	-			X			-	-
Sample_0184	M	42	Effect		1.0		-	-	-	-	-	-		-	-	-	-		-	-	-	-			X			-	-
Sample_0185	M	38.6389	Effect		1.5		-	-	-	-	-	-		-	-	-	-		-	-	-	-			X			-	-
Sample_0186	M	41	Effect	Betaferon	0.0		-	-	-	-	-	-		-	-	-	-		-	-	-	-			X			-	-
Sample_0187	M	42	Effect		0.0		-	-	-	-	-	-		-	-	-	-		-	-	-	-			X			-	-
Sample_0188	F	26.65	Effect	Copaxone	1.5		-	-	-	-	-	-		-	-	-	-		-	-	-	-			X			-	-
Sample_0189	F	33	Effect		1.0		-	-	-	-	-	-		-	-	-	-		-	-	-	-			X			-	-
Sample_0190	F	33	Effect		0.0		-	-	-	-	-	-		-	-	-	-		-	-	-	-			X			-	-
Sample_0191	F	30	Effect		0.0		-	-	-	-	-	-		-	-	-	-		-	-	-	-			X			-	-
Sample_0192	F	30	Effect		1.0		-	-	-	-	-	-		-	-	-	-		-	-	-	-			X			-	-
Sample_0193	F	32	Effect		0.0		-	-	-	-	-	-		-	-	-	-		-	-	-	-			X			-	-
Sample_0194	F	32.1239	Effect		2.0		-	-	-	-	-	-		-	-	-	-		-	-	-	-			X			-	-
Sample_0195	M	25	Effect	Avonex	3.5		-	-	-	-	-	-		-	-	-	-		-	-	-	-			X			-	-
Sample_0196	M	44	Effect	Avonex	0.0		-	-	-	-	-	-		-	-	-	-		-	-	-	-			X			-	-
Sample_0197	F	35.5417	Effect		2.5		-	-	-	-	-	-		-	-	-	-		-	-	-	-			X			-	-
Sample_0198	F	30	Effect		0.0		-	-	-	-	-	-		-	-	-	-		-	-	-	-			X			-	-
Sample_0199	F	22.6393	Effect		2.0		-	-	-	-	-	-		-	-	-	-		-	-	-	-			X			-	-
Sample_0200	F	28.2751	Effect		2.0		-	-	-	-	-	-		-	-	-	-		-	-	-	-			X			-	-
Sample_0201	F	32	Effect		1.0		-	-	-	-	-	-		-	-	-	-		-	-	-	-			X			-	-
Sample_0202	M	22.95	Effect		1.5		-	-	-	-	-	-		-	-	-	-		-	-	-	-			X			-	-
Sample_0203	M	45.2197	Effect		2.0		-	-	-	-	-	-		-	-	-	-		-	-	-	-			X			-	-
Sample_0204	F	44	Effect	Avonex	1.0		-	-	-	-	-	-		-	-	-	-		-	-	-	-			X			-	-
Sample_0205	M	31	Effect		0.0		-	-	-	-	-	-		-	-	-	-		-	-	-	-			X			-	-
Sample_0206	M	41	Effect	Avonex	0.0		-	-	-	-	-	-		-	-	-	-		-	-	-	-			X			-	-
Sample_0207	F	46	Effect		0.0		-	-	-	-	-	-		-	-	-	-		-	-	-	-			X			-	-
Sample_0208	M	30	Effect		1.0		-	-	-	-	-	-		-	-	-	-		-	-	-	-			X			-	-
Sample_0209	F	31	Effect		1.0		-	-	-	-	-	-		-	-	-	-		-	-	-	-			X			-	-
Sample_0210	F	41.7056	Effect		1.5		-	-	-	-	-	-		-	-	-	-		-	-	-	-			X			-	-
Sample_0211	F	23	Effect		0.0		-	-	-	-	-	-		-	-	-	-		-	-	-	-			X			-	-
Sample_0212	F	41	Effect		1.0		-	-	-	-	-	-		-	-	-	-		-	-	-	-			X			-	-
Sample_0213	F	46	Effect		1.0		-	-	-	-	-	-		-	-	-	-		-	-	-	-			X			-	-
Sample_0214	F	23	Effect		1.0		-	-	-	-	-	-		-	-	-	-		-	-	-	-			X			-	-
Sample_0215	F	52	Effect		1.0		-	-	-	-	-	-		-	-	-	-		-	-	-	-			X			-	-
Sample_0216	F	30	Effect	Avonex	1.0		-	-	-	-	-	-		-	-	-	-		-	-	-	-			X			-	-
Sample_0217	F	52	Effect		0.0		-	-	-	-	-	-		-	-	-	-		-	-	-	-			X			-	-
Sample_0218	M	28.6722	Effect		2.5		-	-	-	-	-	-		-	-	-	-		-	-	-	-			X			-	-
Sample_0219	F	30	Effect		0.0		-	-	-	-	-	-		-	-	-	-		-	-	-	-			X			-	-
Sample_0220	M	25.1786	Effect		2.0		-	-	-	-	-	-		-	-	-	-		-	-	-	-			X			-	-
Sample_0221	F	24	Effect	Copaxone	1.0		-	-	-	-	-	-		-	-	-	-		-	-	-	-			X			-	-
Sample_0222	F	26.1574	Effect		2.0		-	-	-	-	-	-		-	-	-	-		-	-	-	-			X			-	-
Sample_0223	F	24	Effect		0.0		-	-	-	-	-	-		-	-	-	-		-	-	-	-			X			-	-
Sample_0224	F	28	Effect		0.0		-	-	-	-	-	-		-	-	-	-		-	-	-	-			X			-	-
Sample_0225	F	34	Effect		0.0		-	-	-	-	-	-		-	-	-	-		-	-	-	-			X			-	-
Sample_0226	F	23	Effect		3.5		-	-	-	-	-	-		-	-	-	-		-	-	-	-			X			-	-
Sample_0227	M	31	Effect		1.5		-	-	-	-	-	-		-	-	-	-		-	-	-	-			X			-	-
Sample_0228	M	33.8062	Effect		2.0		-	-	-	-	-	-		-	-	-	-		-	-	-	-			X			-	-
Sample_0229	F	52.5681	Effect		2.0		-	-	-	-	-	-		-	-	-	-		-	-	-	-			X			-	-
Sample_0230	F	36	Effect		0.0		-	-	-	-	-	-		-	-	-	-		-	-	-	-			X			-	-
Sample_0231	M	41	Effect		4.0		-	-	-	-	-	-		-	-	-	-		-	-	-	-			X			-	-
Sample_0232	F	33	Effect	Avonex	0.0		-	-	-	-	-	-		-	-	-	-		-	-	-	-			X			-	-
Sample_0233	F	45	Effect		0.0		-	-	-	-	-	-		-	-	-	-		-	-	-	-			X			-	-
Sample_0234	F	28	Effect	Copaxone	1.0		-	-	-	-	-	-		-	-	-	-		-	-	-	-			X			-	-
Sample_0235	M	36	Effect	Copaxone	0.0		-	-	-	-	-	-		-	-	-	-		-	-	-	-			X			-	-
Sample_0236	F	22.412	Effect	Copaxone	2.0		-	-	-	-	-	-		-	-	-	-		-	-	-	-			X			-	-
Sample_0237	M	34	Effect	Avonex	1.0		-	-	-	-	-	-		-	-	-	-		-	-	-	-			X			-	-
Sample_0238	F	32	Effect	Betaferon	1.5		-	-	-	-	-	-		-	-	-	-		-	-	-	-			X			-	-
Sample_0239	F	22.7844	Effect		2.0		-	-	-	-	-	-		-	-	-	-		-	-	-	-			X			-	-
Sample_0240	M	56	Effect	Avonex	0.0		-	-	-	-	-	-		-	-	-	-		-	-	-	-			X			-	-
Sample_0241	F	23.9788	Effect	Copaxone	2.0		-	-	-	-	-	-		-	-	-	-		-	-	-	-			X			-	-
Sample_0242	M	35.5417	Effect	Copaxone	3.0		-	-	-	-	-	-		-	-	-	-		-	-	-	-			X			-	-
Sample_0243	F	29	Effect	Avonex	1.5		-	-	-	-	-	-		-	-	-	-		-	-	-	-			X			-	-
Sample_0244	F	36	Effect		1.0		-	-	-	-	-	-		-	-	-	-		-	-	-	-			X			-	-
Sample_0245	F	33	Effect	Avonex	1.0		-	-	-	-	-	-		-	-	-	-		-	-	-	-			X			-	-
Sample_0246	F	34	Effect	Betaferon	0.0		-	-	-	-	-	-		-	-	-	-		-	-	-	-			X			-	-
Sample_0247	F	45	Effect		1.0		-	-	-	-	-	-		-	-	-	-		-	-	-	-			X			-	-
Sample_0248	M	41	Effect	Avonex	0.0		-	-	-	-	-	-		-	-	-	-		-	-	-	-			X			-	-
Sample_0249	M	36	Effect	Copaxone	1.0		-	-	-	-	-	-		-	-	-	-		-	-	-	-			X			-	-
Sample_0250	F	56	Effect		1.0		-	-	-	-	-	-		-	-	-	-		-	-	-	-			X			-	-
Sample_0251	F	34	Effect	Avonex	1.0		-	-	-	-	-	-		-	-	-	-		-	-	-	-			X			-	-
Sample_0252	F	26.65	Effect	Avonex	1.0		-	-	-	-	-	-		-	-	-	-		-	-	-	-			X			-	-
Sample_0253	F	22.0225	Effect		2.0		-	-	-	-	-	-		-	-	-	-		-	-	-	-			X			-	-
Sample_0254	F	22.95	Effect	Avonex	1.0		-	-	-	-	-	-		-	-	-	-		-	-	-	-			X			-	-
Sample_0255	F	25	Effect	Avonex	0.0		-	-	-	-	-	-		-	-	-	-		-	-	-	-			X			-	-
Sample_0256	F	41.7056	Effect		1.0		-	-	-	-	-	-		-	-	-	-		-	-	-	-			X			-	-
Sample_0257	F	25.7076	Effect		2.0		-	-	-	-	-	-		-	-	-	-		-	-	-	-			X			-	-
Sample_0258	M	31	Effect	Betaferon	1.0		-	-	-	-	-	-		-	-	-	-		-	-	-	-			X			-	-
Sample_0259	F	32	Effect		1.0		-	-	-	-	-	-		-	-	-	-		-	-	-	-			X			-	-
Sample_0260	F	54	Effect		0.0		-	-	-	-	-	-		-	-	-	-		-	-	-	-			X			-	-
Sample_0261	M	29	Effect		1.0		-	-	-	-	-	-		-	-	-	-		-	-	-	-			X			-	-
Sample_0262	F	28.6722	Effect		3.0		-	-	-	-	-	-		-	-	-	-		-	-	-	-			X			-	-
Sample_0263	F	32	Effect		4.0		-	-	-	-	-	-		-	-	-	-		-	-	-	-			X			-	-
Sample_0264	F	22.95	Effect		1.0		-	-	-	-	-	-		-	-	-	-		-	-	-	-			X			-	-
Sample_0265	F	19.7789	Effect		2.0		-	-	-	-	-	-		-	-	-	-		-	-	-	-			X			-	-
Sample_0266	F	25.3722	Effect		1.0		-	-	-	-	-	-		-	-	-	-		-	-	-	-			X			-	-
Sample_0267	F	30.5111	Effect		2.0		-	-	-	-	-	-		-	-	-	-		-	-	-	-			X			-	-
Sample_0268	F	33.1861	Effect	Betaferon	3.0		-	-	-	-	-	-		-	-	-	-		-	-	-	-			X			-	-
Sample_0269	F	51	Effect		0.0		-	-	-	-	-	-		-	-	-	-		-	-	-	-			X			-	-
Sample_0270	F	36.9972	Effect		1.0		-	-	-	-	-	-		-	-	-	-		-	-	-	-			X			-	-
Sample_0271	F	33.6944	Effect		0.0		-	-	-	-	-	-		-	-	-	-		-	-	-	-			X			-	-
Sample_0272	M	51	Effect		6.5		-	-	-	-	-	-		-	-	-	-		-	-	-	-			X			-	-
Sample_0273	F	19.3833	Effect		3.0		-	-	-	-	-	-		-	-	-	-		-	-	-	-			X			-	-
Sample_0274	F	41.7056	Effect		3.0		-	-	-	-	-	-		-	-	-	-		-	-	-	-			X			-	-
Sample_0275	M	22.95	Effect		1.5		-	-	-	-	-	-		-	-	-	-		-	-	-	-			X			-	-
Sample_0276	M	26.7583	Effect		2.0		-	-	-	-	-	-		-	-	-	-		-	-	-	-			X			-	-
Sample_0277	F	28.6083	Effect		1.0		-	-	-	-	-	-		-	-	-	-		-	-	-	-			X			-	-
Sample_0278	F	41.8222	Effect		1.0		-	-	-	-	-	-		-	-	-	-		-	-	-	-			X			-	-
Sample_0279	M	31	Effect		3.0		-	-	-	-	-	-		-	-	-	-		-	-	-	-			X			-	-
Sample_0280	M	33.8944	Effect		2.0		-	-	-	-	-	-		-	-	-	-		-	-	-	-			X			-	-
Sample_0281	F	24.7111	Effect		2.0		-	-	-	-	-	-		-	-	-	-		-	-	-	-			X			-	-
Sample_0282	M	41.3528	Effect		0.0		-	-	-	-	-	-		-	-	-	-		-	-	-	-			X			-	-
Sample_0283	F	35.5417	Effect		0.0		-	-	-	-	-	-		-	-	-	-		-	-	-	-			X			-	-
Sample_0284	M	18	Effect	Tysabri	0.0		-	-	-	-	-	-		-	-	-	-		-	-	-	-			-			-	X
Sample_0285	M	21	No Effect	Tysabri	0.0		-	-	-	-	-	-		-	-	-	-		-	-	-	-			-			-	X
Sample_0286	F	22	No Effect	Avonex	0.0		-	-	-	-	-	-		-	-	-	-		-	-	-	-			-			-	X
Sample_0287	M	23	No Effect	Avonex	1.5		-	-	-	-	-	-		-	-	-	-		-	-	-	-			-			-	X
Sample_0288	F	24	Effect	Avonex	2.0		-	-	-	-	-	-		-	-	-	-		-	-	-	-			-			-	X
Sample_0289	M	24	Effect	Tysabri	0.0		-	-	-	-	-	-		-	-	-	-		-	-	-	-			-			-	X
Sample_0290	M	25	No Effect	Betaferon	2.5		-	-	-	-	-	-		-	-	-	-		-	-	-	-			-			-	X
Sample_0291	F	25	Effect		0.0		-	-	-	-	-	-		-	-	-	-		-	-	-	-			-			-	X
Sample_0292	F	26	No Effect	Avonex	0.0		-	-	-	-	-	-		-	-	-	-		-	-	-	-			-			-	X
Sample_0293	F	26	Effect	Avonex	1.0		-	-	-	-	-	-		-	-	-	-		-	-	-	-			-			-	X
Sample_0294	F	28	Effect		0.0		-	-	-	-	-	-		-	-	-	-		-	-	-	-			-			-	X
Sample_0295	F	28	Effect	Avonex	1.0		-	-	-	-	-	-		-	-	-	-		-	-	-	-			-			-	X
Sample_0296	F	28	Effect	Avonex	0.0		-	-	-	-	-	-		-	-	-	-		-	-	-	-			-			-	X
Sample_0297	F	28	No Effect	Avonex	2.0		-	-	-	-	-	-		-	-	-	-		-	-	-	-			-			-	X
Sample_0298	M	28	Effect	Copaxone	0.0		-	-	-	-	-	-		-	-	-	-		-	-	-	-			-			-	X
Sample_0299	F	28	Effect	Copaxone	0.0		-	-	-	-	-	-		-	-	-	-		-	-	-	-			-			-	X
Sample_0300	F	28	Effect	Betaferon	0.0		-	-	-	-	-	-		-	-	-	-		-	-	-	-			-			-	X
Sample_0301	M	29	Effect	Copaxone	1.0		-	-	-	-	-	-		-	-	-	-		-	-	-	-			-			-	X
Sample_0302	F	29	Effect	Aubagio	0.0		-	-	-	-	-	-		-	-	-	-		-	-	-	-			-			-	X
Sample_0303	F	29	Effect	Betaferon	0.0		-	-	-	-	-	-		-	-	-	-		-	-	-	-			-			-	X
Sample_0304	M	29	Effect		1.0		-	-	-	-	-	-		-	-	-	-		-	-	-	-			-			-	X
Sample_0305	F	29	Effect	Copaxone	1.0		-	-	-	-	-	-		-	-	-	-		-	-	-	-			-			-	X
Sample_0306	F	29	No Effect	Copaxone	2.0		-	-	-	-	-	-		-	-	-	-		-	-	-	-			-			-	X
Sample_0307	F	30	Effect	Avonex	0.0		-	-	-	-	-	-		-	-	-	-		-	-	-	-			-			-	X
Sample_0308	M	30	Effect	Extavia	0.0		-	-	-	-	-	-		-	-	-	-		-	-	-	-			-			-	X
Sample_0309	F	30	No Effect	Gilenya	0.0		-	-	-	-	-	-		-	-	-	-		-	-	-	-			-			-	X
Sample_0310	F	30	Effect	Avonex	0.0		-	-	-	-	-	-		-	-	-	-		-	-	-	-			-			-	X
Sample_0311	F	30	No Effect		1.5		-	-	-	-	-	-		-	-	-	-		-	-	-	-			-			-	X
Sample_0312	F	31	Effect		0.0		-	-	-	-	-	-		-	-	-	-		-	-	-	-			-			-	X
Sample_0313	F	31	Effect	Avonex	0.0		-	-	-	-	-	-		-	-	-	-		-	-	-	-			-			-	X
Sample_0314	F	31	Effect	Avonex	0.0		-	-	-	-	-	-		-	-	-	-		-	-	-	-			-			-	X
Sample_0315	F	31	No Effect	Avonex	0.0		-	-	-	-	-	-		-	-	-	-		-	-	-	-			-			-	X
Sample_0316	F	31	Effect	Avonex	2.0		-	-	-	-	-	-		-	-	-	-		-	-	-	-			-			-	X
Sample_0317	F	31	Effect		2.0		-	-	-	-	-	-		-	-	-	-		-	-	-	-			-			-	X
Sample_0318	M	32	Effect	Copaxone	2.0		-	-	-	-	-	-		-	-	-	-		-	-	-	-			-			-	X
Sample_0319	M	32	Effect	Avonex	0.0		-	-	-	-	-	-		-	-	-	-		-	-	-	-			-			-	X
Sample_0320	F	32	Effect	Copaxone	0.0		-	-	-	-	-	-		-	-	-	-		-	-	-	-			-			-	X
Sample_0321	F	32	Effect		1.0		-	-	-	-	-	-		-	-	-	-		-	-	-	-			-			-	X
Sample_0322	F	32	Effect	Copaxone	2.0		-	-	-	-	-	-		-	-	-	-		-	-	-	-			-			-	X
Sample_0323	F	32	Effect	Tysabri	0.0		-	-	-	-	-	-		-	-	-	-		-	-	-	-			-			-	X
Sample_0324	F	32	Effect	Avonex	1.0		-	-	-	-	-	-		-	-	-	-		-	-	-	-			-			-	X
Sample_0325	F	32	Effect		0.0		-	-	-	-	-	-		-	-	-	-		-	-	-	-			-			-	X
Sample_0326	M	33	Effect	Betaferon	0.0		-	-	-	-	-	-		-	-	-	-		-	-	-	-			-			-	X
Sample_0327	F	33	No Effect	Avonex	0.0		-	-	-	-	-	-		-	-	-	-		-	-	-	-			-			-	X
Sample_0328	M	33	Effect	Avonex	0.0		-	-	-	-	-	-		-	-	-	-		-	-	-	-			-			-	X
Sample_0329	F	33	Effect		0.0		-	-	-	-	-	-		-	-	-	-		-	-	-	-			-			-	X
Sample_0330	M	33	Effect	Copaxone	0.0		-	-	-	-	-	-		-	-	-	-		-	-	-	-			-			-	X
Sample_0331	F	33	Effect		2.0		-	-	-	-	-	-		-	-	-	-		-	-	-	-			-			-	X
Sample_0332	M	34	Effect	Copaxone	0.0		-	-	-	-	-	-		-	-	-	-		-	-	-	-			-			-	X
Sample_0333	F	34	No Effect	Avonex	0.0		-	-	-	-	-	-		-	-	-	-		-	-	-	-			-			-	X
Sample_0334	M	34	No Effect	Copaxone	0.0		-	-	-	-	-	-		-	-	-	-		-	-	-	-			-			-	X
Sample_0335	F	34	No Effect	Copaxone	0.0		-	-	-	-	-	-		-	-	-	-		-	-	-	-			-			-	X
Sample_0336	M	34	Effect	Copaxone	0.0		-	-	-	-	-	-		-	-	-	-		-	-	-	-			-			-	X
Sample_0337	F	34	Effect	Tysabri	2.0		-	-	-	-	-	-		-	-	-	-		-	-	-	-			-			-	X
Sample_0338	F	34	No Effect	Extavia	0.0		-	-	-	-	-	-		-	-	-	-		-	-	-	-			-			-	X
Sample_0339	F	34	Effect	Avonex	1.5		-	-	-	-	-	-		-	-	-	-		-	-	-	-			-			-	X
Sample_0340	F	35	Effect	Avonex	3.0		-	-	-	-	-	-		-	-	-	-		-	-	-	-			-			-	X
Sample_0341	F	35	Effect	Copaxone	0.0		-	-	-	-	-	-		-	-	-	-		-	-	-	-			-			-	X
Sample_0342	M	35	Effect	Extavia	2.0		-	-	-	-	-	-		-	-	-	-		-	-	-	-			-			-	X
Sample_0343	M	35	Effect		1.0		-	-	-	-	-	-		-	-	-	-		-	-	-	-			-			-	X
Sample_0344	F	35	Effect		0.0		-	-	-	-	-	-		-	-	-	-		-	-	-	-			-			-	X
Sample_0345	F	35	Effect		0.0		-	-	-	-	-	-		-	-	-	-		-	-	-	-			-			-	X
Sample_0346	F	35	No Effect		0.0		-	-	-	-	-	-		-	-	-	-		-	-	-	-			-			-	X
Sample_0347	F	35	Effect		1.5		-	-	-	-	-	-		-	-	-	-		-	-	-	-			-			-	X
Sample_0348	F	35	No Effect	Avonex	0.0		-	-	-	-	-	-		-	-	-	-		-	-	-	-			-			-	X
Sample_0349	F	35	No Effect	Tysabri	0.0		-	-	-	-	-	-		-	-	-	-		-	-	-	-			-			-	X
Sample_0350	M	35	Effect	Avonex	2.0		-	-	-	-	-	-		-	-	-	-		-	-	-	-			-			-	X
Sample_0351	F	35	Effect	Aubagio	2.0		-	-	-	-	-	-		-	-	-	-		-	-	-	-			-			-	X
Sample_0352	F	35	Effect	Avonex	1.5		-	-	-	-	-	-		-	-	-	-		-	-	-	-			-			-	X
Sample_0353	M	35	Effect	Avonex	0.0		-	-	-	-	-	-		-	-	-	-		-	-	-	-			-			-	X
Sample_0354	F	35	No Effect	Avonex	2.0		-	-	-	-	-	-		-	-	-	-		-	-	-	-			-			-	X
Sample_0355	M	35	Effect	Tysabri	1.0		-	-	-	-	-	-		-	-	-	-		-	-	-	-			-			-	X
Sample_0356	F	36	Effect	Avonex	4.0		-	-	-	-	-	-		-	-	-	-		-	-	-	-			-			-	X
Sample_0357	F	36	Effect	Avonex	0.0		-	-	-	-	-	-		-	-	-	-		-	-	-	-			-			-	X
Sample_0358	M	36	Effect	Betaferon	1.5		-	-	-	-	-	-		-	-	-	-		-	-	-	-			-			-	X
Sample_0359	F	36	Effect		0.0		-	-	-	-	-	-		-	-	-	-		-	-	-	-			-			-	X
Sample_0360	F	36	Effect	Avonex	2.0		-	-	-	-	-	-		-	-	-	-		-	-	-	-			-			-	X
Sample_0361	F	36	No Effect	Avonex	0.0		-	-	-	-	-	-		-	-	-	-		-	-	-	-			-			-	X
Sample_0362	F	36	No Effect		2.0		-	-	-	-	-	-		-	-	-	-		-	-	-	-			-			-	X
Sample_0363	F	36	Effect	Avonex	1.0		-	-	-	-	-	-		-	-	-	-		-	-	-	-			-			-	X
Sample_0364	M	36	Effect	Avonex	1.5		-	-	-	-	-	-		-	-	-	-		-	-	-	-			-			-	X
Sample_0365	F	36	Effect	Betaferon	0.0		-	-	-	-	-	-		-	-	-	-		-	-	-	-			-			-	X
Sample_0366	F	36	Effect	Avonex	2.0		-	-	-	-	-	-		-	-	-	-		-	-	-	-			-			-	X
Sample_0367	F	36	Effect	Copaxone	1.5		-	-	-	-	-	-		-	-	-	-		-	-	-	-			-			-	X
Sample_0368	M	37	Effect	Tysabri	0.0		-	-	-	-	-	-		-	-	-	-		-	-	-	-			-			-	X
Sample_0369	M	37	Effect	Avonex	0.0		-	-	-	-	-	-		-	-	-	-		-	-	-	-			-			-	X
Sample_0370	F	37	Effect	Tysabri	2.0		-	-	-	-	-	-		-	-	-	-		-	-	-	-			-			-	X
Sample_0371	M	37	Effect	Mabthera	2.5		-	-	-	-	-	-		-	-	-	-		-	-	-	-			-			-	X
Sample_0372	F	37	Effect	Avonex	0.0		-	-	-	-	-	-		-	-	-	-		-	-	-	-			-			-	X
Sample_0373	F	37	No Effect	Tysabri	6.0		-	-	-	-	-	-		-	-	-	-		-	-	-	-			-			-	X
Sample_0374	F	37	Effect	Avonex	0.0		-	-	-	-	-	-		-	-	-	-		-	-	-	-			-			-	X
Sample_0375	F	38	Effect	Avonex	0.0		-	-	-	-	-	-		-	-	-	-		-	-	-	-			-			-	X
Sample_0376	M	38	Effect	Copaxone	0.0		-	-	-	-	-	-		-	-	-	-		-	-	-	-			-			-	X
Sample_0377	F	38	Effect	Copaxone	0.0		-	-	-	-	-	-		-	-	-	-		-	-	-	-			-			-	X
Sample_0378	F	38	Effect	Avonex	0.0		-	-	-	-	-	-		-	-	-	-		-	-	-	-			-			-	X
Sample_0379	F	38	No Effect	Gilenya	1.0		-	-	-	-	-	-		-	-	-	-		-	-	-	-			-			-	X
Sample_0380	M	38	Effect	Copaxone	0.0		-	-	-	-	-	-		-	-	-	-		-	-	-	-			-			-	X
Sample_0381	F	38	No Effect	Betaferon	5.5		-	-	-	-	-	-		-	-	-	-		-	-	-	-			-			-	X
Sample_0382	F	38	Effect	Avonex	7.0		-	-	-	-	-	-		-	-	-	-		-	-	-	-			-			-	X
Sample_0383	M	38	No Effect	Tysabri	6.0		-	-	-	-	-	-		-	-	-	-		-	-	-	-			-			-	X
Sample_0384	M	38	Effect	Copaxone	0.0		-	-	-	-	-	-		-	-	-	-		-	-	-	-			-			-	X
Sample_0385	F	38	Effect	Avonex	0.0		-	-	-	-	-	-		-	-	-	-		-	-	-	-			-			-	X
Sample_0386	F	38	No Effect	Extavia	3.0		-	-	-	-	-	-		-	-	-	-		-	-	-	-			-			X	X
Sample_0387	F	38	Effect	Extavia	0.0		-	-	-	-	-	-		-	-	-	-		-	-	-	-			-			-	X
Sample_0388	M	38	No Effect		1.5		-	-	-	-	-	-		-	-	-	-		-	-	-	-			-			X	X
Sample_0389	F	39	Effect	Plegridy	0.0		-	-	-	-	-	-		-	-	-	-		-	-	-	-			-			-	X
Sample_0390	F	39	Effect		2.0		-	-	-	-	-	-		-	-	-	-		-	-	-	-			-			-	X
Sample_0391	F	39	No Effect	Tysabri	0.0		-	-	-	-	-	-		-	-	-	-		-	-	-	-			-			X	X
Sample_0392	F	39	Effect	Aubagio	0.0		-	-	-	-	-	-		-	-	-	-		-	-	-	-			-			-	X
Sample_0393	F	39	No Effect	Avonex	3.0		-	-	-	-	-	-		-	-	-	-		-	-	-	-			-			X	X
Sample_0394	M	39	Effect	Avonex	2.0		-	-	-	-	-	-		-	-	-	-		-	-	-	-			-			-	X
Sample_0395	F	39	Effect	Copaxone	1.0		-	-	-	-	-	-		-	-	-	-		-	-	-	-			-			-	X
Sample_0396	F	39	Effect	Avonex	0.0		-	-	-	-	-	-		-	-	-	-		-	-	-	-			-			-	X
Sample_0397	F	39	Effect		1.5		-	-	-	-	-	-		-	-	-	-		-	-	-	-			-			-	X
Sample_0398	F	39	Effect	Tysabri	3.0		-	-	-	-	-	-		-	-	-	-		-	-	-	-			-			-	X
Sample_0399	F	39	Effect		3.5		-	-	-	-	-	-		-	-	-	-		-	-	-	-			-			-	X
Sample_0400	F	39	Effect	Betaferon	0.0		-	-	-	-	-	-		-	-	-	-		-	-	-	-			-			-	X
Sample_0401	F	39	Effect	Avonex	0.0		-	-	-	-	-	-		-	-	-	-		-	-	-	-			-			-	X
Sample_0402	M	39	No Effect	Avonex	1.5		-	-	-	-	-	-		-	-	-	-		-	-	-	-			-			X	X
Sample_0403	F	40	No Effect	Gilenya	1.0		-	-	-	-	-	-		-	-	-	-		-	-	-	-			-			X	X
Sample_0404	F	40	Effect	Betaferon	1.0		-	-	-	-	-	-		-	-	-	-		-	-	-	-			-			-	X
Sample_0405	F	40	No Effect		0.0		-	-	-	-	-	-		-	-	-	-		-	-	-	-			-			X	X
Sample_0406	F	40	Effect	Avonex	0.0		-	-	-	-	-	-		-	-	-	-		-	-	-	-			-			-	X
Sample_0407	F	40	Effect		1.5		-	-	-	-	-	-		-	-	-	-		-	-	-	-			-			-	X
Sample_0408	F	40	Effect	Avonex	0.0		-	-	-	-	-	-		-	-	-	-		-	-	-	-			-			-	X
Sample_0409	M	40	Effect		1.5		-	-	-	-	-	-		-	-	-	-		-	-	-	-			-			-	X
Sample_0410	M	40	Effect	Avonex	0.0		-	-	-	-	-	-		-	-	-	-		-	-	-	-			-			-	X
Sample_0411	F	40	No Effect	Avonex	1.0		-	-	-	-	-	-		-	-	-	-		-	-	-	-			-			X	X
Sample_0412	F	40	Effect	Tysabri	0.0		-	-	-	-	-	-		-	-	-	-		-	-	-	-			-			-	X
Sample_0413	M	40	Effect	Copaxone	2.0		-	-	-	-	-	-		-	-	-	-		-	-	-	-			-			-	X
Sample_0414	F	40	Effect	Avonex	2.0		-	-	-	-	-	-		-	-	-	-		-	-	-	-			-			-	X
Sample_0415	F	40	Effect		0.0		-	-	-	-	-	-		-	-	-	-		-	-	-	-			-			-	X
Sample_0416	F	40	Effect	Betaferon	0.0		-	-	-	-	-	-		-	-	-	-		-	-	-	-			-			-	X
Sample_0417	M	41	Effect	Copaxone	1.0		-	-	-	-	-	-		-	-	-	-		-	-	-	-			-			-	X
Sample_0418	M	41	Effect	Copaxone	0.0		-	-	-	-	-	-		-	-	-	-		-	-	-	-			-			-	X
Sample_0419	F	41	Effect		0.0		-	-	-	-	-	-		-	-	-	-		-	-	-	-			-			-	X
Sample_0420	M	41	No Effect		2.0		-	-	-	-	-	-		-	-	-	-		-	-	-	-			-			X	X
Sample_0421	M	41	Effect	Avonex	0.0		-	-	-	-	-	-		-	-	-	-		-	-	-	-			-			-	X
Sample_0422	F	41	No Effect	Avonex	0.0		-	-	-	-	-	-		-	-	-	-		-	-	-	-			-			X	X
Sample_0423	F	41	Effect	Copaxone	0.0		-	-	-	-	-	-		-	-	-	-		-	-	-	-			-			-	X
Sample_0424	F	41	Effect	Avonex	3.0		-	-	-	-	-	-		-	-	-	-		-	-	-	-			-			-	X
Sample_0425	F	41	Effect	Avonex	3.5		-	-	-	-	-	-		-	-	-	-		-	-	-	-			-			-	X
Sample_0426	F	41	Effect	Tysabri	0.0		-	-	-	-	-	-		-	-	-	-		-	-	-	-			-			-	X
Sample_0427	F	41	No Effect	Avonex	0.0		-	-	-	-	-	-		-	-	-	-		-	-	-	-			-			X	X
Sample_0428	F	41	Effect	Copaxone	2.0		-	-	-	-	-	-		-	-	-	-		-	-	-	-			-			-	X
Sample_0429	F	42	No Effect	Gilenya	0.0		-	-	-	-	-	-		-	-	-	-		-	-	-	-			-			X	X
Sample_0430	F	42	Effect	Betaferon	0.0		-	-	-	-	-	-		-	-	-	-		-	-	-	-			-			-	X
Sample_0431	F	42	No Effect		1.0		-	-	-	-	-	-		-	-	-	-		-	-	-	-			-			X	X
Sample_0432	F	42	Effect	Tysabri	3.5		-	-	-	-	-	-		-	-	-	-		-	-	-	-			-			-	X
Sample_0433	F	42	Effect	Gilenya	2.0		-	-	-	-	-	-		-	-	-	-		-	-	-	-			-			-	X
Sample_0434	F	42	Effect		2.5		-	-	-	-	-	-		-	-	-	-		-	-	-	-			-			-	X
Sample_0435	M	42	Effect	Avonex	0.0		-	-	-	-	-	-		-	-	-	-		-	-	-	-			-			-	X
Sample_0436	M	42	Effect	Avonex	2.0		-	-	-	-	-	-		-	-	-	-		-	-	-	-			-			-	X
Sample_0437	M	42	Effect		0.0		-	-	-	-	-	-		-	-	-	-		-	-	-	-			-			-	X
Sample_0438	F	42	Effect	Copaxone	0.0		-	-	-	-	-	-		-	-	-	-		-	-	-	-			-			-	X
Sample_0439	F	42	Effect	Copaxone	1.0		-	-	-	-	-	-		-	-	-	-		-	-	-	-			-			-	X
Sample_0440	M	42	Effect	Extavia	0.0		-	-	-	-	-	-		-	-	-	-		-	-	-	-			-			-	X
Sample_0441	F	42	Effect	Avonex	0.0		-	-	-	-	-	-		-	-	-	-		-	-	-	-			-			-	X
Sample_0442	F	42	Effect		2.0		-	-	-	-	-	-		-	-	-	-		-	-	-	-			-			-	X
Sample_0443	F	42	Effect	Avonex	0.0		-	-	-	-	-	-		-	-	-	-		-	-	-	-			-			-	X
Sample_0444	F	43	Effect		0.0		-	-	-	-	-	-		-	-	-	-		-	-	-	-			-			-	X
Sample_0445	F	43	No Effect	Tysabri	2.5		-	-	-	-	-	-		-	-	-	-		-	-	-	-			-			X	X
Sample_0446	F	43	Effect	Copaxone	0.0		-	-	-	-	-	-		-	-	-	-		-	-	-	-			-			X	X
Sample_0447	F	43	Effect	Copaxone	0.0		-	-	-	-	-	-		-	-	-	-		-	-	-	-			-			X	X
Sample_0448	F	43	Effect	Avonex	0.0		-	-	-	-	-	-		-	-	-	-		-	-	-	-			-			X	X
Sample_0449	F	43	Effect	Copaxone	1.0		-	-	-	-	-	-		-	-	-	-		-	-	-	-			-			X	X
Sample_0450	M	44	Effect	Gilenya	1.0		-	-	-	-	-	-		-	-	-	-		-	-	-	-			-			X	X
Sample_0451	M	44	Effect	Avonex	0.0		-	-	-	-	-	-		-	-	-	-		-	-	-	-			-			X	X
Sample_0452	M	44	Effect	Betaferon	3.5		-	-	-	-	-	-		-	-	-	-		-	-	-	-			-			X	X
Sample_0453	F	44	Effect	Copaxone	0.0		-	-	-	-	-	-		-	-	-	-		-	-	-	-			-			X	X
Sample_0454	F	44	Effect	Gilenya	1.0		-	-	-	-	-	-		-	-	-	-		-	-	-	-			-			X	X
Sample_0455	F	44	Effect	Avonex	0.0		-	-	-	-	-	-		-	-	-	-		-	-	-	-			-			X	X
Sample_0456	F	44	Effect	Avonex	1.0		-	-	-	-	-	-		-	-	-	-		-	-	-	-			-			X	X
Sample_0457	F	44	Effect		0.0		-	-	-	-	-	-		-	-	-	-		-	-	-	-			-			-	X
Sample_0458	F	44	Effect	Avonex	0.0		-	-	-	-	-	-		-	-	-	-		-	-	-	-			-			-	X
Sample_0459	F	44	Effect		0.0		-	-	-	-	-	-		-	-	-	-		-	-	-	-			-			-	X
Sample_0460	M	44	Effect	Avonex	0.0		-	-	-	-	-	-		-	-	-	-		-	-	-	-			-			-	X
Sample_0461	F	44	Effect		0.0		-	-	-	-	-	-		-	-	-	-		-	-	-	-			-			-	X
Sample_0462	F	44	Effect	Copaxone	4.0		-	-	-	-	-	-		-	-	-	-		-	-	-	-			-			-	X
Sample_0463	F	44	Effect	Gilenya	0.0		-	-	-	-	-	-		-	-	-	-		-	-	-	-			-			-	X
Sample_0464	F	45	Effect	Betaferon	0.0		-	-	-	-	-	-		-	-	-	-		-	-	-	-			-			-	X
Sample_0465	F	45	Effect	Copaxone	0.0		-	-	-	-	-	-		-	-	-	-		-	-	-	-			-			-	X
Sample_0466	M	45	Effect	Copaxone	0.0		-	-	-	-	-	-		-	-	-	-		-	-	-	-			-			-	X
Sample_0467	M	45	No Effect	Copaxone	1.5		-	-	-	-	-	-		-	-	-	-		-	-	-	-			-			X	X
Sample_0468	F	45	Effect	Betaferon	0.0		-	-	-	-	-	-		-	-	-	-		-	-	-	-			-			X	X
Sample_0469	F	45	Effect	Avonex	2.0		-	-	-	-	-	-		-	-	-	-		-	-	-	-			-			X	X
Sample_0470	F	46	No Effect		0.0		-	-	-	-	-	-		-	-	-	-		-	-	-	-			-			X	X
Sample_0471	F	46	Effect		0.0		-	-	-	-	-	-		-	-	-	-		-	-	-	-			-			X	X
Sample_0472	F	46	Effect	Copaxone	0.0		-	-	-	-	-	-		-	-	-	-		-	-	-	-			-			X	X
Sample_0473	M	46	Effect		0.0		-	-	-	-	-	-		-	-	-	-		-	-	-	-			-			X	X
Sample_0474	F	46	No Effect	Avonex	2.0		-	-	-	-	-	-		-	-	-	-		-	-	-	-			-			X	X
Sample_0475	F	46	Effect		1.0		-	-	-	-	-	-		-	-	-	-		-	-	-	-			-			-	X
Sample_0476	F	46	Effect	Tysabri	0.0		-	-	-	-	-	-		-	-	-	-		-	-	-	-			-			-	X
Sample_0477	M	46	Effect	Tysabri	2.0		-	-	-	-	-	-		-	-	-	-		-	-	-	-			-			-	X
Sample_0478	F	46	Effect	Tysabri	6.0		-	-	-	-	-	-		-	-	-	-		-	-	-	-			-			X	X
Sample_0479	F	47	Effect	Gilenya	0.0		-	-	-	-	-	-		-	-	-	-		-	-	-	-			-			X	X
Sample_0480	F	47	Effect		0.0		-	-	-	-	-	-		-	-	-	-		-	-	-	-			-			X	X
Sample_0481	M	47	Effect	Gilenya	0.0		-	-	-	-	-	-		-	-	-	-		-	-	-	-			-			X	X
Sample_0482	F	47	Effect	Aubagio	0.0		-	-	-	-	-	-		-	-	-	-		-	-	-	-			-			X	X
Sample_0483	F	47	Effect		0.0		-	-	-	-	-	-		-	-	-	-		-	-	-	-			-			X	X
Sample_0484	F	47	Effect	Gilenya	1.0		-	-	-	-	-	-		-	-	-	-		-	-	-	-			-			X	X
Sample_0485	F	47	Effect	Avonex	0.0		-	-	-	-	-	-		-	-	-	-		-	-	-	-			-			X	X
Sample_0486	F	47	No Effect	Tysabri	0.0		-	-	-	-	-	-		-	-	-	-		-	-	-	-			-			X	X
Sample_0487	F	47	Effect	Avonex	0.0		-	-	-	-	-	-		-	-	-	-		-	-	-	-			-			X	X
Sample_0488	F	47	No Effect	Gilenya	0.0		-	-	-	-	-	-		-	-	-	-		-	-	-	-			-			X	X
Sample_0489	F	48	Effect	Copaxone	0.0		-	-	-	-	-	-		-	-	-	-		-	-	-	-			-			X	X
Sample_0490	F	48	Effect	Avonex	0.0		-	-	-	-	-	-		-	-	-	-		-	-	-	-			-			-	X
Sample_0491	M	48	No Effect		2.5		-	-	-	-	-	-		-	-	-	-		-	-	-	-			-			X	X
Sample_0492	M	48	Effect	Avonex	2.5		-	-	-	-	-	-		-	-	-	-		-	-	-	-			-			-	X
Sample_0493	F	48	Effect		2.5		-	-	-	-	-	-		-	-	-	-		-	-	-	-			-			-	X
Sample_0494	F	48	Effect	Avonex	0.0		-	-	-	-	-	-		-	-	-	-		-	-	-	-			-			X	X
Sample_0495	M	48	Effect	Avonex	0.0		-	-	-	-	-	-		-	-	-	-		-	-	-	-			-			X	X
Sample_0496	M	48	No Effect	Avonex	0.0		-	-	-	-	-	-		-	-	-	-		-	-	-	-			-			X	X
Sample_0497	M	48	Effect		2.5		-	-	-	-	-	-		-	-	-	-		-	-	-	-			-			X	X
Sample_0498	F	48	Effect	Betaferon	2.0		-	-	-	-	-	-		-	-	-	-		-	-	-	-			-			X	X
Sample_0499	F	48	Effect	Avonex	0.0		-	-	-	-	-	-		-	-	-	-		-	-	-	-			-			-	X
Sample_0500	F	49	Effect	Avonex	1.5		-	-	-	-	-	-		-	-	-	-		-	-	-	-			-			-	X
Sample_0501	F	49	No Effect	Copaxone	1.5		-	-	-	-	-	-		-	-	-	-		-	-	-	-			-			X	X
Sample_0502	M	49	Effect		0.0		-	-	-	-	-	-		-	-	-	-		-	-	-	-			-			-	X
Sample_0503	F	49	Effect	Avonex	2.5		-	-	-	-	-	-		-	-	-	-		-	-	-	-			-			X	X
Sample_0504	F	49	Effect		3.5		-	-	-	-	-	-		-	-	-	-		-	-	-	-			-			X	X
Sample_0505	F	50	Effect	Avonex	1.5		-	-	-	-	-	-		-	-	-	-		-	-	-	-			-			X	X
Sample_0506	F	50	Effect	Betaferon	0.0		-	-	-	-	-	-		-	-	-	-		-	-	-	-			-			X	X
Sample_0507	M	50	Effect	Gilenya	3.0		-	-	-	-	-	-		-	-	-	-		-	-	-	-			-			X	X
Sample_0508	F	50	Effect		2.5		-	-	-	-	-	-		-	-	-	-		-	-	-	-			-			X	X
Sample_0509	F	50	Effect		0.0		-	-	-	-	-	-		-	-	-	-		-	-	-	-			-			X	X
Sample_0510	M	50	Effect	Avonex	1.5		-	-	-	-	-	-		-	-	-	-		-	-	-	-			-			-	X
Sample_0511	F	50	Effect		0.0		-	-	-	-	-	-		-	-	-	-		-	-	-	-			-			-	X
Sample_0512	F	50	Effect	Copaxone	2.5		-	-	-	-	-	-		-	-	-	-		-	-	-	-			-			-	X
Sample_0513	M	50	Effect	Avonex	1.0		-	-	-	-	-	-		-	-	-	-		-	-	-	-			-			-	X
Sample_0514	F	50	Effect	Avonex	0.0		-	-	-	-	-	-		-	-	-	-		-	-	-	-			-			X	X
Sample_0515	M	50	Effect	Gilenya	3.5		-	-	-	-	-	-		-	-	-	-		-	-	-	-			-			X	X
Sample_0516	F	51	Effect		0.0		-	-	-	-	-	-		-	-	-	-		-	-	-	-			-			X	X
Sample_0517	F	51	Effect		0.0		-	-	-	-	-	-		-	-	-	-		-	-	-	-			-			X	X
Sample_0518	F	51	Effect	Copaxone	0.0		-	-	-	-	-	-		-	-	-	-		-	-	-	-			-			X	X
Sample_0519	M	51	Effect	Extavia	0.0		-	-	-	-	-	-		-	-	-	-		-	-	-	-			-			X	X
Sample_0520	M	51	Effect	Copaxone	0.0		-	-	-	-	-	-		-	-	-	-		-	-	-	-			-			X	X
Sample_0521	F	51	Effect		1.0		-	-	-	-	-	-		-	-	-	-		-	-	-	-			-			-	X
Sample_0522	F	51	Effect		2.0		-	-	-	-	-	-		-	-	-	-		-	-	-	-			-			-	X
Sample_0523	F	51	Effect		1.0		-	-	-	-	-	-		-	-	-	-		-	-	-	-			-			-	X
Sample_0524	F	51	Effect		0.0		-	-	-	-	-	-		-	-	-	-		-	-	-	-			-			-	X
Sample_0525	F	51	Effect	Copaxone	0.0		-	-	-	-	-	-		-	-	-	-		-	-	-	-			-			-	X
Sample_0526	F	51	Effect	Betaferon	1.0		-	-	-	-	-	-		-	-	-	-		-	-	-	-			-			-	X
Sample_0527	F	51	Effect	Betaferon	3.5		-	-	-	-	-	-		-	-	-	-		-	-	-	-			-			-	X
Sample_0528	F	51	Effect	Avonex	0.0		-	-	-	-	-	-		-	-	-	-		-	-	-	-			-			-	X
Sample_0529	F	51	Effect	Tysabri	0.0		-	-	-	-	-	-		-	-	-	-		-	-	-	-			-			-	X
Sample_0530	F	51	Effect	Avonex	1.0		-	-	-	-	-	-		-	-	-	-		-	-	-	-			-			-	X
Sample_0531	F	52	Effect	Avonex	0.0		-	-	-	-	-	-		-	-	-	-		-	-	-	-			-			-	X
Sample_0532	F	52	Effect	Avonex	0.0		-	-	-	-	-	-		-	-	-	-		-	-	-	-			-			-	X
Sample_0533	F	52	Effect	Betaferon	0.0		-	-	-	-	-	-		-	-	-	-		-	-	-	-			-			X	X
Sample_0534	F	52	Effect	Tysabri	0.0		-	-	-	-	-	-		-	-	-	-		-	-	-	-			-			X	X
Sample_0535	F	52	Effect	Extavia	2.0		-	-	-	-	-	-		-	-	-	-		-	-	-	-			-			X	X
Sample_0536	M	52	Effect	Aubagio	3.5		-	-	-	-	-	-		-	-	-	-		-	-	-	-			-			X	X
Sample_0537	F	52	Effect		0.0		-	-	-	-	-	-		-	-	-	-		-	-	-	-			-			X	X
Sample_0538	M	52	Effect	Avonex	2.5		-	-	-	-	-	-		-	-	-	-		-	-	-	-			-			-	X
Sample_0539	M	53	Effect	Betaferon	0.0		-	-	-	-	-	-		-	-	-	-		-	-	-	-			-			-	X
Sample_0540	F	53	Effect	Avonex	0.0		-	-	-	-	-	-		-	-	-	-		-	-	-	-			-			X	X
Sample_0541	F	53	Effect	Avonex	0.0		-	-	-	-	-	-		-	-	-	-		-	-	-	-			-			-	X
Sample_0542	M	53	Effect		0.0		-	-	-	-	-	-		-	-	-	-		-	-	-	-			-			X	X
Sample_0543	F	53	Effect		0.0		-	-	-	-	-	-		-	-	-	-		-	-	-	-			-			-	X
Sample_0544	F	53	Effect	Gilenya	0.0		-	-	-	-	-	-		-	-	-	-		-	-	-	-			-			-	X
Sample_0545	F	53	Effect		0.0		-	-	-	-	-	-		-	-	-	-		-	-	-	-			-			X	X
Sample_0546	F	53	Effect	Avonex	0.0		-	-	-	-	-	-		-	-	-	-		-	-	-	-			-			-	X
Sample_0547	F	53	Effect		2.0		-	-	-	-	-	-		-	-	-	-		-	-	-	-			-			X	X
Sample_0548	M	53	No Effect		4.0		-	-	-	-	-	-		-	-	-	-		-	-	-	-			-			X	X
Sample_0549	F	54	Effect	Extavia	0.0		-	-	-	-	-	-		-	-	-	-		-	-	-	-			-			-	X
Sample_0550	F	54	Effect	Copaxone	3.0		-	-	-	-	-	-		-	-	-	-		-	-	-	-			-			-	X
Sample_0551	F	54	Effect		0.0		-	-	-	-	-	-		-	-	-	-		-	-	-	-			-			-	X
Sample_0552	F	54	Effect	Avonex	0.0		-	-	-	-	-	-		-	-	-	-		-	-	-	-			-			-	X
Sample_0553	F	54	Effect	Avonex	3.5		-	-	-	-	-	-		-	-	-	-		-	-	-	-			-			-	X
Sample_0554	F	54	Effect		0.0		-	-	-	-	-	-		-	-	-	-		-	-	-	-			-			-	X
Sample_0555	F	55	Effect		0.0		-	-	-	-	-	-		-	-	-	-		-	-	-	-			-			-	X
Sample_0556	F	55	Effect	Avonex	0.0		-	-	-	-	-	-		-	-	-	-		-	-	-	-			-			-	X
Sample_0557	F	55	No Effect	Avonex	0.0		-	-	-	-	-	-		-	-	-	-		-	-	-	-			-			X	X
Sample_0558	F	55	Effect		0.0		-	-	-	-	-	-		-	-	-	-		-	-	-	-			-			-	X
Sample_0559	F	55	Effect		0.0		-	-	-	-	-	-		-	-	-	-		-	-	-	-			-			-	X
Sample_0560	F	56	Effect	Avonex	0.0		-	-	-	-	-	-		-	-	-	-		-	-	-	-			-			-	X
Sample_0561	F	56	Effect		0.0		-	-	-	-	-	-		-	-	-	-		-	-	-	-			-			-	X
Sample_0562	F	56	Effect	Copaxone	3.0		-	-	-	-	-	-		-	-	-	-		-	-	-	-			-			-	X
Sample_0563	M	56	Effect	Copaxone	0.0		-	-	-	-	-	-		-	-	-	-		-	-	-	-			-			-	X
Sample_0564	F	56	Effect		6.0		-	-	-	-	-	-		-	-	-	-		-	-	-	-			-			-	X
Sample_0565	F	56	Effect	Copaxone	0.0		-	-	-	-	-	-		-	-	-	-		-	-	-	-			-			-	X
Sample_0566	F	56	Effect	Mitoxantrone	0.0		-	-	-	-	-	-		-	-	-	-		-	-	-	-			-			-	X
Sample_0567	F	56	Effect	Extavia	1.0		-	-	-	-	-	-		-	-	-	-		-	-	-	-			-			-	X
Sample_0568	F	57	Effect	Tysabri	3.5		-	-	-	-	-	-		-	-	-	-		-	-	-	-			-			-	X
Sample_0569	M	57	Effect		0.0		-	-	-	-	-	-		-	-	-	-		-	-	-	-			-			-	X
Sample_0570	F	57	Effect	Avonex	0.0		-	-	-	-	-	-		-	-	-	-		-	-	-	-			-			-	X
Sample_0571	F	57	No Effect	Avonex	0.0		-	-	-	-	-	-		-	-	-	-		-	-	-	-			-			-	X
Sample_0572	F	57	Effect		0.0		-	-	-	-	-	-		-	-	-	-		-	-	-	-			-			-	X
Sample_0573	F	57	Effect	Betaferon	1.5		-	-	-	-	-	-		-	-	-	-		-	-	-	-			-			-	X
Sample_0574	F	57	Effect	Avonex	0.0		-	-	-	-	-	-		-	-	-	-		-	-	-	-			-			-	X
Sample_0575	F	57	Effect		0.0		-	-	-	-	-	-		-	-	-	-		-	-	-	-			-			-	X
Sample_0576	F	57	Effect	Copaxone	0.0		-	-	-	-	-	-		-	-	-	-		-	-	-	-			-			-	X
Sample_0577	M	57	Effect	Avonex	0.0		-	-	-	-	-	-		-	-	-	-		-	-	-	-			-			-	X
Sample_0578	F	57	Effect		0.0		-	-	-	-	-	-		-	-	-	-		-	-	-	-			-			X	X
Sample_0579	M	57	Effect		1.5		-	-	-	-	-	-		-	-	-	-		-	-	-	-			-			X	X
Sample_0580	M	57	Effect	Avonex	2.0		-	-	-	-	-	-		-	-	-	-		-	-	-	-			-			-	X
Sample_0581	F	58	Effect	Tysabri	0.0		-	-	-	-	-	-		-	-	-	-		-	-	-	-			-			-	X
Sample_0582	M	58	Effect		0.0		-	-	-	-	-	-		-	-	-	-		-	-	-	-			-			-	X
Sample_0583	F	58	Effect	Copaxone	1.0		-	-	-	-	-	-		-	-	-	-		-	-	-	-			-			-	X
Sample_0584	M	58	Effect	Copaxone	4.0		-	-	-	-	-	-		-	-	-	-		-	-	-	-			-			X	X
Sample_0585	M	58	Effect	Avonex	0.0		-	-	-	-	-	-		-	-	-	-		-	-	-	-			-			X	X
Sample_0586	F	58	Effect	Copaxone	0.0		-	-	-	-	-	-		-	-	-	-		-	-	-	-			-			-	X
Sample_0587	F	59	Effect	Tysabri	2.0		-	-	-	-	-	-		-	-	-	-		-	-	-	-			-			X	X
Sample_0588	F	59	Effect	Avonex	2.0		-	-	-	-	-	-		-	-	-	-		-	-	-	-			-			X	X
Sample_0589	F	59	Effect	Tysabri	0.0		-	-	-	-	-	-		-	-	-	-		-	-	-	-			-			X	X
Sample_0590	F	60	Effect	Avonex	0.0		-	-	-	-	-	-		-	-	-	-		-	-	-	-			-			-	X
Sample_0591	F	60	Effect	Avonex	0.0		-	-	-	-	-	-		-	-	-	-		-	-	-	-			-			-	X
Sample_0592	M	60	Effect		2.5		-	-	-	-	-	-		-	-	-	-		-	-	-	-			-			X	X
Sample_0593	M	61	Effect	Betaferon	3.0		-	-	-	-	-	-		-	-	-	-		-	-	-	-			-			X	X
Sample_0594	F	62	Effect	Copaxone	0.0		-	-	-	-	-	-		-	-	-	-		-	-	-	-			-			X	X
Sample_0595	F	62	Effect	Copaxone	0.0		-	-	-	-	-	-		-	-	-	-		-	-	-	-			-			X	X
Sample_0596	F	62	Effect	Avonex	0.0		-	-	-	-	-	-		-	-	-	-		-	-	-	-			-			X	X
Sample_0597	F	62	Effect	Copaxone	0.0		-	-	-	-	-	-		-	-	-	-		-	-	-	-			-			X	X
Sample_0598	M	62	Effect	Tysabri	1.0		-	-	-	-	-	-		-	-	-	-		-	-	-	-			-			X	X
Sample_0599	M	62	Effect		3.5		-	-	-	-	-	-		-	-	-	-		-	-	-	-			-			X	X
Sample_0600	F	62	No Effect	Copaxone	0.0		-	-	-	-	-	-		-	-	-	-		-	-	-	-			-			X	X
Sample_0601	M	63	Effect		0.0		-	-	-	-	-	-		-	-	-	-		-	-	-	-			-			X	X
Sample_0602	F	63	Effect	Copaxone	1.5		-	-	-	-	-	-		-	-	-	-		-	-	-	-			-			X	X
Sample_0603	M	63	Effect	Avonex	2.5		-	-	-	-	-	-		-	-	-	-		-	-	-	-			-			X	X
Sample_0604	F	63	Effect	Betaferon	6.0		-	-	-	-	-	-		-	-	-	-		-	-	-	-			-			X	X
Sample_0605	M	65	Effect	Avonex	2.5		-	-	-	-	-	-		-	-	-	-		-	-	-	-			-			X	X
Sample_0606	M	68	Effect	Avonex	2.0		-	-	-	-	-	-		-	-	-	-		-	-	-	-			-			X	X
Sample_0607	F	72	Effect	Copaxone	0.0		-	-	-	-	-	-		-	-	-	-		-	-	-	-			-			X	X

## Sheet: Group Summary
Supplementary Table 1. Group summary
Clinical features
	M/F	Age		EDSS at baseline			MS treatment prior to DMF
		mean[median]±95%CI		mean[range]			Responders	Non-responders
				Responders	Non-responders		%[pretreated/all]	%[pretreated/all]
FACS Monocytes
HC	6/4	32.8[32]±5.0		-	-		-	-
MS	17/33	34.6[33]±3.2		1.2[0-3]	1.4[0-3]		20%[4/20]	25%[2/8]
FACS Lymphocytes
HC	6/3	33.7[33]±5.3		-	-		-	-
MS	4/8	34.0[30.3]±4.2		1.1[0-2]	0.6[0-1.5]		0%[0/8]	0%[0/4]
Methylation
MS	6/13	36.4[35]±3.7		1.0[0-3]	1.9[0-3]		50%[6/12]	0%[0/5]
Isoprostanes
MS	7/19	34.6[33]±2.8		1.1[0-3]	0.9[0-3]		38.9%[7/18]	12.5%[1/8)
Blood cell count
HC	14/12	30.2[28]±3.4		-	-		-	-
MS	55/142	33.2[32]±1.2		1.5[0-6.5]	1.5[0.5.5]		50.3%[86/171]	38.4%[10/26]
Plasma cytokine profile
MS	14/24	37.2[34.5]±2.6		1.0[0-3]	1.2[0-3]		25.9%[7/27]	9.1%[1/11]
Genetic Association, Response to DMF
MS	91/250	43.4[42]±1.1		0.9[0-7]	1.2[0-6]		74.8%[211/282]	74.1%[43/58]
Genetic Association, ROS production
MS	35/78	49.5[48]±1.7		1.1[0-6]	1.2[0-4]		73.2%[60/82]	62.5%[20/32]

## Sheet: Analysis overlap
Supplementary Table 1. Analysis overlap
				CD14+								CD4+						Immune features						Genentic association
				DNA methylation				Transcriptomics		FACS		DNA methylation				FACS		Isoprostanes				Cytokine		ROS production		Therapy Response
				BL	M3	M6		BL/M6		BL/M3/M6		BL	M3	M6		BL/M6		BL	M3	M6
	CD14+	DNA methylation	BL		12 (100%)	9 (100%)		3 (100%)		8 (21%)		12 (71%)	14 (100%)	7 (58%)		1 (5%)		9 (43%)	6 (67%)	9 (43%)		10 (26%)		5 (4%)		6 (2%)
			M3	12 (86%)		7 (78%)		3 (100%)		8 (21%)		11 (65%)	12 (86%)	6 (50%)		1 (5%)		8 (38%)	6 (67%)	8 (38%)		9 (24%)		5 (4%)		5 (1%)
			M6	9 (64%)	7 (58%)			3 (100%)		5 (13%)		7 (41%)	10 (71%)	7 (58%)		0 (0%)		7 (33%)	4 (44%)	7 (33%)		7 (18%)		4 (4%)		5 (1%)
		Transcriptomics	BL/M6	3 (21%)	3 (25%)	3 (33%)				2 (5%)		3 (18%)	3 (21%)	2 (17%)		0 (0%)		2 (10%)	2 (22%)	2 (10%)		2 (5%)		1 (1%)		1 (0%)
		FACS	BL/M3/M6	8 (57%)	8 (67%)	5 (56%)		2 (67%)				11 (65%)	8 (57%)	8 (67%)		10 (48%)		13 (62%)	8 (89%)	13 (62%)		18 (47%)		10 (9%)		12 (4%)
	CD4+	DNA methylation	BL	12 (86%)	11 (92%)	7 (78%)		3 (100%)		10 (26%)			12 (86%)	10 (83%)		2 (10%)		10 (48%)	5 (56%)	10 (48%)		13 (34%)		7 (6%)		7 (2%)
			M3	14 (100%)	12 (100%)	9 (100%)		3 (100%)		8 (21%)		12 (71%)		7 (58%)		1 (5%)		9 (43%)	6 (67%)	9 (43%)		10 (26%)		5 (4%)		7 (2%)
			M6	7 (50%)	6 (50%)	7 (78%)		2 (67%)		7 (18%)		10 (59%)	7 (50%)			1 (5%)		10 (48%)	4 (44%)	10 (48%)		12 (32%)		6 (5%)		6 (2%)
		FACS	BL/M6	1 (7%)	1 (8%)	0 (0%)		0 (0%)		9 (24%)		2 (12%)	1 (7%)	1 (8%)				7 (33%)	0 (0%)	7 (33%)		7 (18%)		2 (2%)		3 (1%)
	Immune features	Isoprostanes	BL	9 (64%)	8 (67%)	7 (78%)		2 (67%)		13 (34%)		10 (59%)	9 (64%)	10 (83%)		7 (33%)			9 (100%)	26 (100%)		23 (61%)		12 (11%)		13 (4%)
			M3	6 (43%)	5 (42%)	4 (44%)		2 (67%)		8 (21%)		5 (29%)	6 (43%)	4 (33%)		0 (0%)		9 (43%)		9 (43%)		9 (24%)		5 (4%)		5 (1%)
			M6	9 (64%)	8 (67%)	7 (78%)		2 (67%)		13 (34%)		10 (59%)	9 (64%)	10 (83%)		7 (33%)		26 (100%)	9 (100%)			23 (61%)		12 (11%)		13 (4%)
		Cytokine	BL/M6	10 (71%)	9 (75%)	7 (78%)		2 (67%)		18 (47%)		13 (76%)	10 (71%)	12 (100%)		7 (33%)		23 (88%)	9 (100%)	23 (88%)				13 (11%)		14 (4%)
	Genentic association		ROS production	5 (36%)	5 (42%)	4 (44%)		1 (33%)		10 (26%)		7 (41%)	5 (36%)	6 (50%)		2 (10%)		12 (57%)	5 (56%)	12 (57%)		13 (34%)				114 (33%)
			Response	6 (36%)	5 (42%)	5 (56%)		1 (33%)		12 (32%)		7 (41%)	6 (43%)	7 (58%)		2 (10%)		13 (62%)	5 (56%)	13 (62%)		14 (37%)		114 (100%)
