# Supplementary material for: Therapeutic efficacy of dimethyl fumarate in relapsing-remitting multiple sclerosis associates with ROS pathway in monocytes
Source: Nat Commun. 2019 Jul 12;10:3081. doi: 10.1038/s41467-019-11139-3 (PMC6626021; doi:10.1038/s41467-019-11139-3)
Supplement: Supplementary file 4 — Supplementary Data 2 [file 41467_2019_11139_MOESM4_ESM.xlsx]

## Sheet: Dataset 2
Supplementary Dataset 2. Differential expression in CD14+ monocytes after treatment with DMF.
Description of probes (Affymetrix)							average RMA			logFC		p-val	adjusted p-val
Probe ID	Gene	Chr	Strand	Start	End		BL	M6		M6/BL		BL vs. M6
16842217	SNORD3D	chr17	-	19015733	19015949		5.06502	2.97956		-3.0568		1.39e-08	0.000380772
16899758	RNU1-38P	chr2	-	85955317	85955460		6.57471	4.21036		-2.8505		1.70639e-08	0.000380772
16809913		chr15	-	58892331	58892434		6.95104	5.09399		-2.7191		2.01744e-07	0.00253723
17012707	SNORD101	chr6	+	133136446	133136518		4.15139	2.8429		-2.9015		2.5431e-07	0.00253723
16808555	RNU1-119P	chr15	-	45295062	45295226		6.6687	4.4035		-2.548		2.90205e-07	0.00253723
16892521	SCARNA5	chr2	+	234184372	234184649		8.39393	6.47983		-2.4469		3.41109e-07	0.00253723
16781266	RNU1-16P	chr13	-	114133230	114133393		6.66075	5.43318		-2.2261		2.05712e-06	0.0113923
16932023	MIR3198-1	chr22	-	18246946	18247025		7.51289	5.59333		-2.3845		2.39193e-06	0.0113923
17113543		chrX	-	117048207	117048308		4.37192	2.50145		-2.2118		2.40836e-06	0.0113923
16694357	SNORA80E	chr1	-	155889700	155889836		6.38905	5.42546		-2.56		2.72416e-06	0.0113923
16902353		chr2	-	122360649	122360740		5.52323	3.53261		-2.2587		2.80794e-06	0.0113923
17027454		chr6_cox_hap2	+	1983054	1986954		6.42744	3.51069		-2.4456		5.30483e-06	0.0162745
17030299		chr6_dbb_hap3	+	1764630	1768529		6.42744	3.51069		-2.4456		5.30483e-06	0.0162745
17033004		chr6_mann_hap4	+	1819064	1822966		6.42744	3.51069		-2.4456		5.30483e-06	0.0162745
16972420	MIR548T	chr4	+	174189311	174189384		2.52743	4.70552		2.0681		5.46992e-06	0.0162745
16917529	SNORD17	chr20	-	17943353	17943589		7.07679	5.55121		-2.0466		5.99359e-06	0.0164224
16837226	SNORA38B	chr17	+	65736785	65736917		9.45609	7.40034		-2.4657		6.25561e-06	0.0164224
17056787		chr7	-	37145128	37145215		5.81043	4.79216		-2.0844		8.26836e-06	0.0205005
16997399	SNORA47	chr5	-	76376259	76376396		6.32637	4.92862		-1.9721		9.93275e-06	0.023331
16877427		chr2	+	16380471	16380563		2.08805	3.89819		1.9709		1.07711e-05	0.0240351
16923448		chr21	+	45336782	45360185		6.97039	5.93221		-1.9555		1.13582e-05	0.0241384
16914741	SNORD12C	chr20	+	47895477	47895565		5.55312	8.52942		2.4385		1.27802e-05	0.0259259
16752242	RNU1-69P	chr12	+	56268462	56268625		5.05856	3.19049		-1.9266		1.60772e-05	0.0311961
16949909	MIR570	chr3	+	195426272	195426368		9.5787	8.02096		-1.9836		1.77031e-05	0.0329196
17100649	MT-TI	chrM	+	4263	4331		6.26451	4.18049		-1.9612		1.95308e-05	0.0340155
16810974	SNORD16	chr15	-	66795149	66795248		4.90087	7.74096		2.3123		2.01692e-05	0.0340155
16804557	RNU7-195P	chr15	+	89664010	89664071		2.35362	3.35089		1.9711		2.0579e-05	0.0340155
16734237	RP11-532E4.2	chr11	-	1263526	1269227		4.25535	2.82698		-1.8667		2.3058e-05	0.0349057
16772821	RNU4ATAC12P	chr12	-	133571776	133571888		6.29669	4.60765		-1.86		2.34639e-05	0.0349057
17100860	RNU4ATAC12P	chrUn	+	110776	110888		6.29669	4.60765		-1.86		2.34639e-05	0.0349057
16828108	SNORD71	chr16	-	71792305	71792390		9.45675	7.92305		-1.9063		2.61771e-05	0.0376857
16873645	SNAR-C2	chr19	-	47333842	47333961		5.82975	4.19986		-1.8455		2.72796e-05	0.0380457
17056789		chr7	-	37209283	37209384		7.98272	6.92094		-1.815		3.24729e-05	0.0439161
16820702	CLEC18C	chr16	+	70207722	70220798		5.65295	4.31449		-1.8124		3.41715e-05	0.0448541
16766279	SNORD59B	chr12	-	57037464	57037538		6.32965	8.28068		1.9184		3.57315e-05	0.0455617
16971463	RN7SKP35	chr4	+	152497918	152498068		4.78032	2.96537		-1.8794		3.85719e-05	0.0478174
16859655	SNORA68	chr19	+	17973397	17973529		9.88024	8.41201		-1.8306		4.0249e-05	0.0485479
16843076	MIR3184	chr17	-	28444104	28444178		3.8545	1.94087		-1.796		4.14611e-05	0.0486939
16749365	FGFR1OP2	chr12	+	27091305	27119583		4.92806	6.36104		1.7943		4.49564e-05	0.0514451
16804707	MIR3174	chr15	+	90549987	90550073		4.55232	6.30356		1.7724		5.55902e-05	0.0620234
16706370	MIR606	chr10	+	77312216	77312311		7.18015	6.04291		-1.813		6.03542e-05	0.064134
17100701	MT-TP	chrM	-	15956	16023		7.78849	6.6529		-1.7428		6.0356e-05	0.064134
16869141	ZNF443	chr19	-	12490241	12551926		4.39277	3.16463		-1.7283		6.2154e-05	0.0645086
16701117	RNU6-1139P	chr1	-	242187251	242187356		1.84912	2.88825		1.7826		6.50066e-05	0.0659359
16660396	RP11-293F5.1	chr1	+	21742391	21743985		4.63931	3.24448		-1.7213		6.78858e-05	0.0673261
16725908	SNORA57	chr11	+	62432894	62433042		7.92878	6.83246		-1.7112		7.14853e-05	0.068881
16830912		chr17	+	8090493	8090577		7.01775	6.19188		-1.7508		7.25404e-05	0.068881
17008209	RNU1-87P	chr6	+	37883349	37883518		7.58449	6.27823		-1.7507		7.64073e-05	0.0692153
16736470		chr11	-	18283800	18284297		4.91096	5.96497		1.7006		7.73474e-05	0.0692153
16976561		chr4	-	70065669	70080449		2.49191	3.47377		1.7878		7.75452e-05	0.0692153
16942448	RNU6-739P	chr3	+	64497431	64497533		4.54649	3.21374		-1.7052		8.25544e-05	0.0722416
17056841	TRGV5	chr7	-	38388956	38389623		4.35826	5.33648		1.6855		8.53309e-05	0.0732353
16858120	SNORD105B	chr19	+	10220425	10220516		9.06368	7.47393		-1.6962		9.3081e-05	0.0783795
16870873		chr19	-	22777787	22778883		4.03349	2.46224		-1.692		0.000103019	0.0825026
16665437	MIR3116-1	chr1	+	62544458	62544531		3.00039	4.74547		1.6608		0.000103075	0.0825026
17005532	HIST1H3A	chr6	+	26020718	26021186		4.70747	6.21079		1.679		0.000103523	0.0825026
16872419		chr19	-	40844966	40845071		2.74302	3.89401		1.6549		0.000108274	0.0847749
16776045		chr13	+	99970408	99971209		9.25813	7.86727		-1.7657		0.000117099	0.0901036
16918151	FAM27C	chr20	-	25744102	25848786		4.976	3.3289		-1.6475		0.000119757	0.0905872
17084352	CYP4F26P	chr9	+	33602499	33605291		3.06731	4.48051		1.6446		0.000129405	0.0962534
16961732		chr3	-	176838479	176838588		3.56047	2.21787		-1.63		0.000133113	0.0973888
16802698	RNU2-65P	chr15	+	72337524	72337708		2.54522	3.43392		1.7663		0.000142268	0.100658
16778731	SNORA31	chr13	-	45911615	45911744		5.26364	6.78851		1.7471		0.00014228	0.100658
16794511		chr14	-	73768103	73769589		6.79519	5.15705		-1.7422		0.000146118	0.100658
17117463	PLXDC2	chr10	+	20576938	20578070		7.74315	8.9715		1.6709		0.000146604	0.100658
16815070	MIR4717	chr16	+	2324621	2324692		5.24516	3.64326		-1.669		0.000153084	0.102531
16796664	RP11-638I2.4	chr14	-	100673744	100704892		2.28063	4.20535		1.6186		0.000153926	0.102531
17117649	OXR1	chr15	+	49017335	49018028		5.25098	6.95543		1.787		0.000161246	0.103811
16915042	CASS4	chr20	+	55035322	55035413		4.71113	5.7076		1.6507		0.000164257	0.103811
16975773	RNU6-838P	chr4	-	48108098	48108205		2.9907	5.64571		1.749		0.000164863	0.103811
16772864	RNU6-76P	chr13	+	19454194	19454297		4.96314	3.39118		-1.6426		0.000165153	0.103811
17070094		chr8	+	75288922	75289028		6.39131	4.95503		-1.6039		0.00016887	0.104674
16961549	RNU6-348P	chr3	-	171222034	171222140		5.23088	4.05589		-1.6277		0.000182898	0.110089
16690888	RNU6-151P	chr1	-	112193053	112193159		5.83811	4.32557		-1.6283		0.000187874	0.110089
16882544	AC083899.3	chr2	+	87388761	87400232		5.52706	6.42787		1.5816		0.000188882	0.110089
17010343	RNU6-975P	chr6	+	74173796	74173900		4.04006	5.63129		1.5796		0.000189005	0.110089
16837154	AC006947.1	chr17	+	64672475	64673522		6.23204	5.13671		-1.5817		0.00018994	0.110089
16766872		chr12	-	60735605	60735722		2.62718	3.52537		1.5742		0.000201249	0.115148
16818973		chr16	+	53368474	53368576		7.84913	6.52602		-1.6529		0.000212756	0.119023
16852308	SCARNA17	chr18	+	47340393	47340813		9.91047	8.72687		-1.5898		0.000216796	0.119023
17069043	RNA5SP265	chr8	+	56657791	56657901		6.83404	5.34467		-1.5873		0.000217014	0.119023
17000463		chr5	-	137804476	137804993		5.8682	6.83903		1.5707		0.000224936	0.119023
16992705		chr5	+	175487692	175543458		5.01494	3.75907		-1.5596		0.000225377	0.119023
17074639	RNU6-1084P	chr8	-	11249920	11250026		3.79425	2.30532		-1.5965		0.000227257	0.119023
17111114	SPANXN5	chrX	-	52825184	52827141		4.00226	3.08151		-1.5573		0.000227634	0.119023
16898432	VTRNA2-2P	chr2	-	65782566	65782668		4.90921	4.30048		-1.6161		0.000229356	0.119023
17052681	IL23A	chr7	+	142494923	142494975		4.69385	3.3245		-1.5729		0.000234208	0.11907
17046280		chr7	+	56123058	56123195		2.82824	4.07421		1.5625		0.000237387	0.11907
16977709	RNU6-469P	chr4	-	85807539	85807639		6.10267	8.32531		1.7963		0.000237452	0.11907
17101515		chrX	+	12167245	12167357		2.46596	3.71796		1.56		0.000241284	0.119647
17100699	MT-TE	chrM	-	14674	14742		11.1142	9.20918		-1.6672		0.000250317	0.122157
17100687	MT-TQ	chrM	-	4329	4400		8.91618	7.82272		-1.5949		0.00025182	0.122157
16919229	SNORA71D	chr20	-	37062505	37062642		9.23219	7.85273		-1.5603		0.000258143	0.123257
17006322	MIR877	chr6	+	30552109	30552194		7.30445	6.33995		-1.5419		0.00025961	0.123257
16685036	ZMYM6NB	chr1	-	35447127	35450954		6.65532	7.90675		1.6438		0.0002655	0.124727
17048672	RNU7-188P	chr7	+	96007169	96007232		3.14758	3.9953		1.7404		0.000275072	0.126741
16738094	RP11-750H9.7	chr11	-	47535157	47536441		4.45295	3.74951		-1.5309		0.000275467	0.126741
16934671	TST	chr22	-	37406900	37415681		6.84714	8.37094		1.6622		0.000288366	0.129996
17114764	MIR890	chrX	-	145075793	145075869		3.44119	2.09563		-1.5229		0.000289131	0.129996
16679742	TRIM58	chr1	+	248020501	248060449		4.50672	5.78998		1.5463		0.000291282	0.129996
16913867	RNU6-1251P	chr20	+	42101653	42101759		4.06017	2.30299		-1.5584		0.000296546	0.131035
17102751	RNA5SP502	chrX	+	41152051	41152169		4.23094	3.05503		-1.5188		0.00030217	0.132211
17077500		chr8	-	59574800	59574903		7.34943	6.24693		-1.5137		0.000309806	0.134236
16989406		chr5	+	134259743	134259812		8.84272	7.235		-1.5549		0.000337588	0.144867
16821015	RP11-53L24.1	chr16	+	73846493	73849940		4.32746	2.8526		-1.4966		0.000349368	0.147319
17011026		chr6	+	91156491	91156565		7.18281	5.32456		-1.62		0.00035362	0.147319
16671889	LAMTOR2	chr1	+	156024517	156028301		5.43805	6.87636		1.5937		0.000355583	0.147319
16782082	TRAJ21	chr14	+	22992573	22992627		5.79026	4.58495		-1.493		0.000357462	0.147319
17022006		chr6	-	100090113	100090223		2.26289	3.13423		1.5108		0.000359807	0.147319
17012140	RNA5SP215	chr6	+	121007767	121007888		5.20341	2.90693		-1.8147		0.000365743	0.148388
16874508	SNAR-B2	chr19	-	50637002	50637121		5.49157	4.19929		-1.483		0.000400553	0.159609
16874510	SNAR-B2	chr19	-	50642375	50642494		5.49157	4.19929		-1.483		0.000400553	0.159609
16865050	MIR518B	chr19	+	54205991	54206073		5.71386	4.17588		-1.4964		0.000408071	0.159695
16916122	RP4-583P15.11	chr20	+	62439429	62447874		4.88499	3.19358		-1.5416		0.000408091	0.159695
16854241		chr18	-	20481487	20481589		2.4868	3.96466		1.4867		0.000412847	0.159695
17112337		chrX	-	77380890	77381770		5.04496	6.85542		1.7011		0.000415079	0.159695
16763964	SNORA34	chr12	-	49048165	49048313		11.2483	9.80057		-1.5181		0.000423589	0.161576
17118378	FAM27E3	chr9	+	44998147	44998488		4.51812	3.05329		-1.4753		0.000435407	0.164136
16792331		chr14	-	45036116	45036209		2.84722	3.74707		1.4898		0.000439596	0.164136
16721161		chr11	+	4415042	4432109		4.7983	6.40713		1.5621		0.000441335	0.164136
16964098	SCARNA22	chr4	+	1976363	1976487		8.27032	6.91463		-1.4606		0.000455424	0.167976
17100675	MT-TH	chrM	+	12138	12206		7.90076	6.87503		-1.4638		0.000468794	0.169614
16866974	GNG7	chr19	-	2511218	2702746		6.95933	8.31353		1.5322		0.000469294	0.169614
16848581	RNA5SP448	chr17	-	72413733	72413843		3.43515	4.21943		1.5233		0.000471267	0.169614
16746267		chr11	-	130981830	130981910		3.27243	5.01059		1.5049		0.000477739	0.16974
17028037	C6orf48	chr6_cox_hap2	+	3314587	3314786		8.81744	10.362		1.6608		0.00048207	0.16974
16679936		chr1	-	566187	566265		5.92135	4.77567		-1.5414		0.000483026	0.16974
16926402	KRTAP12-2	chr21	-	46086106	46086844		4.65763	3.38911		-1.4893		0.000488929	0.170472
17071086	PLEKHF2	chr8	+	96145949	96168913		5.99599	7.52295		1.5701		0.000500809	0.171799
16984054	RNA5SP181	chr5	+	36485445	36485542		5.55974	4.37821		-1.4496		0.000505225	0.171799
16906283	RNU6-989P	chr2	-	188135425	188135531		4.4813	2.3683		-1.5382		0.000506758	0.171799
16823146	CEMP1	chr16	-	2577081	2581420		5.97274	4.74105		-1.4719		0.000510787	0.171799
16696723		chr1	-	177155496	177155588		3.4172	2.45451		-1.4514		0.00051233	0.171799
16929197	RNA5SP496	chr22	+	31701390	31701498		5.9074	4.61397		-1.4806		0.000516736	0.171799
16919225	SNORA71A	chr20	-	37055949	37056086		8.14511	6.88678		-1.4433		0.000519719	0.171799
16885703	RNU6-127P	chr2	+	131987180	131987286		4.31066	2.95357		-1.4405		0.000523531	0.171799
16664003	SNORD46	chr1	+	45242162	45242265		7.04965	6.00952		-1.4534		0.000535827	0.172315
16922174	RNA5SP490	chr21	+	33935385	33935520		4.51771	3.37935		-1.4384		0.000538915	0.172315
16714269	TIMM23	chr10	-	51592080	51623365		7.25967	8.55902		1.5505		0.000540117	0.172315
16914888	MOCS3	chr20	+	49575363	49577820		4.54113	5.66485		1.4876		0.000549318	0.172315
17058947		chr7	-	76326819	76326971		1.86097	3.40292		1.4779		0.000556345	0.172315
16844793	KRT9	chr17	-	39722093	39728310		4.02967	2.85796		-1.4328		0.000558589	0.172315
17000520	SNORD63	chr5	-	137896732	137896799		5.5048	7.86615		1.7596		0.000571271	0.172315
16750488		chr12	+	48357330	48362661		5.12644	3.56035		-1.4882		0.000575998	0.172315
16724715	TRIM48	chr11	+	55029658	55038595		4.90969	3.66685		-1.4328		0.000578095	0.172315
17027504	MIR877	chr6_cox_hap2	+	2064162	2064247		6.87606	6.16025		-1.4335		0.000586829	0.172315
17030349	MIR877	chr6_dbb_hap3	+	1845750	1845835		6.87606	6.16025		-1.4335		0.000586829	0.172315
17033054	MIR877	chr6_mann_hap4	+	1900181	1900266		6.87606	6.16025		-1.4335		0.000586829	0.172315
17035174	MIR877	chr6_mcf_hap5	+	1933963	1934048		6.87606	6.16025		-1.4335		0.000586829	0.172315
17037833	MIR877	chr6_qbl_hap6	+	1845017	1845102		6.87606	6.16025		-1.4335		0.000586829	0.172315
17040547	MIR877	chr6_ssto_hap7	+	1884391	1884476		6.87606	6.16025		-1.4335		0.000586829	0.172315
16815711	RNU6-457P	chr16	+	6923900	6924006		3.39093	2.26791		-1.4259		0.00058688	0.172315
16798206	SNORD116-20	chr15	+	25332808	25332901		4.14998	2.55943		-1.5638		0.000594081	0.173289
16792407	RNU6-552P	chr14	-	45743562	45743680		3.73056	4.68393		1.4201		0.000610852	0.177024
16864565	SNAR-F	chr19	+	51108220	51108342		4.6599	3.96696		-1.4924		0.000620893	0.178773
16838094	SNHG16	chr17	+	74553846	74561430		7.22543	8.76873		1.5366		0.000641471	0.183514
16962112	PARL	chr3	-	183547173	183602721		7.34019	8.67341		1.4947		0.000657096	0.186102
16885148		chr2	+	121408849	121408950		2.26372	3.74206		1.465		0.000661196	0.186102
16949570		chr3	+	189861445	189861532		2.06812	2.74621		1.4376		0.000663025	0.186102
16756224	MIR3922	chr12	+	104985411	104985494		4.92184	4.18347		-1.5009		0.000677266	0.186929
17009424		chr6	+	47456803	47456906		2.70506	3.71847		1.4201		0.00067759	0.186929
16892523	SCARNA6	chr2	+	234197322	234197587		5.18168	3.49362		-1.4217		0.000678539	0.186929
16819264	MT1X	chr16	+	56716336	56718108		5.83565	4.24526		-1.4653		0.00069682	0.190056
16674283	RNA5SP69	chr1	+	178530048	178530164		6.62075	5.66322		-1.4124		0.000700304	0.190056
17084959		chr9	+	37160134	37160234		6.22484	7.38929		1.4017		0.000709405	0.190056
16885976		chr2	+	135894198	135894325		5.4844	4.995		-1.4896		0.000710134	0.190056
17022614	GSTM2P1	chr6	-	111367622	111368757		4.42951	2.91829		-1.411		0.000717849	0.190056
16756625	RNA5SP372	chr12	+	109497791	109497905		4.12675	2.17725		-1.6035		0.000721704	0.190056
17019054	RNA5SP207	chr6	-	41207258	41207364		5.65015	4.39386		-1.4015		0.000724312	0.190056
16678235	RP11-1B20.1	chr1	+	227366034	227371145		2.75008	3.95804		1.4012		0.000726918	0.190056
17051345		chr7	+	128546825	128546943		4.09731	3.0909		-1.4044		0.000730356	0.190056
16707323		chr10	+	92862925	92872371		3.71182	2.54946		-1.3989		0.000732475	0.190056
16963111	RNU6ATAC24P	chr3	-	195249885	195250019		4.6804	6.17305		1.4975		0.000738421	0.190491
17009991		chr6	+	68335249	68335357		2.69529	3.26818		1.4504		0.000750361	0.192459
16850414		chrU	-	165363	165438		5.78058	4.52708		-1.4034		0.000762271	0.192623
16726884		chr11	+	65218532	65221007		4.80849	3.8781		-1.3931		0.000762583	0.192623
16914859	MIR645	chr20	+	49202323	49202416		5.88274	8.30867		1.8557		0.000763948	0.192623
16988299	RNU6-373P	chr5	+	118343266	118343363		3.48135	2.51558		-1.4675		0.00076869	0.19273
16677913	DEGS1	chr1	+	224363458	224381143		5.70654	6.56183		1.3866		0.000776178	0.192764
17085899		chr9	+	75142152	75142255		4.64574	3.39433		-1.3877		0.000778287	0.192764
16695700		chr1	-	161511549	161520527		4.80686	3.70151		-1.3858		0.000785081	0.192764
17064088		chr7	-	146593689	146593785		2.38221	3.36005		1.4008		0.00079163	0.192764
16700552	RNU1-74P	chr1	-	232967763	232967933		4.31771	3.3972		-1.3848		0.000793273	0.192764
16753533	RASSF3	chr12	+	65004293	65091347		6.22423	7.3708		1.4335		0.000794743	0.192764
16842281		chr17	-	19349226	19350188		5.34713	7.15069		1.6547		0.000805919	0.194262
16833605	MRPL45	chr17	+	36452989	36479101		6.4813	7.63798		1.4298		0.000809626	0.194262
16860395		chr19	+	30016347	30017286		5.30865	3.84591		-1.4014		0.000817288	0.195052
16706128	CHCHD1	chr10	+	75541805	75543410		5.13682	6.56269		1.5134		0.00083054	0.196404
16747336	SCARNA10	chr12	+	6619388	6619717		6.70954	5.63137		-1.3894		0.000831753	0.196404
16984175	CTD-2130F23.2	chr5	+	37948593	37951157		2.71507	3.7139		1.388		0.000855582	0.200422
16837298	AMZ2	chr17	+	66244145	66253305		6.21589	7.85297		1.5736		0.00085775	0.200422
16792094		chr14	-	36665686	36665774		3.65579	2.91276		-1.5348		0.000863908	0.200809
16743336	TAF1D	chr11	-	93463843	93463878		5.71949	7.36838		1.5749		0.000874588	0.200835
17117617	PCID2	chr13	-	113831891	113863029		5.55206	6.77373		1.3794		0.000877971	0.200835
17112193	MIR374A	chrX	-	73507121	73507192		2.09084	2.88287		1.4193		0.000882741	0.200835
16670284		chr1	+	149186303	149187373		3.90625	2.96147		-1.3741		0.000888044	0.200835
16715151	NPFFR1	chr10	-	72014713	72043440		5.25792	4.43387		-1.3694		0.000889886	0.200835
16875366	LILRA6	chr19	-	54723711	54747130		7.5265	8.88073		1.4551		0.000891227	0.200835
16983540	PMCHL1	chr5	+	22142461	22152381		4.47221	3.35567		-1.3833		0.000895799	0.200835
16722075	RP13-631K18.3	chr11	+	12088476	12094561		4.0623	2.67484		-1.3996		0.000900019	0.200835
16981568	RP11-161D15.3	chr4	-	174845358	174912012		4.36901	2.49827		-1.4963		0.000905922	0.201146
16821062		chr16	+	75252884	75258822		3.40207	4.08841		1.4275		0.000910629	0.20119
16816702	RNU6-196P	chr16	+	21653615	21653721		5.9115	6.95743		1.3685		0.00091774	0.201763
16839689	OR1E1	chr17	-	3300398	3301704		4.33411	2.94672		-1.3864		0.000924137	0.202173
17077185	RP11-1081M5.1	chr8	-	54307771	54308506		4.17054	2.71263		-1.4312		0.000941872	0.205048
17085991	RNU6-1228P	chr9	+	77812987	77813093		5.38756	7.23166		1.4002		0.000952787	0.206417
17028021	C6orf48	chr6_cox_hap2	+	3312616	3317111		8.98478	10.4782		1.5317		0.000960112	0.20658
16824907	IGSF6	chr16	-	21652605	21663987		8.67583	10.0159		1.4721		0.000962796	0.20658
17003779	MIR1229	chr5	-	179225278	179225346		6.90221	5.76221		-1.3656		0.00097921	0.209097
16980403		chr4	-	147043356	147043436		3.45251	2.19164		-1.3672		0.000987471	0.209773
16964486		chr4	+	3546453	3550523		6.16617	4.37758		-1.3686		0.000991779	0.209773
16967246		chr4	+	63031380	63036192		4.65574	3.80574		-1.3562		0.00100509	0.21075
16863209	RNU6-611P	chr19	+	45550716	45550819		8.21799	7.23948		-1.3851		0.00100927	0.21075
16743338	TAF1D	chr11	-	93464316	93464382		5.68731	7.57002		1.7164		0.00101057	0.21075
16945314		chr3	+	128949393	128955149		3.42062	4.66003		1.3484		0.00102209	0.21154
17023350	RNU6-200P	chr6	-	126911433	126911539		2.14993	3.38192		1.3649		0.00102429	0.21154
16657445	OR4F5	chr1	+	69091	70008		4.27935	2.74198		-1.3507		0.00102993	0.21154
16717520	SNORA12	chr10	-	101996913	101997059		11.3423	10.0639		-1.3498		0.00104134	0.21154
16801835	LACTB	chr15	+	63413999	63434260		6.44991	7.91568		1.4523		0.0010432	0.21154
17100691	MT-TN	chrM	-	5657	5729		8.11063	6.48429		-1.4481		0.00104473	0.21154
17047382	TRIM74	chr7	+	75039401	75039508		5.18436	4.18742		-1.3477		0.00104753	0.21154
16906648	AC010983.1	chr2	-	195868435	195891094		4.37646	3.33625		-1.3419		0.00107272	0.215274
16983159	RNA5SP177	chr5	+	9761019	9761125		4.198	3.08925		-1.4285		0.00108034	0.215274
16728384	MIR548K	chr11	+	70130061	70130176		2.80909	5.08906		1.3929		0.00108145	0.215274
16917434		chr20	-	16390942	16391036		5.26581	4.82745		-1.34		0.00108532	0.215274
16927819	IGLV3-12	chr22	+	23114317	23115079		3.65593	3.28846		-1.3861		0.00109556	0.216344
17083237		chr9	+	3466500	3466572		2.34704	3.72788		1.4322		0.00111314	0.218847
17008088	COX6A1P2	chr6	+	37012607	37013177		7.78551	9.67407		1.6966		0.00112919	0.221029
16944931	FAM86JP	chr3	+	125635444	125648867		4.60312	3.37225		-1.3367		0.0011398	0.22159
16982477		chrU	-	85631	85712		4.82639	6.12419		1.3344		0.00114199	0.22159
16780208	DCT	chr13	-	95090830	95131936		4.09162	2.85822		-1.3348		0.00114701	0.221601
16760894	POU5F1P3	chr12	-	8286365	8287448		5.10827	4.07114		-1.3334		0.00115367	0.221927
17100677	MT-TS2	chrM	+	12207	12265		9.43576	8.22801		-1.3398		0.00117415	0.224897
16981774	RNA5SP172	chr4	-	178378265	178378382		5.23613	3.52487		-1.3751		0.00118655	0.226104
17110369	RP6-99M1.2	chrX	-	45629146	45629608		4.00635	5.29003		1.3311		0.00119357	0.226104
16673502		chr1	+	168286744	168288713		4.63223	3.88335		-1.3546		0.00119565	0.226104
16968354	FGF5	chr4	+	81257702	81257834		4.53723	3.23203		-1.3319		0.00121178	0.226412
17025292	RNU4ATAC18P	chr6	-	160141447	160141572		6.87386	6.04353		-1.3272		0.00121212	0.226412
16682442		chr1	-	18328349	18335092		6.40303	5.30026		-1.3543		0.00121617	0.226412
16774972	MIR4703	chr13	+	52126725	52126803		3.2153	2.17311		-1.3313		0.00121922	0.226412
16763926		chr12	-	48876841	48876921		5.68191	4.92717		-1.3254		0.00122368	0.226412
16980386		chr4	-	146879280	146879392		3.68751	2.99552		-1.3642		0.00123981	0.226412
16731565		chr11	+	116191061	116191162		2.54664	3.79163		1.3292		0.00124215	0.226412
16945659	NUDT16P1	chr3	+	131080689	131083966		5.85073	7.20595		1.3666		0.00124365	0.226412
16860362		chr19	+	29421910	29422012		4.72429	3.86298		-1.3206		0.00124872	0.226412
16678680	ARV1	chr1	+	231114727	231136479		4.99621	6.32743		1.4308		0.00125294	0.226412
16789955	RPPH1	chr14	-	20811207	20811844		5.28775	4.40833		-1.3329		0.00125308	0.226412
16922066	KRTAP15-1	chr21	+	31812597	31813098		3.82473	3.02187		-1.319		0.00126137	0.226527
17013114	VTA1	chr6	+	142468367	142542085		6.94487	8.20714		1.4563		0.00126811	0.226527
16850406		chrU	-	136235	136317		6.56582	5.28145		-1.3613		0.00127082	0.226527
16741075	CDK2AP2	chr11	-	67273968	67276120		4.47325	6.13864		1.4969		0.00127703	0.226527
16769861	RNU6-361P	chr12	-	109320211	109320317		2.24677	3.47835		1.3187		0.00128306	0.226527
16977820	HSD17B11	chr4	-	88257691	88312538		7.96925	9.13097		1.407		0.00128417	0.226527
17100689	MT-TA	chrM	-	5587	5655		8.16784	7.01803		-1.3538		0.00129895	0.228232
16739606	RNU6-118P	chr11	-	62583438	62583539		7.73988	8.99713		1.3581		0.00131775	0.229241
16824564		chr16	-	19608540	19608621		5.33996	4.25401		-1.3171		0.00132194	0.229241
17016503	HIST1H3I	chr6	-	27839623	27840099		7.78063	8.99195		1.3672		0.00132294	0.229241
17024746	ZBTB2	chr6	-	151685250	151712683		7.2623	8.47116		1.3521		0.00132905	0.229241
17044726		chr7	+	29952144	29952248		4.82035	3.17061		-1.3763		0.00133523	0.229241
16903396		chr2	-	145277181	145278466		6.17367	7.52613		1.5387		0.00133846	0.229241
16909636		chr2	-	234288489	234288601		2.53695	3.46561		1.3364		0.00134284	0.229241
16770114	PPTC7	chr12	-	110969120	111021125		4.75531	5.98197		1.333		0.00134579	0.229241
16789951		chr14	-	20791338	20791485		7.2152	6.17799		-1.3205		0.00136044	0.230856
17114785	MIR513A1	chrX	-	146294981	146295109		2.33609	3.86171		1.3141		0.00138989	0.234961
16898362	SERTAD2	chr2	-	64858755	64977449		4.06845	5.3969		1.3436		0.00139876	0.235159
17094926		chr9	-	75906036	75906143		2.00884	3.30599		1.4085		0.0014021	0.235159
16716341	ANKRD22	chr10	-	90579656	90611732		4.73997	6.43724		1.4612		0.00140688	0.235159
16833210		chr17	+	32597240	32599666		4.34281	3.1322		-1.3097		0.00141473	0.235589
16953121	SNORD13P3	chr3	-	47292013	47292116		8.2387	6.9841		-1.3143		0.00143912	0.238342
16850607	RNU7-25P	chr18	+	3093566	3093627		5.81615	4.65167		-1.334		0.00144728	0.238342
16966162	RNU7-25P	chr4	+	39622632	39622693		5.81615	4.65167		-1.334		0.00144728	0.238342
16681366		chr1	-	8571854	8571978		5.86231	5.03511		-1.2981		0.00147645	0.241409
17114394	LINC00087	chrX	-	134229015	134232733		4.4342	3.45062		-1.3237		0.00147672	0.241409
17114745	SLITRK4	chrX	-	142710595	142723926		3.74792	5.36504		1.3933		0.00149668	0.243779
16938761	RNU7-110P	chr3	+	33455642	33455703		4.80298	3.43808		-1.3046		0.00150469	0.243896
16871158	CTD-2538C1.2	chr19	-	33177954	33182862		5.65692	7.46673		1.501		0.00150833	0.243896
16857766	CLEC4GP1	chr19	+	7852370	7855898		4.11271	3.49961		-1.3459		0.00151902	0.244243
17050576		chr7	+	116073268	116073354		4.31183	2.96786		-1.2927		0.00152142	0.244243
16975145	MIR1255B1	chr4	-	36427988	36428050		2.14506	3.28003		1.2952		0.00153691	0.24544
17071584	ATP6V1C1	chr8	+	104033248	104085285		7.22452	8.56498		1.3597		0.00154241	0.24544
16909411	RNY4P19	chr2	-	230922945	230923040		3.76034	6.24887		1.686		0.00154701	0.24544
16801175		chr15	+	52199397	52199502		5.49235	3.99167		-1.3196		0.00155088	0.24544
17006066	SNORD32B	chr6	+	29550026	29550109		6.37617	5.23312		-1.3042		0.00156727	0.246756
16781511	RNA5SP382	chr14	+	20883146	20883257		7.12302	5.3832		-1.3933		0.00157025	0.246756
16670367	FCGR1A	chr1	+	149754227	149764074		5.62657	6.58373		1.3074		0.00158056	0.247504
17071491		chr8	+	102326509	102328921		4.21863	3.34736		-1.2893		0.00158624	0.247525
16923659	KRTAP10-9	chr21	+	46047040	46048295		5.25858	3.87169		-1.3289		0.00160152	0.24904
17117760	LOC100507494	chr17	-	79117967	79118641		4.32015	3.55827		-1.3112		0.00161357	0.250042
16710632	LOC102724883	chr10	+	131910186	131919006		4.22032	5.59455		1.3209		0.00163508	0.252499
17094920		chr9	-	75797125	75799444		2.27051	3.83684		1.3006		0.00164409	0.253014
16847863		chr17	-	62745780	62778117		8.38796	7.62658		-1.304		0.00167631	0.256834
16846913	MTVR2	chr17	-	54961463	54962274		3.95288	5.18404		1.3297		0.00168288	0.256834
16983460	CTD-2139B15.2	chr5	+	17354019	17355008		4.03028	5.12933		1.2786		0.00168618	0.256834
17113036	RNA5SP511	chrX	-	103105726	103105840		3.3364	2.84589		-1.2902		0.00169237	0.2569
16840448	LOC100506713	chr17	-	6888442	6915653		6.00545	7.23898		1.2807		0.00171841	0.259693
16959748	PRR23B	chr3	-	138737873	138739768		3.7195	2.51306		-1.2967		0.00172486	0.259693
16852956		chr18	+	64092679	64092771		2.53437	3.21786		1.3014		0.00172822	0.259693
16963097		chr3	-	195140165	195140275		5.40864	5.11575		-1.2775		0.00173932	0.260484
16824301	FOPNL	chr16	-	15959576	15982472		6.34378	7.7069		1.4053		0.00175294	0.26082
16825148	RNU7-24P	chr16	-	24411377	24411438		3.90373	2.08006		-1.2727		0.00175325	0.26082
16846798		chr17	-	49175535	49175639		6.66256	5.40145		-1.3283		0.00176623	0.261468
16770505		chr12	-	113594570	113594666		3.9892	2.62366		-1.3274		0.00177161	0.261468
16961756	RNA5SP148	chr3	-	178146985	178147078		4.09072	3.03423		-1.2744		0.00178295	0.261468
16825997	PYCARD	chr16	-	31212807	31214313		7.7915	9.09536		1.3208		0.00178649	0.261468
17052683	TRBJ2-7	chr7	+	142495140	142495186		6.04754	5.01527		-1.2694		0.00179458	0.261468
16771797	HCAR2	chr12	-	123185840	123187904		3.1379	4.46697		1.2745		0.00179934	0.261468
16780169	RNU6-75P	chr13	-	91434020	91434123		3.27842	2.53121		-1.2784		0.00180396	0.261468
16683955		chr1	-	27581955	27582058		3.63215	1.9134		-1.4034		0.00180448	0.261468
16692448	PPIAL4B	chr1	-	147954635	147955419		4.95451	3.92759		-1.2695		0.00181599	0.262284
16966152	LOC401127	chr4	+	39481875	39483525		4.84497	3.91581		-1.3244		0.001829	0.263311
16718228	MIR609	chr10	-	105978547	105978641		3.51984	2.57395		-1.28		0.00187281	0.268085
16852537		chr18	+	54624501	54624699		3.17605	3.79213		1.2775		0.00187417	0.268085
16804249	RP11-7M10.2	chr15	+	85296353	85297733		5.42978	4.77067		-1.308		0.00188289	0.268471
16971019	GAB1	chr4	+	144257915	144395721		4.96504	6.24571		1.3258		0.00193554	0.273232
16826271		chr16	-	47346938	47347032		6.10294	7.12361		1.2645		0.0019555	0.273232
16929507	RNU7-167P	chr22	+	35645765	35645826		2.98014	3.96426		1.2618		0.00197059	0.273232
17059577		chr7	-	88078407	88078546		5.26007	3.51298		-1.3247		0.00197589	0.273232
16709043	RNA5SP325	chr10	+	108729779	108729908		5.65466	4.71129		-1.2557		0.00197808	0.273232
16964904	RNA5SP152	chr4	+	8394742	8394851		4.07545	3.21425		-1.2883		0.00197932	0.273232
16896337	AC073218.3	chr2	-	34960042	34962185		4.03336	3.00339		-1.264		0.00199928	0.273232
17100655	MT-TW	chrM	+	5512	5579		7.83964	6.54556		-1.2807		0.00200505	0.273232
17104049	SNORA11	chrX	+	54840803	54840933		8.19985	6.65819		-1.4688		0.00200718	0.273232
16956213	PROK2	chr3	-	71820806	71834357		6.85509	8.49074		1.4387		0.00200849	0.273232
16745628	OR6T1	chr11	-	123813492	123814580		4.84058	3.23383		-1.3456		0.00200931	0.273232
16783462	RNU7-93P	chr14	+	36874419	36874479		2.21282	3.02713		1.2543		0.00201304	0.273232
17080334		chr8	-	113576104	113576205		5.13697	3.75065		-1.3511		0.00202135	0.273232
17090733		chr9	+	135968439	135968538		5.06318	3.73746		-1.3222		0.00202138	0.273232
16865341		chr19	+	55009100	55021900		3.18634	2.31758		-1.2517		0.00203302	0.273232
16969817	C4orf32	chr4	+	113066553	113110237		5.37506	6.71855		1.3454		0.00203434	0.273232
16837370	LOC102723487	chr17	+	67957848	67979679		4.13216	3.15139		-1.252		0.00203532	0.273232
16873606	MIR320E	chr19	-	47212541	47212607		4.18468	3.0827		-1.2663		0.00204816	0.273232
16781350		chr14	+	19233262	19233343		2.99677	3.7379		1.2605		0.00205071	0.273232
16931886		chr22	-	16590274	16590355		2.99677	3.7379		1.2605		0.00205071	0.273232
16989408	MIR4461	chr5	+	134263729	134263802		8.70943	7.7382		-1.2583		0.00205211	0.273232
16923884	AP001476.4	chr21	+	47472510	47473019		4.50877	5.88977		1.2559		0.00205324	0.273232
17063800	TRBV7-4	chr7	-	142176329	142176790		2.44384	3.44332		1.2633		0.00206144	0.273232
17053004	AC005518.2	chr7	+	147368791	147370236		4.15257	2.8637		-1.2747		0.00206817	0.273232
16780822	SLC10A2	chr13	-	103696348	103719196		4.04151	2.87463		-1.2516		0.0020741	0.273232
16930166	APOBEC3C	chr22	+	39410088	39414931		7.46795	8.72914		1.3586		0.00208483	0.273232
16823290	ZNF205-AS1	chr16	-	3160461	3165599		3.71165	5.03194		1.2488		0.00209628	0.273232
17067771	SNORD13	chr8	+	33370993	33371096		11.9276	11.1983		-1.2729		0.00209635	0.273232
16721807	SNORA23	chr11	+	9450313	9450501		12.4955	11.1962		-1.248		0.00209807	0.273232
16967843	EREG	chr4	+	75230860	75254477		5.63808	4.17671		-1.3291		0.00209995	0.273232
16882147		chr2	+	85190235	85194331		4.4035	3.23928		-1.2685		0.00210712	0.273368
17099498	SURF1	chr9	-	136218610	136223552		7.18834	8.58771		1.3283		0.00214274	0.277183
16779157	DLEU2	chr13	-	50556688	50699856		4.85543	6.14663		1.2842		0.00215907	0.278489
16965847		chr4	+	33786557	33786615		3.42037	2.38061		-1.2817		0.00218211	0.278877
16885421	SFT2D3	chr2	+	128458597	128461407		4.8743	5.98625		1.2449		0.00219107	0.278877
16743342	TAF1D	chr11	-	93464919	93469341		4.17092	5.23479		1.3002		0.00219178	0.278877
16982689		chr5	+	1042043	1042914		5.70071	4.61729		-1.2529		0.00219347	0.278877
16863715	SNAR-C2	chr19	+	48442798	48442917		5.1987	3.77027		-1.3131		0.00219957	0.278877
16863719	SNAR-C2	chr19	+	48453553	48453671		5.1987	3.77027		-1.3131		0.00219957	0.278877
16834441	VPS25	chr17	+	40925454	40931617		7.19601	8.52489		1.3482		0.0022212	0.280288
16845406	RNU6-1137P	chr17	-	41473361	41473459		4.52077	3.2163		-1.2646		0.00222326	0.280288
16821396	MIR3182	chr16	+	83541951	83542013		5.72048	4.96852		-1.2381		0.00224903	0.2817
16742515	RNU7-59P	chr11	-	77277979	77278039		4.02749	2.27761		-1.4343		0.00225107	0.2817
16704440	FAM35BP	chr10	+	46897641	46939148		4.75961	5.73864		1.2379		0.00225552	0.2817
16927861	IGLJ4	chr22	+	23252744	23252776		6.08337	4.55697		-1.2704		0.00226742	0.2817
17088957	LOC100129034	chr9	+	127115752	127121465		7.90143	8.72078		1.2399		0.00227854	0.2817
16685144	PSMB2	chr1	-	36065142	36107445		6.5268	8.05003		1.4235		0.00228086	0.2817
16716350	ACTA2	chr10	-	90694831	90751147		4.26696	5.36526		1.2625		0.00228252	0.2817
16666239	ACADM	chr1	+	76190036	76229364		7.49968	8.60959		1.2745		0.00228877	0.2817
17063601	DENND2A	chr7	-	140218220	140373793		4.20821	3.28823		-1.2345		0.0023	0.2817
16998848	RN7SKP57	chr5	-	111055466	111055758		4.38322	3.31032		-1.2953		0.00230216	0.2817
16857730	RETN	chr19	+	7733972	7735340		6.56321	7.71098		1.3675		0.00230557	0.2817
16972593		chr4	+	177019314	177019436		5.01168	3.51535		-1.25		0.00231021	0.2817
16947611		chr3	+	160414717	160414848		2.28222	3.29889		1.2337		0.00231714	0.281739
16825800	SEPHS2	chr16	-	30454952	30457224		5.70502	7.11591		1.3734		0.00232426	0.281739
17017170		chr6	-	31464466	31464567		4.81496	3.58454		-1.2614		0.00232946	0.281739
16825097	NDUFAB1	chr16	-	23592323	23607677		7.12648	8.67344		1.417		0.00234069	0.282331
16793353	EXOC5	chr14	-	57669194	57735726		6.01121	7.18483		1.2613		0.00236875	0.282814
17019065	RNU6-643P	chr6	-	41270204	41270310		3.76756	1.98612		-1.336		0.00239079	0.282814
16887900		chr2	+	175842531	175842625		4.06957	2.59156		-1.3496		0.00239962	0.282814
16754300		chr12	+	73318544	73367380		2.1199	2.89147		1.233		0.00240162	0.282814
16747949	RP11-90D4.3	chr12	+	8474472	8482210		2.76447	3.13484		1.3863		0.0024194	0.282814
16810025	GTF2A2	chr15	-	59930261	59949740		4.64573	6.03358		1.2698		0.00242022	0.282814
16915802	DPH3P1	chr20	+	61476476	61477543		3.70276	4.73108		1.228		0.00242094	0.282814
16916085	LIME1	chr20	+	62367133	62369000		6.01361	4.26518		-1.5229		0.00242434	0.282814
16769440		chr12	-	104424522	104426026		4.26478	5.53404		1.2306		0.00242652	0.282814
16963356	RNU6-1279P	chr3	-	196120581	196120683		3.6787	5.17236		1.296		0.00242983	0.282814
16834785	FZD2	chr17	+	42634812	42638630		5.26344	6.88744		1.3826		0.00243351	0.282814
16797421	IGHD2-21	chr14	-	106354409	106354436		6.85888	5.60134		-1.2264		0.00243818	0.282814
17087103	RP11-49O14.2	chr9	+	97662711	97667036		4.03043	3.12577		-1.2333		0.00243852	0.282814
16819430	CPNE2	chr16	+	57126455	57181878		7.3764	8.71545		1.3352		0.0024416	0.282814
16865925	ZFP28	chr19	+	57050317	57068170		5.4005	4.23269		-1.2427		0.00245538	0.282814
17063790		chr7	-	142148928	142149399		5.49714	4.68889		-1.2243		0.0024687	0.282814
16813483		chr15	-	93963463	93963560		5.98901	4.9385		-1.2567		0.00247455	0.282814
16866920	MIR1227	chr19	-	2234061	2234148		5.24428	4.88847		-1.2278		0.00248037	0.282814
16672478	SLAMF8	chr1	+	159796479	159807282		5.35937	6.33007		1.2631		0.00248514	0.282814
16880707		chr2	+	65003238	65003321		4.06002	5.54353		1.226		0.00250623	0.282814
16693339	LCE3A	chr1	-	152595310	152595579		4.4475	3.45364		-1.222		0.00250731	0.282814
16819217	MT1E	chr16	+	56659387	56661024		4.14488	3.87086		-1.2921		0.00251027	0.282814
17100390	TMEM203	chr9	-	140098534	140100090		5.93365	7.22331		1.3066		0.00251286	0.282814
16747360	RP5-940J5.8	chr12	+	6652670	6654097		5.37601	3.93739		-1.2956		0.00251589	0.282814
16669785	RNVU1-6	chr1	+	145382757	145382920		4.99034	3.9956		-1.234		0.00251807	0.282814
17066328	RNU6-892P	chr8	+	20087290	20087388		5.3216	7.07481		1.3919		0.00251833	0.282814
17108576	TMLHE	chrX	+	154578072	154579111		7.32629	8.57773		1.2965		0.00252056	0.282814
16738845	MS4A4E	chr11	-	59968726	60010561		3.55863	3.70759		1.2691		0.00252213	0.282814
16838405		chr17	+	76396016	76396144		5.06645	4.30906		-1.2275		0.00253357	0.283385
16980599	RNA5SP168	chr4	-	151891823	151891934		2.70458	3.81092		1.2396		0.00254203	0.283546
16900718		chr2	-	97932879	97934120		4.87693	3.78019		-1.2433		0.00254771	0.283546
16876431		chrU	-	544948	545107		6.2621	4.36927		-1.4679		0.00256565	0.284832
16914240	PIGT	chr20	+	44044707	44054884		8.03581	9.08551		1.2554		0.00260917	0.288858
16977045	CXCL9	chr4	-	76922428	76928641		3.05657	4.46067		1.3137		0.00261486	0.288858
16971139	ABCE1	chr4	+	146019084	146050676		6.26466	7.63809		1.3313		0.00262448	0.288924
17009758	RNU6-1023P	chr6	+	54651185	54651290		3.42255	2.52661		-1.2155		0.0026284	0.288924
17117930	LINC01311	chr22	+	19158908	19160342		4.96662	3.80764		-1.2528		0.00263699	0.289156
16747261	CD27	chr12	+	6554033	6560884		3.91421	5.05112		1.214		0.00264936	0.28954
16978824	RNU6-733P	chr4	-	108788963	108789066		2.39048	3.27924		1.2172		0.00265347	0.28954
16797869	HERC2P7	chr15	+	23390722	23393943		3.46145	5.27174		1.298		0.0026713	0.290774
16888367	DNAJC10	chr2	+	183580999	183653542		7.67787	8.52205		1.2217		0.00268634	0.291159
16988703	LMNB1	chr5	+	126112315	126172712		6.11536	7.17929		1.2579		0.00268788	0.291159
16851599	MIR320C2	chr18	+	21901650	21901699		3.68203	2.43487		-1.2583		0.0027055	0.292252
16936214	MIR3667	chr22	-	49937041	49937114		5.98751	5.15473		-1.2206		0.00271137	0.292252
16973934	CYTL1	chr4	-	5016313	5021199		5.3546	4.34774		-1.2135		0.00271762	0.292252
17020785		chr6	-	74103636	74103736		7.34994	6.21144		-1.2467		0.00272892	0.292618
16759200		chr12	+	131299898	131299995		4.55814	3.8392		-1.2289		0.00273641	0.292618
16900715		chr2	-	97932680	97935466		4.07384	3.39718		-1.2109		0.0027407	0.292618
17057378	PURB	chr7	-	44915505	44924960		5.61863	6.79589		1.2398		0.00275398	0.293335
16871640		chr19	-	36694249	36694361		2.01906	3.14148		1.2124		0.00277071	0.29428
16713428	ZNF33B	chr10	-	43069633	43134018		4.30153	5.59902		1.3071		0.00277855	0.29428
17008769	RRP36	chr6	+	42989383	42997337		6.2579	7.38602		1.2324		0.00278263	0.29428
17024685		chr6	-	150238014	150244257		4.25659	2.97054		-1.2068		0.0028109	0.296566
16882912		chr2	+	96068448	96082364		5.0037	4.33259		-1.2388		0.00282082	0.296911
17118430		chr9	-	137726713	137736686		2.58809	3.43288		1.2067		0.00282815	0.296982
16894375	RNU4-73P	chr2	-	9880772	9880912		2.1724	3.10748		1.2192		0.00284512	0.297942
16975310	UGDH	chr4	-	39500375	39529931		6.06421	7.17049		1.27		0.00285532	0.297942
17018993	OARD1	chr6	-	41020004	41020102		6.11944	5.30802		-1.2036		0.00286158	0.297942
16732797	OR10G4	chr11	+	123886282	123887217		2.63671	3.69384		1.2112		0.00286477	0.297942
17014659		chr6	+	167559902	167610401		3.47388	2.56154		-1.2269		0.00287067	0.297942
16832608		chr17	+	27161740	27161840		5.88324	5.00744		-1.2018		0.00288407	0.298639
16927869		chr22	+	23264765	23265085		4.7151	3.70628		-1.2139		0.00291627	0.300804
16922045		chr21	+	31003313	31003435		4.66049	6.86003		1.384		0.00291846	0.300804
16677646		chr1	+	220310506	220310608		3.67957	3.03714		-1.2368		0.00293574	0.301009
16670248	PPIAL4B	chr1	+	148644011	148644795		4.33049	5.5447		1.2114		0.00294609	0.301009
16670467		chr1	+	150234093	150234196		4.64575	3.39246		-1.2454		0.00294722	0.301009
17002591	CTB-178M22.2	chr5	-	167656588	167659362		5.9441	5.15284		-1.1997		0.00294743	0.301009
17041521		chr6_ssto_hap7	-	1298115	1359860		4.85221	4.17896		-1.2065		0.0029716	0.302785
16993498	CTC-573N18.1	chr5	+	179868559	179870238		3.10388	3.97231		1.2127		0.00300659	0.304643
16804062	TM6SF1	chr15	+	83776159	83806111		7.01971	7.97674		1.2244		0.00301192	0.304643
16706586	TMEM254	chr10	+	81838402	81852313		3.6445	4.92848		1.2528		0.00301273	0.304643
16732315	RNF26	chr11	+	119205210	119208024		6.47385	7.75696		1.2925		0.00301715	0.304643
16713055		chr10	-	32044970	32045064		4.31637	3.2185		-1.2169		0.00303048	0.304782
17113340	GNG5P2	chrX	-	109589700	109590201		6.20392	7.38517		1.3101		0.00303218	0.304782
16871295	LINC00904	chr19	-	35381173	35389847		3.82269	2.62431		-1.2279		0.00304386	0.305268
16670317	FCGR1C	chr1	+	149369294	149378297		4.60222	3.65043		-1.208		0.003063	0.305963
17045354	YAE1D1	chr7	+	39605975	39649919		4.72626	5.50176		1.2056		0.00306449	0.305963
16848468		chr17	-	70814975	70815111		3.38816	4.26172		1.1933		0.00308657	0.306144
16658971	RNU6-291P	chr1	+	11286311	11286417		2.23485	3.15282		1.2033		0.00309425	0.306144
17006588	RNU6-283P	chr6	+	31337911	31338017		4.12727	5.50058		1.2364		0.00309537	0.306144
17020147	RNU6-464P	chr6	-	53018593	53018696		3.42703	2.42897		-1.1942		0.00310048	0.306144
16810970	SNORD18C	chr15	-	66793588	66793656		5.16242	5.74655		1.2313		0.00310714	0.306144
16767364	RP11-1143G9.4	chr12	-	69746949	69748005		7.46812	8.60718		1.2648		0.00311269	0.306144
17096326	RNU6-798P	chr9	-	99955205	99955307		3.6689	4.30994		1.2478		0.00311433	0.306144
16984903	RNA5SP183	chr5	+	55073297	55073415		3.61437	2.79842		-1.1945		0.0031287	0.306617
16821367	HSD17B2	chr16	+	82068858	82132139		3.04876	4.10824		1.1962		0.00313701	0.306617
16984940	RNU6-299P	chr5	+	55421498	55421597		3.73845	2.72596		-1.2179		0.00314338	0.306617
16797626		chr15	+	20505566	20531084		3.73033	2.07943		-1.3139		0.00314663	0.306617
17065938	RNA5SP255	chr8	+	13393538	13393644		4.45073	4.03678		-1.2584		0.00315837	0.307092
17011939	FAM26F	chr6	+	116782533	116784934		5.28132	6.59105		1.2963		0.00318075	0.308595
16957612	DRD3	chr3	-	113847499	113918254		4.25715	3.2249		-1.1888		0.0031915	0.308966
16820076	TMEM208	chr16	+	67261016	67263182		7.18032	8.5175		1.3071		0.00322403	0.309795
16917173	MKKS	chr20	-	10385584	10414870		6.09899	6.94016		1.2445		0.00322538	0.309795
16931331	MIR3619	chr22	+	46486924	46487006		5.311	6.22556		1.1885		0.00323992	0.309795
16830910	MIR4521	chr17	+	8090263	8090322		1.78388	2.91843		1.2303		0.00324961	0.309795
16769770	SELPLG	chr12	-	109015671	109027735		8.08254	9.17433		1.2443		0.00325722	0.309795
16832299		chr17	+	21356142	21357099		3.97527	3.50158		-1.1895		0.00325895	0.309795
16850346		chr17_ctg5_hap1	-	266183	380730		5.48926	4.43422		-1.1885		0.003266	0.309795
17095661		chr9	-	93682784	93683343		2.78508	3.35671		1.1895		0.00326776	0.309795
17017167	LOC102725068	chr6	-	31447759	31462537		4.79739	3.77699		-1.19		0.00327551	0.309795
16916161	MIR941-1	chr20	+	62551376	62551466		7.24512	6.3091		-1.1847		0.00327882	0.309795
17115094	PNMA6A	chrX	-	152243996	152246070		4.83535	3.82126		-1.195		0.00329191	0.309795
16706807	LOC101929662	chr10	+	87192619	87204685		4.40028	3.26459		-1.2023		0.00329211	0.309795
16734840	HBB	chr11	-	5246694	5250625		2.59595	3.87432		1.2331		0.00329356	0.309795
16729909		chr11	+	89764274	89806558		4.51484	3.5457		-1.2086		0.00329724	0.309795
16777276		chr13	-	21714025	21714096		3.2617	4.09272		1.2206		0.00333301	0.311893
16971226	LSM6	chr4	+	147096835	147121152		4.453	6.34031		1.3437		0.00334443	0.311893
16826892	CSNK2A2	chr16	-	58193485	58194212		8.15563	9.34671		1.2336		0.00334698	0.311893
16926776		chr22	+	16564242	16564323		7.0083	8.19328		1.18		0.00335434	0.311893
17028030	C6orf48	chr6_cox_hap2	+	3314194	3317114		9.28321	10.5163		1.2973		0.00335451	0.311893
16828462	TMEM170A	chr16	-	75476952	75498584		6.40881	7.57179		1.2422		0.0033809	0.313692
16782100	TRAJ11	chr14	+	23001452	23001511		6.79178	5.65734		-1.1955		0.00340414	0.314568
16695934	MIR921	chr1	-	166123980	166124035		3.92821	2.39622		-1.2948		0.00340443	0.314568
17102658	LOC101927476	chrX	+	40122131	40146973		4.40786	3.45786		-1.1789		0.00341393	0.314794
17118448		chrX	-	23352985	23398036		5.06198	3.95278		-1.1917		0.00343756	0.315112
16715575	RNU6-883P	chr10	-	75288809	75288915		4.23573	3.14402		-1.1803		0.00343857	0.315112
17020059	GSTA2	chr6	-	52614885	52628367		3.66001	2.66636		-1.177		0.0034431	0.315112
17116497		chrY	+	24585087	24631739		4.53583	3.54437		-1.1798		0.00345333	0.315112
16798438	SNORD115-48	chr15	+	25514930	25515005		3.23594	2.10213		-1.1998		0.00345941	0.315112
16915070	FAM209B	chr20	+	55108302	55111576		3.95559	5.49167		1.1779		0.0034643	0.315112
16659788	C1orf64	chr1	+	16330731	16335302		4.05359	3.03837		-1.1814		0.0034668	0.315112
16947662	OTOL1	chr3	+	161214596	161221730		4.47492	3.78693		-1.174		0.00349704	0.316798
17117560		chr12	+	49521564	49541652		9.32148	10.4133		1.1997		0.00352183	0.316798
17053371	GIMAP8	chr7	+	150147718	150176483		7.34681	8.25403		1.2115		0.00352236	0.316798
17101537	TLR8	chrX	+	12924739	12941288		8.32626	9.2881		1.2029		0.00352805	0.316798
16815781	RP11-473I1.9	chr16	+	9199257	9207038		6.57827	7.74641		1.2654		0.00352931	0.316798
16862656	CTC-378H22.2	chr19	+	42656721	42661675		5.55263	6.5175		1.199		0.00353234	0.316798
16897511	AC010967.2	chr2	-	52949815	53137158		3.73246	2.57138		-1.2372		0.00353504	0.316798
16930021	MIR4534	chr22	+	38384801	38384860		5.29171	3.91385		-1.2752		0.00355295	0.317765
16974115		chr4	-	7132607	7133131		5.34671	4.66948		-1.2438		0.00356774	0.317955
17117880		chr2	-	122303400	122304029		3.91761	2.98275		-1.1967		0.00357916	0.317955
17111639	MIR1468	chrX	-	63005882	63005967		3.28586	4.29691		1.1901		0.00358724	0.317955
16673979	RN7SKP160	chr1	+	173760686	173761025		2.62574	3.57201		1.1703		0.00359635	0.317955
16785932	ADAM21	chr14	+	70918874	70926622		3.03764	2.21351		-1.1703		0.00359637	0.317955
16971078	GUSBP5	chr4	+	144480625	144482613		3.87835	2.85547		-1.1769		0.00360799	0.317955
16796590	BCL11B	chr14	-	99635624	99737861		4.46455	3.62928		-1.1709		0.00361275	0.317955
16743414	RP11-856F16.2	chr11	-	94607217	94658686		3.45604	4.42297		1.1692		0.00361982	0.317955
17010632		chr6	+	83122462	83125545		2.36742	3.11857		1.1684		0.00363494	0.317955
16664802	SCP2	chr1	+	53392901	53517375		5.85652	6.80798		1.2422		0.00363715	0.317955
16701741	LOC101927762	chr10	+	978966	988683		4.23225	3.55422		-1.1779		0.00363825	0.317955
17001132	RNU7-156P	chr5	-	142922079	142922152		3.79301	3.76668		-1.2126		0.00364057	0.317955
16988471	ZNF474	chr5	+	121492813	121492902		5.37015	3.86714		-1.2517		0.00365447	0.318293
17010876	ORC3	chr6	+	88299785	88377172		5.6017	6.8857		1.2351		0.00366477	0.318293
16663897	RNU6-369P	chr1	+	44856394	44856495		3.47039	2.56758		-1.1677		0.00366778	0.318293
17045836	RNU6-326P	chr7	+	45883233	45883339		2.28456	3.50807		1.1715		0.00367297	0.318293
16837697	RNU6-362P	chr17	+	73027192	73027281		3.36051	1.90908		-1.2332		0.00369101	0.319236
16851799	RNU6-1050P	chr18	+	29517496	29517602		3.27866	2.6166		-1.2342		0.00371818	0.320964
16849265		chr17	-	74485424	74488575		7.23635	6.48391		-1.1844		0.00374007	0.322197
17023655		chr6	-	132452888	132454497		2.41955	3.20842		1.1704		0.00375279	0.322197
17060611	SAP25	chr7	-	100169851	100171270		7.34104	6.41794		-1.2684		0.00375674	0.322197
17044769	AC007036.4	chr7	+	30180486	30181033		4.51137	5.84513		1.1773		0.00376848	0.322197
16916273		chr20	+	62921738	62944485		4.54457	5.78155		1.1779		0.00376855	0.322197
17112424		chrX	-	80112575	80112701		5.83422	4.64124		-1.1884		0.00380841	0.324478
16662296	RNA5SP42	chr1	+	34578550	34578664		2.18071	2.86534		1.1726		0.00380977	0.324478
17015381	RP3-470L22.1	chr6	-	6758511	6759524		5.23064	3.7752		-1.2103		0.00382156	0.324519
16982817		chr5	+	3345498	3346444		5.0753	3.9496		-1.169		0.00383025	0.324519
16767417	LOC101928062	chr12	-	70612912	70615642		3.80464	5.02869		1.1619		0.00383207	0.324519
16781462	RNA5SP380	chr14	+	20558289	20558386		5.43014	4.04957		-1.2333		0.00385957	0.326026
16853345	ADNP2	chr18	+	77866915	77905406		4.4314	5.46689		1.1621		0.00387036	0.326026
16838049	UBALD2	chr17	+	74261283	74267379		9.23915	8.32737		-1.2031		0.0038726	0.326026
16743515	RNA5SP345	chr11	-	95573181	95573288		5.87725	4.32697		-1.3468		0.00387909	0.326026
16942038	RNU6-1181P	chr3	+	57498177	57498282		5.5386	4.46556		-1.1597		0.00389534	0.326508
16811656	UBL7	chr15	-	74738318	74753529		7.19076	8.38919		1.2356		0.00390469	0.326508
16780904	RNA5SP39	chr13	-	108953560	108953679		4.12838	3.03648		-1.1593		0.00390678	0.326508
16997919	RNA5SP187	chr5	-	87570075	87570193		5.16082	3.40645		-1.1637		0.00391534	0.326613
16712001	DCLRE1C	chr10	-	14939358	14996431		5.91595	6.64844		1.1757		0.00393857	0.327937
16721963		chr11	+	10747450	10747551		4.63463	3.30042		-1.1664		0.00398617	0.331127
16961461	RP11-373E16.4	chr3	-	170458140	170459154		2.78804	3.1923		1.1875		0.00399171	0.331127
16903421	RNA5SP106	chr2	-	148471024	148471123		6.15129	3.9708		-1.5156		0.00400395	0.331281
16811002	LOC102723493	chr15	-	67276460	67351591		4.38704	3.5529		-1.1558		0.00402055	0.331281
16768923	SLC9A7P1	chr12	-	98847618	98850923		7.01198	7.95502		1.2266		0.00402827	0.331281
17025747	C6orf123	chr6	-	168185217	168198899		2.85332	3.83861		1.1547		0.0040372	0.331281
16772991		chr13	+	20856669	20857338		4.53932	2.908		-1.2521		0.00404818	0.331281
16932293	C22orf39	chr22	-	19428409	19435755		5.57271	6.65477		1.1655		0.00405071	0.331281
16690339		chr1	-	107991091	107991177		4.47231	3.42899		-1.1755		0.00405075	0.331281
16739432	INTS5	chr11	-	62414320	62420774		6.02365	7.43963		1.259		0.00405296	0.331281
17084415		chr9	+	33934286	33934378		3.95064	5.27793		1.1622		0.00407643	0.332591
16763481	SCAF11	chr12	-	46312914	46385903		7.00215	8.08617		1.2098		0.0040915	0.332821
17118319	TNKS	chr8	+	9413424	9639856		4.26996	5.24011		1.16		0.00409455	0.332821
16844591	KRTAP4-8	chr17	-	39253233	39254393		3.62585	2.38082		-1.1988		0.00410163	0.332821
16909172	COL4A4	chr2	-	227867427	228029275		4.14263	3.459		-1.1737		0.00414504	0.335244
16834270		chr17	+	40346647	40348097		3.19164	4.19911		1.1576		0.00414651	0.335244
17000641	ECSCR	chr5	-	138784245	138784863		3.75516	2.6922		-1.1491		0.00418752	0.337018
17053009	RNA5SP249	chr7	+	147546976	147547074		6.13763	4.61395		-1.2392		0.0041917	0.337018
16940152		chr3	+	45944679	45944790		2.78462	3.67004		1.1475		0.00419655	0.337018
16963873		chr4	+	1000614	1002952		4.25382	5.56614		1.1772		0.00419866	0.337018
17090190	NCS1	chr9	+	132934857	133000014		4.09167	2.83615		-1.1828		0.00420867	0.337215
17002910	RNU6-500P	chr5	-	172789137	172789243		3.30408	2.85361		-1.1782		0.00422555	0.337551
17107959	PNMA6A	chrX	+	152240819	152243402		5.02851	4.10201		-1.1534		0.00422799	0.337551
16705260	REEP3	chr10	+	65281123	65384883		6.96941	8.57253		1.3859		0.00426877	0.339905
17107835	MAGEA4	chrX	+	151080981	151093642		2.34407	3.30006		1.1836		0.00427271	0.339905
16690879	RNU6-792P	chr1	-	112032939	112033045		2.4732	3.11993		1.1777		0.00428219	0.340053
16711181	LINC00701	chr10	-	2342513	2357269		4.20178	3.48779		-1.1566		0.00429434	0.340412
17064780	BLACE	chr7	-	155149680	155160629		4.2687	3.15194		-1.147		0.00430233	0.340441
16757373	OAS2	chr12	+	113416200	113449528		6.95725	8.17816		1.2955		0.00432072	0.341291
16706963	LOC439994	chr10	+	89102168	89115187		5.74454	4.92061		-1.1421		0.0043525	0.341897
17077244	LYPLA1	chr8	-	54958938	55014577		6.35373	7.5826		1.2152		0.00437029	0.341897
17107964	PNMA6A	chrX	+	152338301	152340864		5.0687	4.08594		-1.1553		0.00437071	0.341897
16664150	TMEM69	chr1	+	46152886	46160115		6.11792	7.26717		1.1878		0.00437208	0.341897
17094175		chr9	-	39973053	39974688		4.29545	3.21134		-1.172		0.004373	0.341897
16797504	LOC642131	chr14	-	106780513	106781017		2.42278	3.89414		1.2036		0.00438784	0.341897
17102393	TAB3-AS1	chrX	+	30852740	30853417		4.63416	3.51645		-1.1551		0.00439053	0.341897
16707030		chr10	+	89622870	89731687		5.24046	6.15935		1.1767		0.00439946	0.341897
17075536	NKX3-1	chr8	-	23536206	23540450		4.93471	4.12117		-1.1565		0.00440892	0.341897
16719932	SPRNP1	chr10	-	135380204	135383462		4.65772	4.01933		-1.1441		0.00442034	0.341897
16678295	WNT3A	chr1	+	228194723	228248972		4.89112	3.73967		-1.1436		0.00442127	0.341897
17087397	NANS	chr9	+	100818959	100845365		5.54187	6.8528		1.2264		0.00442478	0.341897
16907672	METTL21A	chr2	-	208445355	208490652		5.18347	6.34055		1.2091		0.00442798	0.341897
17070027	RP11-434I12.3	chr8	+	74271148	74275023		3.72122	2.99995		-1.1403		0.00445066	0.343001
16702759	RNU2-18P	chr10	+	16518002	16518163		6.24023	5.96082		-1.1488		0.00447048	0.343001
16966895	RNU6-746P	chr4	+	56160657	56160765		3.23412	2.52251		-1.1654		0.00447411	0.343001
16972595	SPCS3	chr4	+	177241090	177253396		7.75123	8.95317		1.1991		0.00448655	0.343001
16943328	LNP1	chr3	+	100120037	100175170		4.32497	3.53563		-1.1453		0.0044932	0.343001
16775619	LINC00446	chr13	+	78604115	78611354		2.32245	3.0222		1.1628		0.00450528	0.343001
17104800	ACRC	chrX	+	70797874	70833433		4.46274	3.76822		-1.1369		0.00451444	0.343001
16703242	OTUD1	chr10	+	23728198	23731310		4.87238	5.8045		1.1453		0.00451639	0.343001
17092912		chr9	-	23264130	23438656		3.27803	4.27685		1.1426		0.00451929	0.343001
17021485		chr6	-	88535891	88536003		2.17878	3.38438		1.21		0.0045234	0.343001
17118317	LOC401442	chr8	+	688545	690374		4.86985	3.79319		-1.1418		0.00453208	0.343001
16970536	HSPA4L	chr4	+	128702976	128755226		2.57654	3.11014		1.1844		0.00453451	0.343001
16871642	LINC00665	chr19	-	36803963	36822620		4.78889	3.79958		-1.1397		0.00454857	0.343483
16912293	RNA5SP480	chr20	+	29944673	29944781		4.1404	2.88438		-1.166		0.00457388	0.344337
16722603	LDHA	chr11	+	18415935	18429972		5.71232	7.22414		1.254		0.00457638	0.344337
16877679	RNU6-370P	chr2	+	24268705	24268808		3.38341	2.58505		-1.1388		0.00458615	0.344337
17118086	RP11-432M8.3	chr5	-	17585271	17585867		5.26597	4.23873		-1.139		0.00460153	0.344337
16692433	RNU1-122P	chr1	-	147806736	147806886		6.99522	5.47753		-1.2665		0.0046046	0.344337
16893392	PPP1R7	chr2	+	242088991	242123067		6.23768	7.31313		1.1791		0.00460618	0.344337
16803706		chr15	+	80481448	80490229		5.71528	4.86713		-1.1357		0.00465136	0.345669
17056248	CPVL	chr7	-	29034847	29235067		8.69132	9.37519		1.1341		0.00465193	0.345669
16988861	ISOC1	chr5	+	128430386	128449721		6.48082	7.65338		1.169		0.00465459	0.345669
17046393	LOC101929190	chr7	+	63224349	63227193		3.81659	2.72943		-1.1688		0.00465498	0.345669
16993268	HNRNPAB	chr5	+	177631508	177638184		5.73793	7.30224		1.2647		0.00467981	0.34656
16665099		chr1	+	55461470	55462838		4.2127	3.40274		-1.1325		0.00469771	0.34656
17088913		chr9	+	126762615	126763637		5.25154	4.03271		-1.1423		0.00469992	0.34656
16956746	RP11-779P15.2	chr3	-	99226031	99245957		5.05845	4.21344		-1.1308		0.00471807	0.34656
16854700		chr18	-	33023961	33025707		5.56083	4.33501		-1.1586		0.00472048	0.34656
16850394		chrU	+	33843	37580		3.53192	4.42605		1.1407		0.00472604	0.34656
16777272		chr13	-	21573506	21573606		3.25332	4.31786		1.1418		0.00472892	0.34656
16747969	CLEC4D	chr12	+	8662071	8674962		5.83198	6.75399		1.1552		0.00473422	0.34656
16673520	RNA5SP66	chr1	+	169036502	169036602		4.94372	3.5754		-1.1597		0.00473687	0.34656
16961096	RP11-71H9.2	chr3	-	164388666	164403864		3.45006	2.2758		-1.165		0.00475211	0.347106
16780619		chr13	-	100436111	100436237		2.36393	3.56183		1.1724		0.00477492	0.348203
16891494		chr2	+	220658077	220659218		3.63181	2.95796		-1.1344		0.00479525	0.348936
16791849	SPTSSA	chr14	-	34901995	34931562		6.37392	7.95228		1.3297		0.00480062	0.348936
17074435	MIR548I3	chr8	-	7946463	7946611		2.14116	3.0505		1.1318		0.00483534	0.349663
16748539		chr12	+	13080660	13137579		3.62199	4.28293		1.1275		0.00484856	0.349663
16713318	NAMPT	chr10	-	36810649	36813162		5.2823	6.10264		1.1595		0.00485016	0.349663
16939080		chr3	+	38056059	38056160		3.51018	4.43558		1.1269		0.00485633	0.349663
16936253	LOC90834	chr22	-	50171538	50173958		7.01364	5.86992		-1.208		0.00485716	0.349663
17018406		chr6	-	34438567	34438706		1.91421	2.77127		1.1259		0.00485812	0.349663
16829683		chr17	+	2558973	2559076		7.10033	6.35204		-1.1341		0.00486546	0.349663
16926171	AP001631.9	chr21	-	44560633	44561669		4.52563	3.20119		-1.1745		0.0049111	0.351857
16914277	RP3-461P17.9	chr20	+	44116253	44118888		4.14577	2.72589		-1.1476		0.00494565	0.351857
16942889	LOC101927494	chr3	+	86531093	86546146		2.38155	3.47494		1.1248		0.004953	0.351857
16774999	ALG11	chr13	+	52586523	52607736		6.84086	7.71593		1.1363		0.00496993	0.351857
16838917	ANAPC11	chr17	+	79849599	79858363		6.79247	7.96977		1.2842		0.00497384	0.351857
17118050	RP11-432M8.3	chr5	+	17525344	17525940		5.26217	4.61021		-1.1349		0.00497699	0.351857
17118090	RP11-432M8.3	chr5	-	17593907	17594503		5.26217	4.61021		-1.1349		0.00497699	0.351857
17118092	RP11-432M8.3	chr5	-	17597341	17597937		5.26217	4.61021		-1.1349		0.00497699	0.351857
17001091		chr5	-	142029565	142029647		4.01365	3.00928		-1.1379		0.00497758	0.351857
16934836	LGALS2	chr22	-	37966253	37978623		9.26079	10.3291		1.1759		0.00499171	0.351857
16797921	MKRN3	chr15	+	23873169	23874538		4.10499	2.69511		-1.1419		0.00499637	0.351857
17080336		chr8	-	114419756	114419823		3.65902	2.18162		-1.1942		0.00500583	0.351857
17094233	KGFLP2	chr9	-	41958802	42019584		4.06343	3.68045		-1.1767		0.00500589	0.351857
16810585	PIF1	chr15	-	65107831	65117867		5.32751	3.92783		-1.1403		0.00501022	0.351857
16907641	KLF7-IT1	chr2	-	207985608	207986768		6.42443	5.41819		-1.1334		0.00501794	0.351857
16978010	LOC101929194	chr4	-	93183649	93198453		3.37008	2.59663		-1.1219		0.00503075	0.351857
17032402		chr6_dbb_hap3	-	3897030	3897935		4.8305	6.11608		1.15		0.00503078	0.351857
16911780	LINC00493	chr20	+	18548064	18550207		7.19716	8.60747		1.2819		0.0050379	0.351857
17076469		chr8	-	38408981	38409898		3.88756	3.052		-1.1221		0.00504823	0.352028
16765486		chr12	-	54492975	54493086		3.47297	4.25244		1.1214		0.0050825	0.353705
17113184	PSMD10	chrX	-	107327435	107334874		7.24174	8.34773		1.1836		0.00509068	0.353705
16866280	RNA5SP473	chr19	+	58874805	58874929		4.74108	3.48966		-1.1225		0.00509607	0.353705
16813029	HAPLN3	chr15	-	89420519	89438857		4.15764	5.01378		1.1188		0.00510415	0.353716
16748976	RP11-405A12.2	chr12	+	19928385	20164493		3.5521	2.41262		-1.1288		0.00513893	0.355574
17030098	OR12D2	chr6_dbb_hap3	+	667649	668717		3.59972	2.61026		-1.1229		0.00515728	0.356291
16916154	RNU1-134P	chr20	+	62540308	62540472		5.42358	5.08653		-1.128		0.00517516	0.356572
16708146	LOC101927300	chr10	+	101190948	101195542		4.87788	4.15628		-1.1171		0.00517733	0.356572
16818461	HERC2P4	chr16	+	32752639	32759478		5.64682	4.59369		-1.1168		0.00518842	0.356708
16816016	MIR193B	chr16	+	14397824	14397906		4.84414	4.06447		-1.1332		0.00519819	0.356708
17087979		chr9	+	110761849	110769666		5.69118	6.55724		1.1296		0.00520327	0.356708
17117843	DUXAP10	chr2	+	132481093	132482073		5.41173	4.62625		-1.1179		0.005213	0.356798
16996030	EMB	chr5	-	49692026	49739082		5.4908	6.71273		1.1689		0.00523324	0.356798
17051657	MIR335	chr7	+	130135952	130136045		4.40388	3.03846		-1.1686		0.0052393	0.356798
16813370		chr15	-	91520438	91520535		3.40403	2.29751		-1.1278		0.00524405	0.356798
16807257	RP11-462P6.1	chr15	-	39592619	39603018		3.02688	3.53483		1.1818		0.005247	0.356798
17070166		chr8	+	76851942	76864003		3.30276	2.99204		-1.1416		0.00525256	0.356798
17088459	RP11-787B4.2	chr9	+	118774640	118775244		3.95597	3.07878		-1.1277		0.00526757	0.357274
16984287	PTGER4	chr5	+	40679600	40693837		6.44952	7.68781		1.3025		0.00528528	0.357587
16957568	NAA50	chr3	-	113435307	113465147		8.88409	9.77182		1.1398		0.00529344	0.357587
16808548		chr15	-	44989531	44989628		4.65056	3.91954		-1.1139		0.00530402	0.357587
16669630	RNU1-59P	chr1	+	144534038	144534199		5.56044	4.30079		-1.255		0.00530424	0.357587
17089441		chr9	+	130545365	130547450		4.0824	3.33578		-1.1178		0.00532205	0.358247
16853828	PPP4R1	chr18	-	9546789	9614600		6.73442	7.55635		1.1247		0.00534001	0.358914
16839220	FAM101B	chr17	-	289769	295731		6.50599	7.61473		1.1277		0.00536376	0.359916
16947018	RNA5SP145	chr3	+	150905886	150906010		4.26891	3.06061		-1.2038		0.00537103	0.359916
16743432	SESN3	chr11	-	94898704	94965705		5.07525	5.84743		1.1252		0.00540808	0.361293
16747141	RP11-1038A11.3	chr12	+	5385995	5492819		3.20123	4.23177		1.1321		0.00540826	0.361293
16855049	TCEB3C	chr18	-	44554573	44556449		3.11495	4.01572		1.11		0.00541725	0.361293
17050956	HYALP1	chr7	+	123454193	123459484		2.34683	3.4802		1.1175		0.00542397	0.361293
16670452	RNU2-17P	chr1	+	150209315	150209504		2.95019	3.79717		1.1156		0.0054343	0.361442
16905355	ATP5G3	chr2	-	176040986	176049335		5.80837	6.93222		1.1705		0.00548029	0.36187
17118154		chr6	+	17759474	17760043		4.75679	5.3786		1.1162		0.00548786	0.36187
17002891		chr5	-	172681193	172681293		6.32649	5.44532		-1.1078		0.00549473	0.36187
17093204	BAG1	chr9	-	33247818	33264761		5.80682	6.59537		1.1152		0.00549806	0.36187
17023707	VNN1	chr6	-	133001997	133035194		7.22259	8.5204		1.319		0.00549858	0.36187
16911147		chr20	+	4863030	4863122		3.47953	2.09389		-1.2129		0.00550642	0.36187
16825377	SULT1A2	chr16	-	28603264	28608430		5.5717	5.20419		-1.112		0.00550673	0.36187
16833433		chr17	+	34639793	34641846		4.754	3.15402		-1.1925		0.00551275	0.36187
16695119	OR6N2	chr1	-	158746472	158747425		4.27683	3.15387		-1.1404		0.00551371	0.36187
17058108	LINC01005	chr7	-	63484794	63490483		3.31172	2.34919		-1.1107		0.00554498	0.363387
17058812		chr7	-	75122403	75123221		6.2133	6.88727		1.1093		0.00556046	0.363868
17039213	C6orf15	chr6_qbl_hap6	-	2374818	2376154		4.14773	3.13318		-1.1226		0.00557048	0.36399
17118144		chr5	-	135398941	135399523		6.64473	7.50633		1.1162		0.00558741	0.364214
16813134	LINC00928	chr15	-	90048161	90067265		4.25441	3.54579		-1.1123		0.00559023	0.364214
16847203	RNU1-108P	chr17	-	56743898	56744058		4.73775	3.76906		-1.1071		0.0055992	0.364266
17002041		chr5	-	153719592	153719686		2.43565	3.26321		1.1167		0.00561037	0.364462
16731337	RNU7-187P	chr11	+	112848075	112848142		1.99815	3.29684		1.1429		0.00562958	0.365066
16848894	MIR4738	chr17	-	73780602	73780688		2.45138	3.07605		1.2012		0.00563602	0.365066
16763215		chr12	-	40213552	40213685		3.97321	3.31526		-1.2092		0.0056719	0.366857
17038059	MICA	chr6_qbl_hap6	+	2661007	2677562		4.30659	3.65947		-1.1286		0.00568714	0.366946
16893814	LOC101060385	chr2	-	895902	901137		3.9599	3.14111		-1.1027		0.00568972	0.366946
17021544	RNU2-61P	chr6	-	89773219	89773409		2.51807	3.68105		1.1034		0.00570474	0.367384
16958835	RNU6-823P	chr3	-	127860718	127860820		4.31584	4.86467		1.1508		0.00572323	0.367993
16767981	RN7SKP261	chr12	-	80737295	80737572		4.17727	3.64389		-1.1095		0.00573816	0.367993
16757178	RP3-462E2.3	chr12	+	112250597	112251224		5.47984	6.51972		1.1296		0.00573894	0.367993
17063828		chr7	-	142247109	142247615		4.34512	3.58535		-1.136		0.00575731	0.36847
16997793	SCARNA18	chr5	-	82360023	82360156		5.20352	4.34042		-1.1068		0.00576289	0.36847
16994067		chr5	-	1929007	1930577		3.85584	2.66809		-1.1238		0.00577993	0.368774
16898924	EXOC6B	chr2	-	72403113	73053177		5.31434	6.52704		1.1365		0.00578417	0.368774
16812757		chr15	-	84657985	84658097		4.29187	2.44156		-1.2519		0.00580635	0.368899
16863186	CLASRP	chr19	+	45542298	45574214		8.95659	8.24646		-1.1166		0.00583137	0.368899
16708525	HPS6	chr10	+	103825124	103827795		7.13607	8.12306		1.1388		0.00583961	0.368899
16827687	NOB1	chr16	-	69775770	69788829		7.35627	8.41097		1.128		0.00584293	0.368899
16928985	RP1-56J10.8	chr22	+	30994296	31002674		2.82327	3.86268		1.1233		0.00585324	0.368899
17100651	MT-TM	chrM	+	4402	4469		12.6303	11.5362		-1.1034		0.00585825	0.368899
16963551		chr3	-	197363226	197374168		4.25379	3.13509		-1.1134		0.00585924	0.368899
17049060		chr7	+	99534233	99534334		2.91774	2.19689		-1.098		0.00588333	0.368899
16928533	ASPHD2	chr22	+	26825239	26840981		5.4975	7.02386		1.2116		0.00589583	0.368899
16842128	USP32P2	chr17	-	18414535	18445234		3.19281	4.18154		1.1003		0.00589969	0.368899
16950337	AC026202.5	chr3	-	5297220	5298446		3.73289	2.52383		-1.1072		0.00590337	0.368899
16917892	NAPB	chr20	-	23355156	23402156		4.76476	5.71696		1.1018		0.00590429	0.368899
17103543	RNU4-52P	chrX	+	48939686	48939823		3.41602	2.62477		-1.1017		0.00591442	0.368899
16902813	POTEI	chr2	-	131217028	131267239		3.80429	4.55029		1.1327		0.00591826	0.368899
16853414	TYMSOS	chr18	-	649620	658340		4.61169	3.73129		-1.0967		0.00592351	0.368899
16854926		chr18	-	43656970	43657065		4.15416	6.13769		1.3013		0.0059247	0.368899
17049011	ZNF655	chr7	+	99200200	99200423		3.76538	3.03106		-1.1128		0.00593349	0.368899
17087209	LOC441455	chr9	+	99488103	99489749		3.59977	2.6585		-1.1567		0.00593492	0.368899
17046397	RP11-340I6.8	chr7	+	63361201	63378372		5.5474	4.75345		-1.1014		0.00602989	0.374264
17118088	RP11-432M8.3	chr5	-	17590473	17591069		5.30073	4.1178		-1.0939		0.00603801	0.374264
16868029	RNA5SP463	chr19	-	7951862	7951981		5.28151	3.75254		-1.1041		0.00605404	0.374737
16840406	RNA5SP435	chr17	-	6504264	6504371		6.07119	4.41837		-1.2346		0.00610466	0.376244
16682987	MIR1256	chr1	-	21314807	21314925		3.69034	2.60917		-1.1122		0.00611046	0.376244
16782032	TRAJ46	chr14	+	22962389	22962451		5.24714	4.05306		-1.1058		0.00611066	0.376244
16712732	RNU2-24P	chr10	-	27482287	27482429		3.00718	3.40733		1.2548		0.00611868	0.376244
16707202	IFIT5	chr10	+	91174325	91180759		5.56994	6.70616		1.1469		0.00612668	0.376244
16775239	RNU6-81P	chr13	+	64357934	64358037		3.74973	2.55796		-1.1283		0.00612896	0.376244
16952273	RNU6-235P	chr3	-	38345264	38345370		2.7706	3.62055		1.0932		0.00614397	0.376325
17057460	SNORA5A	chr7	-	45143948	45144081		3.75696	2.50183		-1.1155		0.00614714	0.376325
16930132	RP3-508I15.18	chr22	+	39130730	39134995		5.24452	6.2341		1.1077		0.00616036	0.376617
16911106	MIR103A2	chr20	+	3898141	3898218		4.77537	5.87964		1.1103		0.00623913	0.380414
16988251	CTB-118N6.3	chr5	+	115783243	115843972		4.1899	5.2747		1.1284		0.00624473	0.380414
16719624		chr10	-	133454227	133455011		3.76444	3.04628		-1.1242		0.00624803	0.380414
16824078		chr16	-	14503947	14512732		6.56865	5.55644		-1.1204		0.00627139	0.380555
16888232	UBE2E3	chr2	+	181831975	181941312		4.17842	5.25403		1.1294		0.00628589	0.380555
16713295	RP11-297A16.2	chr10	-	35386934	35415948		4.36079	3.65958		-1.0898		0.0062955	0.380555
16723393	LINC00294	chr11	+	33097696	33101000		5.77974	6.82275		1.1239		0.00629834	0.380555
17070798	RN7SKP231	chr8	+	92607193	92607469		7.646	7.00452		-1.1196		0.00630464	0.380555
16670323		chr1	+	149400063	149429580		6.82885	5.823		-1.0919		0.00631009	0.380555
16845408		chr17	-	41563765	41563826		4.57729	3.84314		-1.0918		0.00631412	0.380555
16817349		chr16	+	28648597	28670003		4.77705	4.11414		-1.0875		0.00631857	0.380555
16890817		chr2	+	219193303	219193403		4.8734	6.56911		1.2366		0.00634334	0.380697
16660876		chr1	+	25236634	25236727		5.10159	4.76067		-1.0886		0.00634426	0.380697
16930860	SMDT1	chr22	+	42475695	42532261		7.61722	8.7745		1.1964		0.00635651	0.380697
17080786	MIR548D1	chr8	-	124360274	124360370		3.91352	2.71036		-1.1069		0.00636646	0.380697
16982006	RP11-242J7.1	chr4	-	185505247	185546184		3.91795	3.00585		-1.0866		0.00637969	0.380697
16922636	AP000704.5	chr21	+	38338812	38344128		4.85662	4.33835		-1.0966		0.00639067	0.380697
17080834	FER1L6-AS1	chr8	-	124996378	125053023		4.60562	3.58603		-1.1064		0.00639929	0.380697
16776616	SOX1	chr13	+	112721913	112726020		2.65812	3.51954		1.0849		0.00641112	0.380697
16730788	RAB39A	chr11	+	107799229	107834208		4.64514	5.74643		1.1481		0.00642553	0.380697
17115154	TREX2	chrX	-	152710178	152711945		3.11656	4.18214		1.0872		0.00643995	0.380697
16804937	CTD-3094K11.1	chr15	+	91382899	91396016		4.27734	3.04639		-1.0905		0.00644129	0.380697
16899632		chr2	-	85560018	85560119		2.472	3.57559		1.0922		0.00644963	0.380697
16855182	SNORD58A	chr18	-	47017653	47017717		5.37035	6.76273		1.1762		0.00645679	0.380697
16738395	OR5AP2	chr11	-	56408942	56409947		4.18526	2.79456		-1.1178		0.00645858	0.380697
16780436	RNA5SP37	chr13	-	98015226	98015355		3.97631	2.43981		-1.1315		0.0064642	0.380697
16926968	POM121L8P	chr22	+	18833962	18851914		4.40759	3.14483		-1.1503		0.00646426	0.380697
16915519	MIR646	chr20	+	58883532	58883625		4.8434	6.40191		1.1662		0.00647262	0.380697
16944289	RNU6-1200P	chr3	+	117263052	117263158		3.97372	2.76678		-1.1248		0.00647446	0.380697
16998532	ST8SIA4	chr5	-	100142639	100238987		6.4239	7.25009		1.1064		0.00648871	0.381032
17013795	CCDC170	chr6	+	151815165	151942328		4.45987	5.43159		1.0971		0.00650227	0.381327
16943233		chr3	+	98706231	98706293		2.73109	3.04447		1.1705		0.00651905	0.381809
16921779		chr21	+	24735960	24744550		4.2882	2.69551		-1.1342		0.00653626	0.382002
17117600		chr13	+	110432008	110432727		4.19786	2.94197		-1.1125		0.0065404	0.382002
16728727		chr11	+	72466374	72477338		5.367	4.95517		-1.0956		0.00654802	0.382002
16971375	RNA5SP167	chr4	+	150828712	150828827		3.7519	2.75461		-1.1626		0.00658094	0.383421
17059039	TMEM60	chr7	-	77423045	77427897		6.76861	7.84595		1.1961		0.00659438	0.383704
17078019		chr8	-	70234191	70238992		2.5482	3.53328		1.0825		0.0066041	0.383769
17060923	IFT22	chr7	-	100956648	100965104		4.64864	3.95945		-1.0839		0.00661479	0.38389
17072729	MIR1208	chr8	+	129162362	129162434		4.06235	3.36647		-1.0843		0.00665371	0.384669
16968428		chr4	+	84009930	84010394		4.92368	6.22607		1.2155		0.00665654	0.384669
16797960		chr15	+	24545218	24571710		4.0596	2.93629		-1.1005		0.0066589	0.384669
16796175	ASB2	chr14	-	94400499	94443137		4.5077	3.35214		-1.1013		0.00666769	0.384669
16865383	LILRA1	chr19	+	55105047	55113555		9.56663	10.5908		1.1062		0.00667131	0.384669
17030840	C6orf48	chr6_dbb_hap3	+	3087972	3093127		8.57837	9.69765		1.1626		0.0066818	0.384777
16919156		chr20	-	36681049	36681148		6.04529	5.25652		-1.117		0.00670713	0.385738
16823043	SNHG19	chr16	-	2204803	2205359		6.37599	7.91019		1.1996		0.00671762	0.385844
16676258	ZBED6	chr1	+	203765437	203769686		6.22569	7.62776		1.2656		0.00673375	0.386273
16659637	CELA2B	chr1	+	15802596	15817895		4.08716	3.14794		-1.0789		0.00674411	0.386371
16890723	RUFY4	chr2	+	218899657	218955304		5.01194	4.73425		-1.1462		0.00676345	0.386634
16924498	LINC00158	chr21	-	26758133	26804013		3.27156	2.4806		-1.0807		0.00676602	0.386634
16790362	SNORD8	chr14	-	21865451	21865560		6.68493	5.87807		-1.1572		0.00677524	0.386645
16690594	PSMA5	chr1	-	109941653	109969108		7.13651	8.06264		1.1291		0.00678507	0.386645
16696602	MRPS14	chr1	-	174979925	174992591		5.33106	6.42941		1.1436		0.00679225	0.386645
16910070	MIR4441	chr2	-	240007523	240007622		5.47543	4.78613		-1.2675		0.00680608	0.386645
16779988	RNY3P3	chr13	-	78929362	78929463		4.64605	3.53123		-1.1575		0.00680954	0.386645
16830142	CTC-524C5.5	chr17	+	5372397	5373687		3.85531	3.00963		-1.0881		0.00683083	0.387361
16835642	FLJ45513	chr17	+	47923272	47926199		5.81686	4.53323		-1.1354		0.00688643	0.389381
16745148	RPS25	chr11	-	118886422	118889401		7.06947	8.13055		1.0765		0.00689951	0.389381
16837087	SLC16A6P1	chr17	+	62950242	62952716		4.59909	4.23643		-1.0777		0.00690554	0.389381
16784285	AL163953.3	chr14	+	53635772	54153976		4.65362	3.58959		-1.0754		0.00690747	0.389381
17118015		chr3	-	129565893	129566726		6.11288	7.28518		1.2339		0.00691007	0.389381
16845681	ITGA2B	chr17	-	42449550	42466873		3.94397	5.39764		1.182		0.00692452	0.389703
16703667		chr10	+	30927004	31006198		4.27577	3.09474		-1.1354		0.00695098	0.390289
16884403	TMEM87B	chr2	+	112812800	112876895		6.79249	7.64095		1.0902		0.00695243	0.390289
16894217	AC011747.6	chr2	-	8741022	8763072		4.06811	3.15063		-1.0757		0.00702787	0.394029
17118033	LINC01061	chr4	+	119552018	119552848		7.26016	8.11465		1.0708		0.00705115	0.394153
17034176		chr6_mann_hap4	-	2447591	2453636		3.93245	3.44965		-1.0707		0.00705658	0.394153
17036426		chr6_mcf_hap5	-	2481168	2487213		3.93245	3.44965		-1.0707		0.00705658	0.394153
16679919	RP5-857K21.1	chr1	-	521369	523833		3.85564	4.61443		1.1264		0.00709642	0.394238
16798136	IPW	chr15	+	25298975	25299114		5.31566	4.20753		-1.079		0.00710812	0.394238
16709446		chr10	+	115767944	115777979		2.7415	3.58325		1.0703		0.00711927	0.394238
16883948	LOC102724744	chr2	+	107318213	107417250		3.56003	2.1842		-1.1277		0.00714427	0.394238
17099189	RP11-334J6.6	chr9	-	134391945	134397616		5.89404	4.55844		-1.095		0.00714555	0.394238
16995866	FLJ32255	chr5	-	42985140	42993437		6.35614	7.58256		1.1561		0.00714692	0.394238
16795567	KCNK10	chr14	-	88646452	88793256		4.37938	3.37082		-1.0708		0.0071662	0.394238
17101292	STS	chrX	+	7137472	7272851		6.80998	7.82852		1.13		0.00716719	0.394238
17099578	DBH-AS1	chr9	-	136519220	136522435		4.28939	3.18347		-1.0694		0.00717045	0.394238
16866972	RNU6-993P	chr19	-	2503045	2503139		3.87505	2.90531		-1.0753		0.00718051	0.394238
17078943	CALB1	chr8	-	91070836	91107703		3.80377	3.04364		-1.083		0.00718673	0.394238
17098071	NDUFA8	chr9	-	124894745	124922098		5.48504	6.34716		1.1146		0.00719456	0.394238
17099573	FAM163B	chr9	-	136443537	136451319		4.25435	3.53748		-1.074		0.00719458	0.394238
16920468	RNU7-14P	chr20	-	52285236	52285297		3.43271	3.03285		-1.0868		0.00719988	0.394238
16999886	RNU7-14P	chr5	-	132176940	132176999		3.43271	3.03285		-1.0868		0.00719988	0.394238
16981154	RP11-366M4.13	chr4	-	165928238	165929111		4.02509	3.61646		-1.0758		0.00721718	0.394238
16749722	RNU6-318P	chr12	+	31519222	31519300		2.99948	2.40173		-1.0671		0.00722051	0.394238
16726183	COX8A	chr11	+	63742079	63744015		9.39717	10.686		1.1805		0.00722386	0.394238
16862112	LGALS16	chr19	+	40146558	40151287		4.58686	3.18272		-1.0922		0.00722595	0.394238
17118399		chr9	-	36162358	36163907		5.76613	6.81631		1.1275		0.00724096	0.394575
16745002	MPZL2	chr11	-	118124118	118135251		4.85332	5.77702		1.0983		0.0072549	0.394834
16732043	MIR4492	chr11	+	118781417	118781496		6.70139	5.2817		-1.1425		0.00726342	0.394834
16999171		chr5	-	118945897	118946000		2.88561	1.95597		-1.0812		0.00728882	0.394886
17088173	SLC31A1	chr9	+	115983808	116029217		6.96477	7.99614		1.1492		0.00728962	0.394886
16923101		chr21	+	43459225	43475216		4.22039	3.60732		-1.0675		0.00729252	0.394886
16840797		chr17	-	7967151	7968061		6.10679	5.37726		-1.0655		0.00730532	0.394886
17050915		chr7	+	123175278	123175887		4.93494	4.41436		-1.068		0.00730862	0.394886
17114400	LINC00633	chrX	-	134252881	134254454		3.51963	4.81741		1.0651		0.00731746	0.394886
16818446	IGHV1OR16-3	chr16	+	32070405	32077703		4.30992	3.52561		-1.067		0.00733943	0.395593
16846675	LRRC59	chr17	-	48458594	48474914		8.13232	9.16894		1.1012		0.00736677	0.396189
17080058		chr8	-	106941354	106941466		3.25975	2.69198		-1.1171		0.00737974	0.396189
16855671	RNU6-142P	chr18	-	60398459	60398565		3.77007	2.42144		-1.1286		0.00738562	0.396189
17055002		chr7	-	6214842	6214935		4.00962	3.59006		-1.0647		0.00738721	0.396189
16767794	OSBPL8	chr12	-	76745577	76953589		7.43299	8.53201		1.1184		0.00739486	0.396189
16762034		chr12	-	20098289	20098872		3.63437	4.4116		1.1374		0.0074506	0.396605
16852573	NEDD4L	chr18	+	55711610	56068772		4.61832	5.70661		1.1229		0.00745185	0.396605
16821012		chr16	+	73804649	73809182		2.45398	3.54421		1.072		0.00745272	0.396605
16682728		chr1	-	19858664	19858768		5.50835	4.24494		-1.0984		0.00746781	0.396605
16834662		chr17	+	41825568	41825631		3.18945	2.33189		-1.0648		0.00746943	0.396605
16871156		chr19	-	33099243	33099375		5.19864	4.55237		-1.0645		0.00747032	0.396605
17081820	MIR151A	chr8	-	141742663	141742752		4.81405	3.42785		-1.2312		0.00747941	0.396605
16776052	TM9SF2	chr13	+	100153671	100215645		8.37927	9.31061		1.0899		0.00749911	0.396605
17016473	ZNF184	chr6	-	27418521	27440897		5.18255	5.87867		1.074		0.00750037	0.396605
16765683	PHC1	chr12	-	55803470	55808727		5.25795	4.6792		-1.0745		0.00753076	0.396605
16766789	LOC283387	chr12	-	58263618	58290267		3.86703	3.23271		-1.0629		0.00754566	0.396605
16773592		chr13	+	29293262	29299073		2.15933	3.10155		1.0653		0.00755473	0.396605
16881512	RNU6-111P	chr2	+	73525811	73525915		3.75381	2.83649		-1.1512		0.00756347	0.396605
17067496	CTD-2647L4.4	chr8	+	28913452	28914202		6.29503	7.26337		1.0821		0.00756809	0.396605
16967682	RNU6ATAC5P	chr4	+	73892465	73892590		5.2734	4.2814		-1.0728		0.00757212	0.396605
16873007	ETHE1	chr19	-	44010871	44031396		7.42724	8.73848		1.1686		0.00757341	0.396605
16688408		chr1	-	69486139	69499025		4.42974	3.1909		-1.1083		0.00757464	0.396605
16819229	MT1JP	chr16	+	56669651	56670998		2.84152	3.52761		1.0599		0.00757466	0.396605
16847757	LOC400612	chr17	-	62073508	62075304		4.58731	3.70698		-1.0614		0.00759095	0.396605
16911593	RNU6-115P	chr20	+	15003498	15003604		3.85226	3.34928		-1.0768		0.00759859	0.396605
17095497	RNU2-36P	chr9	-	89037853	89038043		2.34232	3.05981		1.0616		0.00760249	0.396605
17045566	UBE2D4	chr7	+	43966035	43995735		4.80578	5.5143		1.0632		0.00761006	0.396605
17046656		chr7	+	65899494	65899605		2.03127	3.04829		1.0604		0.00761094	0.396605
16804051	FAM103A1	chr15	+	83654955	83659809		6.33433	7.48264		1.2029		0.00761592	0.396605
17058233	GTF2IRD1P1	chr7	-	66274980	66309813		4.43417	3.5882		-1.0591		0.00763492	0.396695
16994030	SDHAP3	chr5	-	1572072	1594646		5.66396	4.48587		-1.0764		0.00763766	0.396695
17024374	FUCA2	chr6	-	143815949	143833020		6.44089	7.72052		1.2099		0.0076443	0.396695
16961366	RP11-3K16.2	chr3	-	169331298	169341739		4.47746	3.0056		-1.1531		0.00766779	0.397451
16870962	CTB-175P5.4	chr19	-	23582041	23598873		3.83494	3.09204		-1.0623		0.00772523	0.399541
16950000	PIGX	chr3	+	196439229	196463181		5.0387	6.04804		1.0858		0.00773063	0.399541
16879911	HCG2040054	chr2	+	47754141	47762338		3.7345	2.98051		-1.0575		0.00773495	0.399541
16775377	RNY1P8	chr13	+	73801284	73801397		2.17096	3.73632		1.1359		0.00776629	0.400696
17086346	LOC101927552	chr9	+	86473883	86482797		2.51073	3.37159		1.0641		0.00779589	0.401177
16715389		chr10	-	74885838	74885965		6.20305	5.501		-1.0623		0.00780227	0.401177
16927850	IGLJ2	chr22	+	23241661	23241835		5.20921	4.40235		-1.0572		0.00780259	0.401177
16902250	AC012363.4	chr2	-	120932461	120974120		5.19789	4.38936		-1.0569		0.00784141	0.402065
16919958	RNU6-497P	chr20	-	46113022	46113125		3.64773	2.68144		-1.0603		0.0078458	0.402065
16772861	RP11-38M15.11	chr13	+	19433967	19434882		4.34248	3.06812		-1.0863		0.00785227	0.402065
16817811	PPP4C	chr16	+	30087311	30096698		8.37055	9.28213		1.0848		0.0078559	0.402065
16698656	EIF2D	chr1	-	206744620	206785904		6.68482	7.9422		1.1492		0.00788068	0.402693
17080497	LOC101927513	chr8	-	120075181	120081021		4.38934	3.38752		-1.0942		0.00788621	0.402693
17107520	FMR1	chrX	+	146993469	147032647		6.74828	7.72133		1.0592		0.00792646	0.403473
16799707	VPS18	chr15	+	41186628	41196173		7.28977	8.43231		1.1517		0.00793754	0.403473
17006895	C6orf48	chr6	+	31802385	31807541		8.56961	9.69965		1.1441		0.00794668	0.403473
17026337	C6orf48	chr6_apd_hap1	+	3117139	3122295		8.56961	9.69965		1.1441		0.00794668	0.403473
17038315	C6orf48	chr6_qbl_hap6	+	3096044	3101196		8.56961	9.69965		1.1441		0.00794668	0.403473
16900162	IGKV2-30	chr2	-	89544264	89545079		4.02993	3.06378		-1.0527		0.00796157	0.403769
17028041	C6orf48	chr6_cox_hap2	+	3316893	3317111		10.9476	12.0407		1.1192		0.00798048	0.404133
16916156		chr20	+	62550733	62551047		7.66085	6.62338		-1.0642		0.00798685	0.404133
17011047		chr6	+	93689708	93695847		2.66821	3.92104		1.0875		0.00799808	0.404243
17012045	RN7SKP51	chr6	+	117622618	117622921		4.63499	3.53776		-1.0784		0.00803088	0.40534
16912354	MCTS2P	chr20	+	30135185	30136023		4.88143	5.80938		1.0759		0.00804705	0.40534
16867271	TMIGD2	chr19	-	4292224	4302428		4.57441	3.36898		-1.0756		0.00805026	0.40534
16848590		chr17	-	72530814	72534060		6.93418	7.664		1.0654		0.00805613	0.40534
17055456	AC006041.1	chr7	-	15880922	15881985		2.21398	3.36801		1.0842		0.00807327	0.405746
16736508	TSG101	chr11	-	18489883	18548779		6.67628	7.7909		1.1364		0.00809081	0.405931
16798434	SNORD115-45	chr15	+	25509657	25509737		4.96732	3.96005		-1.0772		0.00809516	0.405931
17009164	CAPN11	chr6	+	44126548	44152139		3.696	4.44543		1.0495		0.00811613	0.406138
17005596	HIST1H4F	chr6	+	26240561	26241021		3.72004	2.8389		-1.0494		0.00811781	0.406138
16729638	RP11-727A23.10	chr11	+	82997171	83134559		3.72631	4.05169		1.2387		0.00813408	0.406138
17104893	PABPC1L2B	chrX	+	72223352	72225551		3.18185	4.33683		1.0492		0.00813568	0.406138
16761136		chr12	-	9516719	9519991		2.80212	3.86909		1.0599		0.0081486	0.406328
17104176	UBQLN2	chrX	+	56590026	56593443		6.70813	8.23481		1.2316		0.00817248	0.406628
16806968	GOLGA8A	chr15	-	34817408	34875771		5.7002	4.99493		-1.0621		0.00817283	0.406628
16927824	IGLV3-10	chr22	+	23154244	23154782		4.96693	4.27952		-1.0507		0.00819918	0.407216
17113318		chrX	-	108987872	108987978		2.02727	2.85943		1.0488		0.00820291	0.407216
16887256	AC007556.3	chr2	+	169957253	169957720		4.96924	4.13415		-1.0502		0.00821567	0.407397
17054889		chr7	-	5965177	6010314		2.98683	2.28985		-1.0529		0.00823293	0.4078
16976014		chr4	-	54989267	54989371		3.3769	2.28949		-1.0636		0.00825851	0.408613
16721732	SNORA45B	chr11	+	8706986	8707116		5.36623	6.57935		1.0692		0.00828135	0.40929
17112574		chrX	-	95956506	95956618		2.08591	3.06902		1.0471		0.00830304	0.409531
16905196		chr2	-	175129606	175129709		3.60468	2.96013		-1.0472		0.00832134	0.409531
16857438	ALKBH7	chr19	+	6372444	6375261		4.17555	5.19319		1.0728		0.00834488	0.409531
17031720	CDSN	chr6_dbb_hap3	-	2380039	2385378		4.04541	3.28731		-1.0458		0.00834828	0.409531
17034172	CDSN	chr6_mann_hap4	-	2431270	2436576		4.04541	3.28731		-1.0458		0.00834828	0.409531
17036422	CDSN	chr6_mcf_hap5	-	2464792	2470144		4.04541	3.28731		-1.0458		0.00834828	0.409531
16874512	SNAR-D	chr19	-	50643459	50643577		3.74049	3.11464		-1.0459		0.0083607	0.409531
16778950	RP11-279N8.1	chr13	-	48399465	48410091		2.53938	3.09524		1.0603		0.00836211	0.409531
16823041	MIR3180-4	chr16	-	2185978	2186130		4.41929	3.30103		-1.1099		0.00837197	0.409531
17052648	TRBV29-1	chr7	+	142448053	142448741		5.39178	6.6253		1.0571		0.008378	0.409531
16946439	RNF7	chr3	+	141457046	141466402		6.97432	8.14309		1.1163		0.0084197	0.410884
16993335	ZNF354C	chr5	+	178487416	178510538		5.20697	4.26791		-1.0662		0.00842571	0.410884
16748788	MGST1	chr12	+	16500076	16762193		4.04711	5.57145		1.1069		0.0084333	0.410884
16679000		chr1	+	236260402	236261074		4.54942	3.79843		-1.0439		0.00846761	0.411369
16882763	IGKV6D-41	chr2	+	90108504	90109080		2.46739	3.15192		1.0641		0.00847624	0.411369
16704114	RNU6-1170P	chr10	+	43100606	43100711		2.31585	3.19135		1.0428		0.00847826	0.411369
16822224	GAS8	chr16	+	90086069	90111383		5.34344	4.63272		-1.0458		0.00848012	0.411369
16858118	SNORD105	chr19	+	10218327	10218411		3.46118	4.56465		1.0464		0.00851036	0.411942
16949836		chr3	+	195311256	195327734		3.41916	3.74211		1.1162		0.00851522	0.411942
16863568	CCDC9	chr19	+	47759731	47775210		6.60145	5.70732		-1.0699		0.00852871	0.411942
16988155	CTC-428G20.2	chr5	+	114524260	114524629		6.24449	5.16192		-1.0737		0.00852886	0.411942
16882416	MRPL35	chr2	+	86426556	86440917		4.50338	5.48682		1.0937		0.00854286	0.412172
17063066	EEF1G	chr7	-	132719291	132720699		11.3938	12.4882		1.0906		0.00855752	0.412433
17117451	LINC00083	chr1	-	178463034	178468769		4.5398	4.0286		-1.0741		0.00858077	0.412697
16793064	RP11-589M4.3	chr14	-	53259593	53286752		2.27569	3.2989		1.0425		0.00858149	0.412697
16775763	MIR622	chr13	+	90883436	90883531		4.08071	2.74849		-1.0799		0.00860577	0.41342
17022816	LOC101927664	chr6	-	112697490	112717623		3.47524	2.82235		-1.0416		0.0086334	0.414063
17103793	CXorf67	chrX	+	51149767	51151687		3.95883	3.24769		-1.0427		0.00864553	0.414063
16753498	TBK1	chr12	+	64845660	64895899		6.26406	7.38903		1.103		0.00865026	0.414063
16748449	PTMA	chr12	+	12264886	12264970		8.82801	9.96227		1.1501		0.00867738	0.414063
16761116	PTMA	chr12	-	9392063	9392147		8.82801	9.96227		1.1501		0.00867738	0.414063
16988297	PTMA	chr5	+	118310281	118310365		8.82801	9.96227		1.1501		0.00867738	0.414063
17107919	ZNF185	chrX	+	152082986	152142025		7.56593	8.08942		1.0482		0.00869296	0.414063
16741023	TMEM134	chr11	-	67231819	67236743		4.52578	5.73265		1.0435		0.00869339	0.414063
16799492	LINC00984	chr15	+	40617183	40618916		7.97245	8.66714		1.0523		0.00870734	0.414285
16992939	ZNF346	chr5	+	176449697	176508190		5.4365	6.36487		1.0385		0.00873444	0.415042
16744655		chr11	-	115754860	115757277		3.06417	4.14782		1.0378		0.00876481	0.415042
16755433	NEDD1	chr12	+	97301001	97347469		5.58539	6.61798		1.0583		0.00879999	0.415042
17118098		chr5	-	68732155	68733014		3.35698	3.12556		-1.0393		0.00880057	0.415042
17110379	RP5-1158E12.1	chrX	-	45772702	45776475		3.93907	2.93332		-1.0817		0.00881298	0.415042
16711907		chr10	-	13553206	13553313		2.52533	3.9823		1.1597		0.00884958	0.415042
16673227	RNU6-171P	chr1	+	164608802	164608908		4.34835	4.01461		-1.057		0.00885842	0.415042
16712605	RNU6-632P	chr10	-	26108292	26108355		5.07104	3.90336		-1.0768		0.00886103	0.415042
16783970		chr14	+	50320358	50329571		10.6528	9.66233		-1.036		0.00887513	0.415042
17026087	SNORD32B	chr6_apd_hap1	+	853540	853616		5.66119	4.80951		-1.0435		0.00888529	0.415042
17027281	SNORD32B	chr6_cox_hap2	+	1068838	1068914		5.66119	4.80951		-1.0435		0.00888529	0.415042
17030127	SNORD32B	chr6_dbb_hap3	+	853386	853462		5.66119	4.80951		-1.0435		0.00888529	0.415042
17032817	SNORD32B	chr6_mann_hap4	+	853056	853132		5.66119	4.80951		-1.0435		0.00888529	0.415042
17035002	SNORD32B	chr6_mcf_hap5	+	853232	853308		5.66119	4.80951		-1.0435		0.00888529	0.415042
17037609	SNORD32B	chr6_qbl_hap6	+	853360	853436		5.66119	4.80951		-1.0435		0.00888529	0.415042
17051497		chr7	+	129594533	129594634		6.00476	4.93736		-1.0572		0.00889306	0.415042
16738768	AP000640.10	chr11	-	59520488	59522448		5.44193	5.05184		-1.0699		0.0089185	0.415042
16886656	KCNJ3	chr2	+	155554811	155714863		2.49785	3.3364		1.0372		0.00894138	0.415042
16994942	RNU6-363P	chr5	-	31595672	31595776		4.19379	3.36291		-1.0406		0.00894446	0.415042
16864181	RCN3	chr19	+	50030875	50046890		6.35266	5.6687		-1.0607		0.0089484	0.415042
16715974	LOC729815	chr10	-	81266126	81270678		4.34197	3.2727		-1.0639		0.00895636	0.415042
16684080	IFI6	chr1	-	27992572	27998729		6.80328	8.16864		1.1489		0.00895761	0.415042
16922914		chr21	+	41885071	41885206		3.70241	2.56528		-1.0345		0.00896009	0.415042
17058617	RFC2	chr7	-	73645829	73668774		6.03385	6.87778		1.0607		0.00897486	0.415042
16794632	ALDH6A1	chr14	-	74523553	74551196		5.47231	6.05976		1.0346		0.00897817	0.415042
16828894		chr16	-	85722932	85733297		5.04945	4.25719		-1.0445		0.00898139	0.415042
16681260	RP11-334N17.1	chr1	-	7068436	7074339		2.99316	3.72824		1.0368		0.00899085	0.415042
17070008	RP11-531A24.5	chr8	+	73964413	73975296		6.14015	5.34981		-1.035		0.00902294	0.415042
17011667		chr6	+	111169749	111169876		3.17985	3.47387		-1.0967		0.00903153	0.415042
17089638	MIR219B	chr9	+	131154900	131154987		3.4617	2.57646		-1.0412		0.00903157	0.415042
17062274		chr7	-	121214723	121214808		2.64667	3.28256		1.0382		0.00903247	0.415042
16766130	RNU7-40P	chr12	-	56746171	56746234		7.15183	6.35836		-1.0546		0.00903431	0.415042
16880366		chr2	+	59760119	59760210		2.91458	3.85171		1.0632		0.00904015	0.415042
16753228	XRCC6BP1	chr12	+	58335324	58351052		6.59407	7.53595		1.0603		0.00905319	0.415042
17042857	AC091729.8	chr7	+	1120499	1121814		4.48431	3.66197		-1.0329		0.00905434	0.415042
16776335	ABHD13	chr13	+	108870727	108886603		5.89226	6.99326		1.0995		0.00905802	0.415042
16965237	FAM200B	chr4	+	15683285	15692070		5.4907	6.47523		1.056		0.00907951	0.415599
16659054	AGTRAP	chr1	+	11796141	11814859		6.92097	7.97385		1.0961		0.00909165	0.415729
16684212		chr1	-	29208238	29208347		3.56333	2.55303		-1.0326		0.00911286	0.41613
16921574	AF127577.11	chr21	+	16343791	16365175		3.25711	2.04536		-1.0336		0.00911908	0.41613
17005865	HIST1H2BM	chr6	+	27782822	27783267		6.10471	6.9885		1.0359		0.00913463	0.416414
17022137	RNU6-1106P	chr6	-	105493437	105493543		3.11942	3.95119		1.0516		0.00915777	0.417043
16881096		chr2	+	69894491	69894593		1.9992	3.15696		1.0402		0.00916966	0.417159
16890207	MAP2	chr2	+	210288771	210598842		4.22853	3.22877		-1.0305		0.00920154	0.418183
17060983	POLR2J	chr7	-	102113547	102119381		7.17529	8.03838		1.0335		0.00924259	0.418588
17035969	BRD2	chr6_mcf_hap5	+	4284188	4284353		5.51484	7.05948		1.1404		0.00924309	0.418588
16691262	NRAS	chr1	-	115247085	115259515		8.21755	9.16524		1.0638		0.00925403	0.418588
16803417		chr15	+	77991686	77992117		3.47727	4.21971		1.0767		0.00925638	0.418588
16883307	CNGA3	chr2	+	98962618	99015064		4.37018	3.26951		-1.0508		0.0092616	0.418588
16788661	SNORD114-13	chr14	+	101436216	101436289		2.07453	2.96119		1.0322		0.00930466	0.418588
16914449	CD40	chr20	+	44746906	44758502		5.0768	6.27811		1.0629		0.00930787	0.418588
16938897	RN7SKP227	chr3	+	36726531	36726860		3.03157	2.28817		-1.0284		0.00932824	0.418588
17107323	LINC00892	chrX	+	135721702	135724588		4.92735	3.88914		-1.0319		0.00932843	0.418588
16914779		chr20	+	48444529	48444590		8.71016	7.88966		-1.0503		0.00933683	0.418588
16944665	DTX3L	chr3	+	122283085	122294050		7.28431	8.07948		1.0326		0.00933919	0.418588
17028407		chr6_cox_hap2	+	4487883	4499093		5.96713	6.71825		1.0353		0.00934342	0.418588
16874866	SIGLEC8	chr19	-	51954101	51961708		4.66066	3.44271		-1.0342		0.00937053	0.418588
17046011		chr7	+	48883532	48885282		2.26429	3.18239		1.0312		0.00937081	0.418588
16699112	NSL1	chr1	-	212899495	212965139		7.28642	8.39555		1.074		0.0093709	0.418588
16799760		chr15	+	41523037	41574085		4.57187	5.44752		1.0687		0.00937112	0.418588
17008216		chr6	+	38533726	38533831		4.20522	3.65471		-1.0518		0.00937732	0.418588
16768905	RP11-541G9.2	chr12	-	97666470	97669987		4.47229	3.28743		-1.0378		0.00937928	0.418588
16761726	PLBD1	chr12	-	14656595	14721283		9.19341	10.0971		1.0446		0.00940078	0.418762
16995039		chr5	-	33277903	33278014		3.3885	2.46209		-1.0274		0.00940194	0.418762
17062636		chr7	-	127921571	127924015		4.03335	3.11339		-1.031		0.00941187	0.418786
16822296	RHBDF1	chr16	-	108058	126354		3.47576	4.11952		1.0292		0.00943665	0.418977
16710189	DMBT1P1	chr10	+	124516210	124557161		4.14761	3.5558		-1.0272		0.00944381	0.418977
16796727	BEGAIN	chr14	-	101003484	101053750		3.74431	3.18441		-1.0499		0.00944921	0.418977
17104937	RP13-216E22.4	chrX	+	73168808	73169393		8.04617	7.53903		-1.0284		0.00947514	0.418977
16961464		chr3	-	170559884	170559961		4.38187	3.23669		-1.0383		0.00948221	0.418977
16903178	AC078851.1	chr2	-	140582465	140583446		3.25363	2.66982		-1.0429		0.0094852	0.418977
16731169	DLAT	chr11	+	111895538	111935114		6.50951	7.51511		1.0602		0.00948653	0.418977
16980974	FAM198B	chr4	-	159045626	159094470		6.23529	7.16518		1.0446		0.00949474	0.418977
16836786	RNU7-52P	chr17	+	60460465	60460527		4.49142	3.26933		-1.0295		0.00952215	0.418977
16926296		chr21	-	45619132	45621216		4.04123	2.96342		-1.0398		0.0095284	0.418977
16666392	FAM73A	chr1	+	78245309	78344108		5.98798	6.70058		1.0257		0.00953121	0.418977
16970169		chr4	+	120299287	120326749		4.24308	5.12288		1.0478		0.00953731	0.418977
17050759		chr7	+	118102553	118102648		2.80131	1.79822		-1.0628		0.00956244	0.418977
17064085	AC006007.1	chr7	-	145372975	145378462		4.5519	3.58993		-1.0243		0.00957215	0.418977
16993180	LOC728554	chr5	+	177312261	177359278		4.20431	4.15066		-1.0245		0.00957836	0.418977
16822904	SNORA10	chr16	-	2012062	2014366		7.4414	7.12418		-1.0246		0.00960749	0.418977
17097358	SLC46A2	chr9	-	115641200	115653193		7.28138	8.20715		1.0726		0.00960855	0.418977
16933422	RP11-46E17.6	chr22	-	27853208	27856021		3.95152	2.83719		-1.0382		0.00962786	0.418977
16754831	RNU6-977P	chr12	+	83415669	83415771		3.26144	4.26653		1.024		0.00962788	0.418977
16826038	YBX3P1	chr16	-	31579088	31580845		5.13705	6.34884		1.1001		0.00963099	0.418977
16853613	RNU6-831P	chr18	-	3894699	3894805		3.83517	2.71527		-1.1163		0.00963609	0.418977
16719783	LINC01167	chr10	-	134774844	134775741		3.11503	3.91456		1.0244		0.00964291	0.418977
17062049	TFEC	chr7	-	115575202	115799950		5.26794	6.14981		1.041		0.00965189	0.418977
16964789	RN7SKP292	chr4	+	6998739	6999055		5.10604	4.20959		-1.0231		0.00965392	0.418977
16679771		chr1	+	248160302	248160398		4.82164	3.50199		-1.0954		0.00967944	0.418977
16986937	RNU6-620P	chr5	+	82999267	82999362		3.29082	3.40452		1.146		0.00968524	0.418977
16957095	CD47	chr3	-	107761941	107809935		7.33892	8.15715		1.0763		0.00968898	0.418977
16896010		chr2	-	28646221	28646862		3.62601	2.98377		-1.0236		0.00968938	0.418977
16806584	RNU6-466P	chr15	-	31248451	31248553		3.54682	4.13036		1.0233		0.00970006	0.418977
16976108	RN7SKP30	chr4	-	56406669	56407002		5.7825	5.40475		-1.0221		0.00971215	0.418977
17058960		chr7	-	76682095	76689829		4.69345	4.23192		-1.0248		0.00973119	0.418977
16803399	RP11-307C19.2	chr15	+	77861312	77901023		4.1409	3.72006		-1.0357		0.00976423	0.418977
16800105		chr15	+	42817139	42819162		5.50079	3.94608		-1.0646		0.00976643	0.418977
17079709	RNU4-83P	chr8	-	101843956	101844088		3.91673	2.95815		-1.0211		0.00977389	0.418977
16927749	IGLV1-44	chr22	+	22735135	22735715		3.60363	2.59054		-1.0564		0.00978838	0.418977
16965983	PTTG2	chr4	+	37962056	37962746		5.39737	4.35857		-1.0544		0.00979461	0.418977
16782044	TRAJ40	chr14	+	22968672	22968732		3.49667	2.64016		-1.0232		0.00980011	0.418977
17068812	RNU6-519P	chr8	+	48891974	48892081		3.28191	2.46719		-1.0213		0.00980985	0.418977
16781931	TRDV1	chr14	+	22564309	22564896		3.43967	2.83307		-1.021		0.00982196	0.418977
16943761		chr3	+	110445868	110445968		3.69469	2.73425		-1.0227		0.00982649	0.418977
16872871		chr19	-	43370613	43383871		3.84601	3.19458		-1.0203		0.00982694	0.418977
17097052	TXN	chr9	-	113006091	113018920		9.33861	10.2477		1.0495		0.00983659	0.418977
16706665	SH2D4B	chr10	+	82297658	82406316		4.09761	3.19958		-1.0342		0.00984448	0.418977
16675844	IPO9	chr1	+	201798269	201853422		7.20838	8.02255		1.0395		0.00984643	0.418977
16914577		chr20	+	46653532	46702929		3.06624	2.12061		-1.0311		0.00987338	0.418977
17091080	RP11-555H7.2	chr9	+	138244530	138246066		2.93448	3.98331		1.0327		0.00988646	0.418977
16866501	LPPR3	chr19	-	812518	821967		4.0468	3.35764		-1.0343		0.00988799	0.418977
17093375		chr9	-	34018258	34018319		2.10423	4.43405		1.2624		0.00989131	0.418977
17114766	MIR888	chrX	-	145076302	145076378		3.3798	4.13636		1.0196		0.00989726	0.418977
16909156		chr2	-	226750369	226756263		3.97706	3.4136		-1.0297		0.00989957	0.418977
17113707		chrX	-	119277416	119279301		4.4906	4.02657		-1.0227		0.00990416	0.418977
17062249	RNA5SP240	chr7	-	120621480	120621607		3.40531	2.92965		-1.0261		0.00992437	0.418977
17064267		chr7	-	150280189	150280260		2.50192	2.88491		1.0941		0.0099328	0.418977
17001152	CTC-806A22.1	chr5	-	144717495	144761233		3.14376	2.35744		-1.0185		0.00994255	0.418977
16682760	RNF186	chr1	-	20140522	20141771		4.722	3.93124		-1.0198		0.00996786	0.418977
16798210	IPW	chr15	+	25336737	25336866		4.83417	3.66587		-1.0313		0.00996826	0.418977
16870493	COPE	chr19	-	19010323	19030199		8.17837	9.09528		1.0542		0.00997122	0.418977
17115225	U52111.14	chrX	-	153001080	153031933		4.40617	3.37171		-1.0363		0.00997227	0.418977
16977537	HPSE	chr4	-	84213614	84256306		6.87175	7.96329		1.1273		0.00997774	0.418977
17007109	CYP21A1P	chr6	+	31973413	31976686		5.67174	4.19725		-1.1675		0.00998204	0.418977
16721228	OR51B6	chr11	+	5344961	5373676		3.92828	2.60957		-1.034		0.00998883	0.418977
16846685		chr17	-	48463506	48463607		4.49462	5.55638		1.0401		0.0100388	0.420676
17092827	IFNA7	chr9	-	21201468	21202204		3.32411	2.97827		-1.0213		0.0100613	0.42075
17111711	VSIG4	chrX	-	65241580	65259967		4.85514	5.82092		1.0439		0.0100917	0.42075
16798960		chr15	+	33262928	33262992		2.23779	3.12896		1.0162		0.0101007	0.42075
17045538	RNU7-35P	chr7	+	43234020	43234081		4.8922	3.95075		-1.0254		0.0101034	0.42075
16802162	DIS3L	chr15	+	66585555	66626236		5.22847	6.13077		1.0268		0.0101051	0.42075
17057839		chr7	-	51459730	51460937		6.9206	6.39942		-1.0211		0.0101053	0.42075
16945318		chr3	+	128957824	128966677		3.40671	2.83157		-1.0199		0.0101469	0.42075
16850319	LOC100294341	chr17_ctg5_hap1	+	236229	253572		5.76337	6.93297		1.0643		0.0101482	0.42075
16738018	RP11-750H9.5	chr11	-	47404544	47430741		5.09082	6.35671		1.0889		0.010155	0.42075
17035893		chr6_mcf_hap5	+	3934836	3955581		5.44543	4.98012		-1.0868		0.0101881	0.42075
16975632	RNU6-412P	chr4	-	46533254	46533359		3.52123	3.8998		1.0775		0.0101944	0.42075
16939942	ZNF502	chr3	+	44754135	44765323		4.50527	2.97718		-1.0729		0.010211	0.42075
17005471		chr6	+	25435508	25435590		4.89461	3.73277		-1.0296		0.0102116	0.42075
16754373	GLIPR1	chr12	+	75874460	75897633		9.45697	10.4064		1.0739		0.0102269	0.42075
16847201		chr17	-	56736510	56736666		8.10975	6.84335		-1.1271		0.0102337	0.42075
16864806	ZNF766	chr19	+	52772824	52795977		5.87993	6.70401		1.0324		0.010237	0.42075
16828537	RP11-2C15.1	chr16	-	75885329	75894749		5.23263	4.11939		-1.0281		0.0102441	0.42075
16750899	RNU6-834P	chr12	+	49986887	49986996		4.2012	2.97477		-1.035		0.0102517	0.42075
16889218	SPATS2L	chr2	+	201170604	201347359		4.95655	4.23938		-1.0158		0.0102533	0.42075
16703889	RNU7-77P	chr10	+	35424371	35424430		7.26162	6.10354		-1.0808		0.0102587	0.42075
17040301		chr6_ssto_hap7	+	704942	705974		2.40065	3.15616		1.0146		0.0102646	0.42075
16716105	NRG3-AS1	chr10	-	83983969	83992676		4.03066	3.00866		-1.0483		0.0102683	0.42075
16933468	MIR3199-1	chr22	-	28316513	28316600		1.95777	2.55176		1.0243		0.0102814	0.42075
16743554	RNA5SP346	chr11	-	96207736	96207856		6.51952	5.99159		-1.0482		0.0102845	0.42075
16772766	CHFR	chr12	-	133411960	133412086		5.24216	4.66399		-1.0578		0.0102847	0.42075
16951917	CMTM6	chr3	-	32522804	32544900		4.61567	5.97256		1.1894		0.0102856	0.42075
16902809	FAR2P2	chr2	-	131175322	131183103		4.26316	2.88659		-1.0625		0.0103141	0.421526
16981726		chr4	-	177567677	177592811		3.076	2.35706		-1.0128		0.0103467	0.421842
16908500	MIR375	chr2	-	219866362	219866431		5.2957	4.19736		-1.0271		0.0103794	0.421842
16971219	RP11-181K12.2	chr4	+	146754270	146760732		4.5751	3.8166		-1.0119		0.0103854	0.421842
16875873	ZNF582	chr19	-	56894648	56904889		4.00517	4.71187		1.0532		0.0103955	0.421842
16792096	RN7SKP21	chr14	-	36700761	36700980		3.23708	2.47303		-1.0162		0.0104189	0.421842
17057130	AC004951.6	chr7	-	44043645	44047465		8.00753	7.09535		-1.0429		0.0104189	0.421842
17026002	PSMB1	chr6	-	170844204	170862429		7.87617	8.75291		1.0591		0.0104321	0.421842
17117110	CD24	chrY	-	21152513	21154705		3.87273	2.84971		-1.0146		0.0104427	0.421842
17028307		chr6_cox_hap2	+	3727529	3744391		3.33819	2.77491		-1.0534		0.0104493	0.421842
17033598		chr6_mann_hap4	+	3599584	3616426		3.33819	2.77491		-1.0534		0.0104493	0.421842
17038590		chr6_qbl_hap6	+	3517967	3534790		3.33819	2.77491		-1.0534		0.0104493	0.421842
17041219		chr6_ssto_hap7	+	3604542	3621399		3.33819	2.77491		-1.0534		0.0104493	0.421842
16685918	LOC101929901	chr1	-	41840676	41841341		3.69374	4.01733		1.0189		0.010457	0.421842
16882366	LOC101928113	chr2	+	86116278	86144322		4.30044	5.03349		1.013		0.010465	0.421842
16838427	ENGASE	chr17	+	77071019	77084681		7.40933	6.79573		-1.0115		0.0104724	0.421842
16962763	ATP13A5	chr3	-	192992579	193096632		2.85344	3.48276		1.0534		0.0104806	0.421842
17085452		chr9	+	67340517	67343501		5.20197	4.39565		-1.0109		0.0104825	0.421842
17090032	RP11-344B5.4	chr9	+	132020633	132023860		4.49694	2.89143		-1.1098		0.0105156	0.422795
16966422	SHISA3	chr4	+	42399856	42404504		3.73234	3.80669		1.0735		0.0105271	0.422876
16781997	TRDJ4	chr14	+	22924241	22924288		2.47056	3.07485		1.038		0.0105381	0.422936
17118046	PDCD6	chr5	+	271736	438406		4.68561	3.65058		-1.0095		0.0105575	0.423336
17100703	FLJ43315	chrUn	+	48503	93165		4.98049	3.48211		-1.0858		0.0105714	0.42351
16726439	PRDX5	chr11	+	64085560	64089295		10.4287	11.3831		1.0512		0.0105826	0.423578
16928614	CTA-929C8.5	chr22	+	27672201	27682310		4.4644	3.76322		-1.0087		0.0105983	0.423829
16984010	IL7R	chr5	+	35852797	35879705		5.55924	4.20175		-1.0713		0.0106403	0.424879
17116301		chrY	+	16634488	16957530		4.84756	3.18623		-1.0972		0.0106436	0.424879
16867505	C19orf70	chr19	-	5678433	5680911		6.36753	7.30314		1.0518		0.0106667	0.425284
16996880	CTC-498J12.1	chr5	-	68334345	68339648		2.29146	3.06087		1.0088		0.0106761	0.425284
16764323	RP11-977B10.2	chr12	-	49626573	49658539		3.64494	4.88254		1.0187		0.0106934	0.425284
17086368	RP11-380F14.2	chr9	+	86893134	86905046		4.15309	3.25072		-1.0077		0.0106934	0.425284
17013769	RNU6-302P	chr6	+	151260358	151260464		2.65789	2.9959		1.13		0.0107129	0.425284
17118434	LINC01451	chr9	-	139510761	139511298		4.25854	3.669		-1.0072		0.0107302	0.425284
16987395	RHOBTB3	chr5	+	95049226	95160087		4.06022	3.01887		-1.0132		0.0107385	0.425284
16872904	PSG11	chr19	-	43511808	43530664		2.98495	3.76796		1.0306		0.0107549	0.425284
16807119	CSNK1A1P1	chr15	-	37090798	37110707		4.23594	3.37365		-1.0122		0.0107583	0.425284
16687132	TXNDC12	chr1	-	52485803	52521843		7.5515	8.46552		1.0662		0.0107653	0.425284
16751190	METTL7A	chr12	+	51317255	51326300		9.65453	10.6973		1.0858		0.0107804	0.425284
17079806		chr8	-	102859484	102859588		4.77777	3.90383		-1.0117		0.0107824	0.425284
16852074	MIR4318	chr18	+	35237098	35237178		2.26597	3.01474		1.0082		0.0108057	0.425284
16703561	RNU6-1067P	chr10	+	28956848	28956954		3.71723	4.51627		1.0053		0.0108396	0.425284
16809584		chr15	-	55464171	55470373		4.29203	5.18452		1.0104		0.0108477	0.425284
17102352		chrX	+	30671476	30749579		4.87869	4.10194		-1.033		0.0108551	0.425284
17082336	NRBP2	chr8	-	144915440	144924200		5.41333	5.01702		-1.0081		0.0108593	0.425284
16705976	MCU	chr10	+	74451843	74647452		6.55833	7.51332		1.0156		0.0108607	0.425284
17017965	PSMB8	chr6	-	32808494	32812712		7.48814	8.32924		1.0452		0.010892	0.425284
17027130	PSMB8	chr6_apd_hap1	-	4095498	4099716		7.48814	8.32924		1.0452		0.010892	0.425284
17029774	PSMB8	chr6_cox_hap2	-	4253021	4257240		7.48814	8.32924		1.0452		0.010892	0.425284
17032462	PSMB8	chr6_dbb_hap3	-	4089872	4094090		7.48814	8.32924		1.0452		0.010892	0.425284
17034777	PSMB8	chr6_mann_hap4	-	4265690	4269908		7.48814	8.32924		1.0452		0.010892	0.425284
17039963	PSMB8	chr6_qbl_hap6	-	4040601	4044819		7.48814	8.32924		1.0452		0.010892	0.425284
17042473	PSMB8	chr6_ssto_hap7	-	4239267	4243485		7.48814	8.32924		1.0452		0.010892	0.425284
16981074		chr4	-	163378689	163379279		3.90212	3.41264		-1.0278		0.0109032	0.42535
17095956	LOC101927993	chr9	-	95857221	95857811		6.23627	5.22161		-1.0043		0.0109269	0.4259
16822953	NTHL1	chr16	-	2089816	2097867		5.30726	6.25171		1.0291		0.0109408	0.42607
16702503	CDC123	chr10	+	12237961	12292589		6.35177	7.10606		1.011		0.0109559	0.426179
17081158		chr8	-	130880836	130880962		7.15517	6.63896		-1.0138		0.0109627	0.426179
16955511	PDHB	chr3	-	58413357	58419584		5.86045	6.80646		1.063		0.0109895	0.426516
16903088		chr2	-	136567739	136567849		3.09933	3.69044		1.0938		0.0109905	0.426516
17084479	RN7SKP24	chr9	+	34478620	34478903		3.85323	2.86927		-1.0168		0.0110045	0.426613
16887761		chr2	+	173556027	173556130		7.14948	6.62698		-1.0364		0.0110121	0.426613
16784275	RP11-589M4.1	chr14	+	53243070	53243858		4.47991	3.52127		-1.0356		0.011038	0.426837
17100348		chr9	-	140017961	140018060		4.73047	3.37173		-1.0539		0.01106	0.426837
17100639	MT-TF	chrM	+	577	647		10.1952	9.36737		-1.0022		0.0110607	0.426837
17076848		chr8	-	43096867	43097508		3.46862	1.81959		-1.1756		0.0110648	0.426837
16875217	MIR371B	chr19	-	54290931	54290996		3.89112	5.02752		1.003		0.0110733	0.426837
16702827	TMEM236	chr10	+	17794251	17842867		4.23409	3.93885		-1.0875		0.0110856	0.426837
16935798	SCUBE1	chr22	-	43599229	43739394		4.50013	3.86999		-1.0049		0.0110942	0.426837
16773080		chr13	+	21947808	21950797		2.76418	3.86161		1.0356		0.0110976	0.426837
16904667	SCN9A	chr2	-	167051695	167232503		3.11056	3.89447		1.0062		0.0111168	0.426837
16693753	MIR190B	chr1	-	154166141	154166219		2.30415	3.26239		1.0132		0.0111243	0.426837
17115108	MAGEA1	chrX	-	152481522	152486116		4.92187	4.04584		-1.0049		0.0111346	0.426837
16715409	DNAJC9	chr10	-	74943120	75008620		4.92579	6.02474		1.0297		0.0111409	0.426837
16953277		chr3	-	47973298	47973404		2.87961	2.82642		1.1444		0.0111423	0.426837
16867210	MIR637	chr19	-	3961412	3961510		3.78905	4.92915		1.0039		0.0111518	0.426837
16875853		chr19	-	56662314	56663250		3.87242	3.52607		-1.0031		0.0112013	0.428268
17078342	TCEB1	chr8	-	74857354	74884522		4.98827	6.01378		1.0461		0.0112148	0.428268
16817583		chr16	+	29262829	29519817		7.08101	6.56687		-1.0011		0.0112211	0.428268
16949434	RTP1	chr3	+	186915274	186919253		3.23039	2.69396		-1.0146		0.0112355	0.428268
16754521	RP11-754N21.1	chr12	+	78746299	78876799		4.11913	2.97879		-1.0352		0.011239	0.428268
16861012	FFAR3	chr19	+	35849488	35851391		4.52255	4.00641		-1.009		0.0112563	0.428268
17118096	LOC100509780	chr5	-	55761428	55761784		4.03294	3.37942		-1		0.0112563	0.428268
17100667	MT-TG	chrM	+	9991	10058		5.34142	4.91444		-1.1283		0.0112741	0.428449
16900450	STARD7	chr2	-	96850597	96874573		7.41323	8.55126		1.0432		0.0112874	0.428449
16760073		chr12	-	3409393	3410207		4.87636	3.47784		-1.0625		0.0112899	0.428449
17094286		chr9	-	43140537	43160103		3.72711	2.76502		-1.0375		0.0113118	0.428609
16752178	OR6C4	chr12	+	55944983	55946028		2.72608	3.66367		0.9998		0.0113133	0.428609
16900148	IGKV2-24	chr2	-	89475812	89476644		2.14987	2.68034		1.002		0.011324	0.428651
16888910	RNU6-959P	chr2	+	191986676	191986782		2.33927	3.14348		1.0003		0.0113481	0.428995
16678105	SRP9	chr1	+	225965515	225978168		7.79632	8.84729		1.0578		0.0113741	0.428995
16905521	TTC30A	chr2	-	178479026	178483694		3.7892	3.92521		1.015		0.0113806	0.428995
17111520	ALAS2	chrX	-	55035488	55057497		3.73931	4.65879		1.0064		0.0113899	0.428995
16947343		chr3	+	156871337	156871429		3.40795	2.56178		-0.9978		0.0114004	0.428995
16956484		chr3	-	84339263	84339404		2.40098	3.8177		1.0517		0.0114024	0.428995
16776411	LINC00399	chr13	+	110053043	110053988		3.90136	2.73551		-1.0158		0.0114045	0.428995
16705293		chr10	+	68254457	68254557		4.28867	3.39135		-1.0387		0.01141	0.428995
17114952	RNU6-383P	chrX	-	150123967	150124060		2.38496	2.80583		1.0192		0.011431	0.429246
16698021		chr1	-	202166756	202166859		3.4655	2.4864		-0.9969		0.0114561	0.429246
16809260	RP11-108K3.3	chr15	-	51571124	51572212		2.76099	3.24548		0.9976		0.011463	0.429246
17004760	TMEM14C	chr6	+	10723148	10731362		4.86552	5.68867		0.9968		0.0114703	0.429246
16675673	CAMSAP2	chr1	+	200708686	200829832		5.54805	6.56264		1.0134		0.0114755	0.429246
17073063		chr8	+	141646243	141648531		4.61171	3.62213		-1.0104		0.0114775	0.429246
16864567	C19orf81	chr19	+	51152702	51162567		4.45239	3.82192		-0.9971		0.011484	0.429246
16927049	AC000068.5	chr22	+	19435416	19437686		4.82214	3.88734		-0.9998		0.0115001	0.42932
16896748		chr2	-	39355967	39356068		2.82063	1.97391		-0.9964		0.0115052	0.42932
17076981	RP11-770E5.2	chr8	-	49569820	49571454		3.96858	3.42085		-0.9961		0.0115296	0.429869
16896279	DPY30	chr2	-	32236955	32264881		7.13978	8.45867		1.1326		0.01157	0.431016
16717156	EXOSC1	chr10	-	99190928	99205774		6.49486	7.42459		1.0083		0.0116156	0.431128
17100697	ND6	chrM	-	14149	14673		8.96711	7.7206		-1.0165		0.0116167	0.431128
16797423	IGHD2-15	chr14	-	106363815	106363845		5.81192	5.18197		-0.9963		0.0116319	0.431128
16709317	MIR4295	chr10	+	114393929	114394013		5.51334	6.84941		1.0806		0.0116333	0.431128
17113179	TEX13B	chrX	-	107224094	107225600		4.18568	3.38062		-1.0165		0.0116411	0.431128
16858963	LOC100507373	chr19	+	14247964	14282076		6.92701	5.75117		-1.1323		0.0116474	0.431128
16809872		chr15	-	58572415	58576475		2.81395	3.8709		0.9942		0.0116486	0.431128
16817519	MIR4517	chr16	+	28969904	28969982		3.64209	5.12395		1.0579		0.0116651	0.431128
16957067	LOC101929579	chr3	-	106991458	107041611		4.29102	3.96213		-1.0597		0.0116738	0.431128
16666525		chr1	+	79152745	79152845		3.89425	3.4609		-0.9945		0.0116779	0.431128
16725393	TMEM109	chr11	+	60681346	60690915		7.45718	8.21445		1.0041		0.0116952	0.431128
16700274	ACTA1	chr1	-	229566992	229569845		4.38099	3.57641		-1.0248		0.0117163	0.431128
17117738	PP13	chr17	+	78977135	78978932		4.48078	3.32152		-0.9949		0.0117212	0.431128
16974317	ZNF518B	chr4	-	10441498	10459034		5.31028	6.15193		1.0178		0.0117315	0.431128
16983647	RN7SKP207	chr5	+	29948935	29949237		3.40227	2.66112		-0.9929		0.0117444	0.431128
16891616	MRPL44	chr2	+	224822121	224832431		5.92109	7.22347		1.091		0.0117573	0.431128
16970022		chr4	+	117274143	117276371		2.83168	3.38771		0.9959		0.0117581	0.431128
16917549		chr20	-	18251198	18268615		3.15631	3.95708		0.9937		0.0117596	0.431128
17116194	TTTY15	chrY	+	14774265	14804162		4.29867	3.43495		-0.9968		0.0117665	0.431128
16709361	RNU7-165P	chr10	+	115113184	115113243		2.94864	2.30167		-1.0089		0.0117764	0.431128
16688370	RPE65	chr1	-	68894505	68915642		3.51569	2.46328		-0.995		0.0118069	0.431128
16887055	RNA5SP110	chr2	+	165714942	165715056		2.78516	3.93172		0.9955		0.0118091	0.431128
16764600	RNU6-1093P	chr12	-	50650021	50650127		3.74414	2.55711		-1.0341		0.0118341	0.431128
16696127		chr1	-	168717034	168717120		4.67508	5.95426		1.0748		0.0118431	0.431128
16767536	RP11-186F10.2	chr12	-	71976073	71977632		4.00815	2.79888		-0.9916		0.0118692	0.431128
16777278	SKA3	chr13	-	21727734	21750741		4.07856	5.14089		1.0051		0.0118715	0.431128
16885130	AC012363.13	chr2	+	121060714	121085769		4.46607	3.85155		-0.9942		0.0118788	0.431128
16676931		chr1	+	208901290	208910106		2.63664	3.27964		0.9927		0.0118806	0.431128
17044414	NFE2L3	chr7	+	26191847	26226757		3.97622	5.35313		1.1305		0.0118837	0.431128
16993185	RP11-1252I4.2	chr5	+	177366623	177410055		3.78463	3.00466		-0.9911		0.0118897	0.431128
16798198	SNORD116-19	chr15	+	25328734	25328827		3.68623	4.4299		0.9915		0.0118915	0.431128
16798202	SNORD116-19	chr15	+	25331673	25331766		3.68623	4.4299		0.9915		0.0118915	0.431128
16903419	RNU6-715P	chr2	-	148253006	148253108		3.79767	3.12493		-0.9991		0.0118918	0.431128
16938296	SGOL1-AS1	chr3	+	20215736	20227919		4.62678	3.51827		-1.0351		0.0119113	0.431485
16960149	PLSCR4	chr3	-	145910122	145968966		3.75604	2.74298		-1.0025		0.0119444	0.432036
16855578	LMAN1	chr18	-	56995055	57026508		6.2946	7.14349		1.0444		0.0119459	0.432036
16896254		chr2	-	32035264	32035357		3.79106	2.53305		-1.0233		0.0119651	0.432036
16787464		chr14	+	91031485	91031569		6.60402	5.62028		-0.9928		0.0119758	0.432036
16870828	ZNF43	chr19	-	21987752	22034830		4.44176	5.52836		0.9983		0.0119896	0.432036
16917247	RN7SKP111	chr20	-	11799469	11799739		8.14023	7.28281		-1.0419		0.0119963	0.432036
17105683	RAB40AL	chrX	+	102192200	102193228		2.40247	3.0877		0.9914		0.0119966	0.432036
16818975	RNA5SP427	chr16	+	53371365	53371483		3.32446	4.41982		0.9897		0.0120039	0.432036
16667256		chr1	+	93851268	93851374		2.75675	3.63134		1.0116		0.012037	0.432237
16749583	FAR2	chr12	+	29302036	29493913		4.84335	5.98416		1.0855		0.0120416	0.432237
17116080		chrY	+	8517467	8518535		3.84367	2.92997		-0.9895		0.0120518	0.432237
16782086	TRAJ19	chr14	+	22994233	22994292		4.01301	3.18012		-0.9888		0.0120694	0.432237
16924317	AP000432.2	chr21	-	19031594	19032702		2.80944	3.67099		0.9914		0.0120753	0.432237
17020497		chr6	-	58778112	58778756		3.42202	2.42752		-1.011		0.0120791	0.432237
16850371		chr17_ctg5_hap1	-	1433997	1513884		4.6778	5.93319		1.0181		0.012093	0.432237
16994826	LOC101927332	chr5	-	26483820	26484811		3.40838	3.00683		-1.0263		0.0121161	0.432237
16875042		chr19	-	52762329	52762440		3.30742	2.41172		-1.0146		0.0121181	0.432237
17058000	RNU6-1052P	chr7	-	56469763	56469866		5.71841	6.09994		1.0118		0.0121332	0.432237
16747371	RNU6-781P	chr12	+	6818618	6818718		3.60328	2.89396		-1.0044		0.012161	0.432237
16814121		chr16	+	222846	223709		5.10318	5.87107		1.009		0.0121773	0.432237
17075551		chr8	-	23663742	23663890		3.50529	2.95958		-0.9877		0.0121815	0.432237
16744643	RP11-136I14.2	chr11	-	115403040	115403671		2.32063	3.25641		0.999		0.0121864	0.432237
16813265	RNU6-1111P	chr15	-	90429717	90429823		4.8364	6.71898		1.1564		0.012191	0.432237
16896294	RNU6-647P	chr2	-	32439525	32439631		3.71354	3.16562		-1.0015		0.0122028	0.432237
17006134		chr6	+	29855383	29858856		3.58677	4.3616		0.9869		0.0122097	0.432237
16822843	MEIOB	chr16	-	1883556	1922179		2.62901	3.30069		0.9887		0.0122158	0.432237
16823889	MIR548H2	chr16	-	11400297	11400384		6.10727	4.47143		-1.0186		0.0122193	0.432237
17104519	RNY4P23	chrX	+	69616129	69616225		3.6697	3.17902		-0.9882		0.0122247	0.432237
17005991		chr6	+	28743693	28743800		4.89831	3.80434		-0.9925		0.0122397	0.432237
17118292	LINC01000	chr7	-	55814541	55815779		7.4752	8.08371		0.9885		0.0122587	0.432237
17118294	LINC01000	chr7	-	56445015	56445503		7.4752	8.08371		0.9885		0.0122587	0.432237
16831596	RNU6-767P	chr17	+	17073397	17073503		2.67391	2.78184		1.2489		0.0122649	0.432237
17046683	RABGEF1	chr7	+	66205643	66276451		5.51169	6.20091		0.9916		0.0122769	0.432237
16810065		chr15	-	60639333	60695082		5.88635	6.97949		1.0444		0.0122777	0.432237
16963338	RNU6-910P	chr3	-	196068480	196068586		2.41555	3.33153		1.0127		0.012289	0.432237
17112191	MIR545	chrX	-	73506939	73507044		3.98405	3.66492		1.078		0.0123051	0.432237
16969639		chr4	+	109571740	109588980		5.34972	6.39698		1.0676		0.0123134	0.432237
16992369	CTB-78H18.1	chr5	+	171200656	171201743		3.95077	2.64272		-1.053		0.0123205	0.432237
16967690		chr4	+	74129677	74129801		4.69414	4.24689		-1.0168		0.0123232	0.432237
16832421		chr17	+	26388993	26389094		3.5838	4.68622		0.9887		0.0123363	0.432237
17063945	LOC100507507	chr7	-	143076248	143077588		5.90919	6.97691		1.0285		0.0123462	0.432237
16660620	MIR4684	chr1	+	23046010	23046091		3.29975	2.73215		-0.9894		0.012351	0.432237
16863130	APOC1P1	chr19	+	45430060	45434643		4.11847	3.02495		-1.0064		0.0123551	0.432237
16887014	GCA	chr2	+	163175350	163228105		6.783	7.98343		1.0772		0.0123673	0.432237
17022465	ZBTB24	chr6	-	109783719	109804440		6.61951	7.82249		1.025		0.0123679	0.432237
16701632	OR2T27	chr1	-	248813232	248814185		4.68925	3.68774		-0.9978		0.0123797	0.432311
16984294	CARD6	chr5	+	40841286	40860275		4.70927	5.7175		1.0791		0.0123949	0.432502
17116284	TMSB4Y	chrY	+	15815447	15817904		3.27712	3.68451		1.023		0.0124235	0.432558
16930418	ADSL	chr22	+	40742504	40786467		5.83105	6.81508		1.017		0.0124246	0.432558
16721166	OR52K2	chr11	+	4470525	4471591		6.41385	6.08049		-1.0068		0.0124277	0.432558
16875211	RNU6-751P	chr19	-	54253105	54253205		1.96753	2.79986		0.9929		0.0124579	0.432558
17013597	GINM1	chr6	+	149887410	149912884		6.22484	7.26061		1.0491		0.0124595	0.432558
17063722	CLEC5A	chr7	-	141627157	141646807		4.77394	5.74265		0.9877		0.0124654	0.432558
17076481	RNF5P1	chr8	-	38457691	38458775		4.54085	5.05532		0.9839		0.0124736	0.432558
16784135	RNA5SP385	chr14	+	52159470	52159579		3.49252	4.41893		0.9859		0.012474	0.432558
16924101		chr21	-	9907189	9968593		5.4107	4.9727		-1.0148		0.0124845	0.432584
17019399	YIPF3	chr6	-	43479565	43484728		5.22208	6.1194		0.9991		0.0125054	0.432975
17016512	HIST1H2AM	chr6	-	27860477	27860963		4.92088	5.79266		0.9927		0.012534	0.43355
16797892	GOLGA8S	chr15	+	23599895	23613471		4.14206	3.72537		-0.9837		0.0125415	0.43355
17118338	LOC100507530	chr8	-	6473124	6474719		4.15908	3.50181		-0.9934		0.0125797	0.434465
17100969		chrUn	-	40401	40482		5.3736	4.23268		-1.0414		0.0126011	0.434465
17100971		chrUn	+	28800	28881		5.3736	4.23268		-1.0414		0.0126011	0.434465
16984282	RNU1-150P	chr5	+	40269660	40269821		4.17056	3.62353		-0.9939		0.0126069	0.434465
16839673	OR1D2	chr17	-	2995352	2996290		4.12213	3.12901		-1.0131		0.0126249	0.434606
16921896	MIR4759	chr21	+	28326280	28326362		2.33075	3.54467		0.993		0.0126304	0.434606
16908683		chr2	-	220088745	220088827		5.5572	6.9259		0.9841		0.0126436	0.434627
16987455	RP11-254I22.1	chr5	+	95385819	95551223		4.18993	3.20667		-0.9998		0.0126513	0.434627
16680695	LOC100133445	chr1	-	2481359	2488470		4.34824	3.4692		-0.9893		0.0126603	0.434627
17037257	PSMB8	chr6_mcf_hap5	-	4145371	4149357		7.44135	8.32432		1.0263		0.0127108	0.435663
16832835		chr17	+	29036626	29097068		5.46212	6.75576		1.0035		0.0127123	0.435663
17108234	OPN1LW	chrX	+	153409698	153424507		3.8138	2.93677		-0.9994		0.0127449	0.435663
16821171		chr16	+	77786366	77809904		4.13857	3.38488		-0.9916		0.0127469	0.435663
17063803	TRBV6-5	chr7	-	142180515	142181016		5.74074	4.43174		-0.9973		0.012747	0.435663
16911261	BMP2	chr20	+	6748311	6760910		3.86539	3.01761		-0.9848		0.012749	0.435663
16996813	CD180	chr5	-	66478103	66492627		6.09222	7.03641		1.0474		0.0127989	0.436584
16763213		chr12	-	40200897	40200976		2.14952	2.97311		1.0212		0.0128	0.436584
17011300	RNU6-344P	chr6	+	106752051	106752161		3.4916	2.46598		-0.9799		0.0128053	0.436584
17114567	SNORD61	chrX	-	135961358	135961430		3.72244	4.55032		0.9936		0.0128415	0.437483
17113677		chrX	-	119205848	119211707		4.11669	3.68106		-0.9809		0.012865	0.437948
17118117	LOC100272216	chr5	-	69783923	69784507		5.50954	4.88195		-0.9816		0.012897	0.438629
16850209	CD7	chr17	-	80272746	80275480		6.66688	5.92145		-1.0372		0.0129046	0.438629
17062830		chr7	-	129601829	129601916		2.72954	2.07441		-0.9781		0.0129438	0.438981
17011376	RNU6-1299P	chr6	+	107454275	107454374		2.41674	3.07581		0.9783		0.0129452	0.438981
16843241	MYO1D	chr17	-	30819628	31203902		3.85511	4.82733		0.9836		0.0129504	0.438981
17106803		chrX	+	124062368	124062466		4.0644	3.47378		-0.9794		0.012965	0.438981
16903152	RNA5SP105	chr2	-	138269668	138269780		4.38923	3.98578		-1.0391		0.0129657	0.438981
16858860	C19orf53	chr19	+	13885257	13889587		7.98688	9.27415		1.0363		0.0129945	0.438981
17111364	MIRLET7F2	chrX	-	53584153	53584235		4.3762	3.52124		-0.9862		0.0129953	0.438981
16691486	GDAP2	chr1	-	118406107	118472302		6.24278	7.12754		1.0213		0.0130108	0.438981
16679731	OR2G2	chr1	+	247751662	247752615		4.05554	3.03993		-1.0818		0.0130148	0.438981
16726065	LGALS12	chr11	+	63273524	63284246		6.77115	7.4981		0.9778		0.0130365	0.438981
17104098	PAGE2	chrX	+	55115441	55119275		3.44915	2.53074		-0.9881		0.0130399	0.438981
17091397	PHPT1	chr9	+	139743176	139745490		5.29826	6.27027		0.9923		0.0130435	0.438981
16788536	MIR432	chr14	+	101350820	101350913		2.46689	3.39788		0.9807		0.0130562	0.438981
16960225	RNU6-505P	chr3	-	146714394	146714500		2.26164	2.61933		1.0654		0.0130593	0.438981
16885839		chr2	+	133106790	133110894		2.14541	2.94685		0.9762		0.0130813	0.438981
16946258	RNU6-736P	chr3	+	139107119	139107206		4.78767	4.08457		-0.979		0.0130882	0.438981
16920542	RNA5SP487	chr20	-	54780108	54780229		4.36479	3.58781		-0.9881		0.0130886	0.438981
16941167	MANF	chr3	+	51422478	51426828		6.47312	7.43955		1.0123		0.0130974	0.438981
16888085	RNU6-629P	chr2	+	178903629	178903731		3.68903	2.40633		-1.0283		0.0131019	0.438981
16929615	APOL6	chr22	+	36044424	36064456		8.14629	8.88247		0.9939		0.0131398	0.439923
16967779	CXCL6	chr4	+	74702214	74714781		2.75748	3.86368		0.9833		0.0131618	0.440165
16935551	SNORD13P1	chr22	-	42472062	42472165		2.92076	3.52184		1.0275		0.0131731	0.440165
16833742	RPL19	chr17	+	37356536	37360980		10.8249	11.8255		1.0229		0.0131767	0.440165
16922543	MORC3	chr21	+	37665727	37748944		5.91844	6.55623		0.9781		0.0131943	0.440425
16677298		chr1	+	212840987	212848586		4.13591	2.79495		-1.024		0.0132263	0.441162
17117835	LOC100131373	chr2	+	20425035	20427748		3.23864	4.2641		0.9892		0.0132431	0.441395
16987844	MAN2A1	chr5	+	109025067	109205326		5.36001	6.4419		1.073		0.0132765	0.441632
16883107		chr2	+	97779233	97930258		4.29772	5.59566		0.9967		0.0132777	0.441632
17042671	LOC100507642	chr7	+	149597	155465		4.11467	4.79712		0.9738		0.0132898	0.441632
16783618		chr14	+	39456485	39456587		2.5143	3.17928		0.9734		0.0133176	0.441632
16668002	FAM102B	chr1	+	109102711	109187522		6.06307	6.95101		0.9811		0.0133215	0.441632
16866821	ABHD17A	chr19	-	1876809	1885518		4.83856	3.50586		-0.9999		0.013322	0.441632
16692362	GJA5	chr1	-	147228332	147245484		4.33374	3.47819		-0.9738		0.0133257	0.441632
17117579	LOC338797	chr12	+	131832015	131855604		5.07469	3.99522		-0.9989		0.0133382	0.441632
17063418	RNU6-1272P	chr7	-	138561105	138561211		4.36157	3.48478		-0.9833		0.0133393	0.441632
17076466	RP11-675F6.3	chr8	-	38401170	38410198		3.05756	2.27389		-0.9739		0.0133708	0.442346
16668960	DCLRE1B	chr1	+	114447763	114456708		6.49938	7.44639		1.0183		0.013402	0.442601
16699009	LPGAT1	chr1	-	211916799	212004114		7.16765	8.48669		1.0712		0.013412	0.442601
17014295	WTAP	chr6	+	160146617	160177351		7.28588	8.25965		0.9949		0.0134189	0.442601
16736931	RP11-624D11.2	chr11	-	30065605	30105890		4.13058	2.9082		-1.0194		0.0134203	0.442601
17085055	DCAF10	chr9	+	37800499	37867666		4.83635	5.69453		0.9914		0.0134281	0.442601
16721519	OR2AG1	chr11	+	6806248	6807245		4.44138	3.11786		-1.0155		0.0134436	0.442784
16731084	SIK2	chr11	+	111473115	111601577		6.95004	7.90497		1.0318		0.0134769	0.443555
16897794		chr2	-	55852073	55858573		4.64139	3.55769		-0.989		0.0135243	0.444788
16698500	MIR135B	chr1	-	205417430	205417526		4.33472	3.62313		-0.9714		0.01354	0.444854
16700419		chr1	-	231031178	231031250		3.73967	4.86737		0.976		0.0135703	0.444854
16849939	P4HB	chr17	-	79801034	79818545		5.4812	6.08144		0.9728		0.0135707	0.444854
16723318	PRRG4	chr11	+	32851481	32879669		8.32818	9.1841		1.0008		0.0135991	0.444854
16812136	RP11-762H8.3	chr15	-	78542844	78556498		4.72275	3.34319		-1.0102		0.0136048	0.444854
16981417		chr4	-	170770217	170782640		3.25885	2.57888		-0.9785		0.0136052	0.444854
17098411	HSPA5	chr9	-	127997127	128003666		8.20397	9.18462		1.0278		0.0136149	0.444854
16806936	GOLGA8A	chr15	-	34671265	34729667		5.22843	4.63075		-0.976		0.0136241	0.444854
16873087	KCNN4	chr19	-	44270685	44285409		5.4697	6.51188		0.9747		0.0136271	0.444854
17056968	MPLKIP	chr7	-	40172342	40174258		5.14863	6.39105		1.0958		0.0136382	0.444854
17106813	LOC101928495	chrX	+	125243745	125249545		3.4439	2.6076		-0.9925		0.0136512	0.444854
16690704	SLC16A4	chr1	-	110905470	110933704		4.13038	2.7893		-1.0836		0.013666	0.444854
16683676		chr1	-	25672765	25672868		2.81737	4.08133		1.0438		0.0136704	0.444854
17026034	XX-C2158C6.3	chr6	-	171045261	171046865		3.73229	3.89949		-1.0144		0.0136795	0.444854
16663773	DPH2	chr1	+	44435653	44439043		5.17281	6.02846		0.9948		0.0136938	0.444854
16882414	SNORD94	chr2	+	86362993	86363129		4.52434	3.61099		-0.9976		0.0137085	0.444854
16832024	GRAPL	chr17	+	19030782	19062148		5.43258	4.63106		-0.9687		0.0137182	0.444854
16895744	MPV17	chr2	-	27532360	27548547		5.40923	6.31351		0.9901		0.0137216	0.444854
16852127	RNA5SP455	chr18	+	41651548	41651666		4.95722	4.04801		-0.9744		0.0137309	0.444854
16872567	EXOSC5	chr19	-	41892275	41903256		6.9215	7.83536		0.9754		0.0137337	0.444854
16735801	EIF4G2	chr11	-	10818593	10830657		8.70952	9.57743		0.9823		0.0137357	0.444854
16812849		chr15	-	85395729	85395846		2.89903	3.759		0.9693		0.0137554	0.445172
16781610	RNASE2	chr14	+	21423611	21424595		7.78553	8.84261		1.0441		0.013801	0.446184
16704475	FAM35DP	chr10	+	47379720	47421238		4.06275	2.86178		-0.9686		0.0138067	0.446184
16982947	SRD5A1	chr5	+	6633456	6669675		4.86342	5.78038		1.0012		0.01383	0.446614
16836277	PCTP	chr17	+	53828340	53854748		6.09868	7.47029		1.1451		0.0138719	0.447642
16997841	CTC-261N6.2	chr5	-	85676478	85677244		3.26465	2.65719		-0.9728		0.0138833	0.447688
16758332	CLIP1-AS1	chr12	+	122880089	122885404		4.35409	3.4052		-0.9849		0.0138981	0.447841
17005535		chr6	+	26021907	26044555		2.89246	3.7108		0.9699		0.0139109	0.447929
16849274	ST6GALNAC2	chr17	-	74561461	74582145		6.80881	7.2912		0.9674		0.0139312	0.44826
16670079	PDIA3P1	chr1	+	146649430	146651528		5.42492	6.08407		0.9833		0.013964	0.448602
16961826	MRPL47	chr3	-	179306073	179322442		5.91357	6.75465		0.9994		0.0139722	0.448602
16934041	RNU6-1128P	chr22	-	31618731	31618839		3.02409	3.32384		0.9658		0.0139748	0.448602
17117736		chr17	+	76352854	76353415		5.37926	5.61622		0.9783		0.0139821	0.448602
17015915	RNA5SP204	chr6	-	17722017	17722134		6.16009	5.32432		-0.9676		0.0140164	0.44886
16936040	WI2-85898F10.1	chr22	-	46271879	46283628		4.68505	3.25687		-1.0273		0.014031	0.44886
16932753		chr22	-	21583072	21633741		2.80456	5.09368		1.0391		0.014034	0.44886
16778231	CSNK1A1L	chr13	-	37677397	37679803		5.03789	4.39328		-0.9652		0.0140386	0.44886
16681862	PRAMEF10	chr1	-	12952727	12958101		3.60077	4.36817		0.9674		0.0140404	0.44886
16814137	HBQ1	chr16	+	230333	231180		4.34153	3.88548		-0.9812		0.0140581	0.449106
16695117	OR6N1	chr1	-	158735466	158736492		3.06969	3.82912		0.9688		0.0141189	0.449844
16682886	SH2D5	chr1	-	21046225	21059330		4.84804	3.89265		-0.9725		0.01413	0.449844
16797467	IGHD	chr14	-	106552285	106552809		3.2011	2.54862		-0.9657		0.0141326	0.449844
16899874	MIR4779	chr2	-	86420149	86420231		3.93286	3.41658		-0.9639		0.0141433	0.449844
16891128	LOC100129175	chr2	+	219866937	219880443		3.69627	3.03486		-0.9663		0.0141434	0.449844
16961551	PLD1	chr3	-	171318195	171528740		4.69696	5.31061		0.9708		0.0141504	0.449844
17061104	RASA4	chr7	-	102129509	102129720		7.60313	6.81647		-0.9648		0.0141519	0.449844
17022163	PREP	chr6	-	105725440	105850999		6.51509	7.81868		1.0719		0.0141619	0.449844
17043527		chr7	+	7034847	7034949		4.82723	4.09041		-0.9662		0.0141746	0.449928
16983263		chr5	+	10594938	10596322		4.3034	2.81884		-0.9983		0.0141935	0.449962
17077520		chr8	-	60049931	60050061		3.38149	2.20717		-0.9637		0.0141959	0.449962
16729023	RN7SKP297	chr11	+	74396269	74396550		2.87102	2.56692		-1.0546		0.0142448	0.450549
16775583	RNY3P7	chr13	+	78197507	78197607		3.86336	2.87484		-0.9852		0.0142451	0.450549
17101775	GRPR	chrX	+	16141424	16171641		3.79753	4.37174		0.972		0.0142455	0.450549
17057931	LOC101060341	chr7	-	55815056	55815779		8.30825	9.10517		0.9715		0.014255	0.450549
17086565	XXyac-YM21GA2.4	chr9	+	90479081	90481209		3.56217	2.53024		-0.9886		0.0142648	0.450549
16996771	SGTB	chr5	-	64961755	65018862		6.86072	7.85657		1.0139		0.0142885	0.450892
16769355		chr12	-	104114720	104114822		3.05853	2.77313		-1.0072		0.0142959	0.450892
16784197		chr14	+	52536230	52540595		4.21897	3.5466		-0.9619		0.0143239	0.451026
16843162	EVI2B	chr17	-	29630788	29641130		7.46423	8.68558		1.0597		0.0143278	0.451026
16807172		chr15	-	37343029	37343131		2.85989	3.67555		0.9668		0.0143305	0.451026
16731513		chr11	+	114397851	114397954		2.00101	2.67387		0.9611		0.0144042	0.452264
17068376	GOLGA7	chr8	+	41347915	41368499		8.14942	8.99692		0.9989		0.0144097	0.452264
17046337	MIR3147	chr7	+	57472731	57472796		4.6261	3.79208		-1.005		0.0144112	0.452264
16751960	HOXC8	chr12	+	54402832	54407570		4.6821	3.86304		-0.9627		0.0144224	0.452264
16719866	RP11-122K13.12	chr10	-	135108691	135109481		7.70489	7.19307		-0.9737		0.0144334	0.452264
16946941	ERICH6-AS1	chr3	+	150421351	150437933		4.61328	4.01471		-0.966		0.0144342	0.452264
16926754	S100B	chr21	-	48018531	48025121		4.84449	3.64276		-0.9657		0.0144407	0.452264
16748375	PRH2	chr12	+	11081834	11087444		2.93498	2.32294		-0.9899		0.0144646	0.452693
16671379		chr1	+	154226921	154226997		8.56345	7.79242		-0.9961		0.0145039	0.453606
17009661	RNU1-136P	chr6	+	53084059	53084222		6.30602	5.48603		-0.9845		0.0145151	0.453639
17088423		chr9	+	117418589	117425007		4.44761	3.98217		-0.9638		0.0145427	0.454118
17054700		chr7	-	4645446	4646569		4.39792	3.56825		-0.9604		0.0145508	0.454118
16674700	LINC00272	chr1	+	182376756	182383950		3.41222	2.63025		-0.9711		0.0145651	0.454156
16840599	CLDN7	chr17	-	7163222	7166512		5.95381	5.26103		-0.9594		0.0145724	0.454156
16866370	WASH5P	chr19	-	60951	70966		5.97841	7.08392		1.0138		0.0146435	0.454967
16714200	PARG	chr10	-	51026325	51371338		6.05771	6.86087		0.9599		0.0146462	0.454967
16872125	CCER2	chr19	-	39399620	39402798		5.19077	4.81536		-0.9592		0.0146463	0.454967
16742384	LRRC32	chr11	-	76368568	76381791		4.31093	4.13015		-1.0074		0.0146518	0.454967
16740320	ZNHIT2	chr11	-	64883875	64885170		4.49567	5.06235		0.9583		0.0146606	0.454967
16730742	AASDHPPT	chr11	+	105946228	105969437		5.67259	6.54513		0.9762		0.0146671	0.454967
16846734	TOB1	chr17	-	48939584	48945339		4.81888	5.66321		0.9687		0.0146698	0.454967
16735738	RNF141	chr11	-	10533225	10562777		5.49184	6.47823		1.0246		0.0146858	0.455148
16732878	RNA5SP352	chr11	+	124506355	124506488		2.45705	3.95878		1.0115		0.0147082	0.455486
16767979	RNU7-106P	chr12	-	80462471	80462537		2.58587	2.93556		1.0411		0.0147171	0.455486
16934361	RP1-288L1.4	chr22	-	35107899	35120910		3.81728	2.76464		-0.9762		0.0147354	0.455734
16919254	RNA5SP484	chr20	-	39482759	39482869		3.1924	2.69526		-0.9692		0.0148075	0.456168
16679797	OR14C36	chr1	+	248512077	248513015		4.59359	3.66463		-0.9566		0.0148232	0.456168
16850904	RALBP1	chr18	+	9475007	9538112		7.52437	8.5817		1.0294		0.0148337	0.456168
16924207	HSPA13	chr21	-	15743436	15755805		5.26669	6.19638		0.9703		0.0148441	0.456168
16993197		chr5	+	177388397	177388943		3.48201	4.86723		1.0216		0.0148499	0.456168
16843131	CRLF3	chr17	-	29109702	29151778		7.44692	8.4522		1.005		0.0148689	0.456168
17069545	RRS1	chr8	+	67341263	67342968		4.64921	5.50758		0.9846		0.0148793	0.456168
16707184	IFIT3	chr10	+	91087602	91100728		4.441	5.47679		1.1212		0.0148832	0.456168
16883205	COX5B	chr2	+	98262503	98264846		5.39181	6.36762		1.0014		0.0148868	0.456168
16869350	DNASE2	chr19	-	12986023	12992335		5.09169	6.46516		1.0572		0.0149131	0.456168
16712934	MIR604	chr10	-	29833933	29834026		6.91367	8.10895		0.9798		0.0149191	0.456168
16917554	RP4-568F9.3	chr20	-	18294409	18295755		4.01807	3.11684		-0.9783		0.0149383	0.456168
17118224	HCG8	chr6_apd_hap1	-	1218933	1219454		4.88689	5.61619		0.9651		0.0149434	0.456168
17118226	HCG8	chr6_cox_hap2	-	1490799	1491320		4.88689	5.61619		0.9651		0.0149434	0.456168
17118230	HCG8	chr6_dbb_hap3	-	1272428	1272949		4.88689	5.61619		0.9651		0.0149434	0.456168
17118244	HCG8	chr6_ssto_hap7	-	1308413	1308934		4.88689	5.61619		0.9651		0.0149434	0.456168
16949212		chr3	+	185160007	185160107		4.5911	3.96194		-0.974		0.0149498	0.456168
16809915	HSP90AB4P	chr15	-	58983302	58985324		6.4779	5.43414		-1.0389		0.0149542	0.456168
16956055	UBA3	chr3	-	69103881	69129559		7.10219	8.14086		1.0309		0.0149716	0.456168
16677278	ATF3	chr1	+	212738676	212794119		5.60615	4.44268		-0.9628		0.0149794	0.456168
16776580	ARHGEF7-IT1	chr13	+	111774999	111796611		4.33042	3.41166		-0.9559		0.0149913	0.456168
16792992		chr14	-	52656512	52726892		3.63632	2.99719		-0.9559		0.0149925	0.456168
17024418	SF3B5	chr6	-	144416018	144416754		6.88845	8.11435		1.0656		0.0149929	0.456168
16804186	GOLGA2P7	chr15	+	84949877	84949960		4.57135	5.91053		1.0089		0.0149991	0.456168
16905428	AC017048.2	chr2	-	177389607	177396411		2.71298	3.38925		0.9555		0.01501	0.456168
17008750	KLHDC3	chr6	+	42981841	42989036		7.50019	8.25702		0.9827		0.0150192	0.456168
16794604		chr14	-	74373019	74373130		2.52994	2.47604		1.1045		0.0150254	0.456168
17046041	IKZF1	chr7	+	50343720	50472799		7.65138	8.42552		0.9585		0.0150827	0.457576
16748394	RNU7-60P	chr12	+	11699413	11699474		2.48599	3.41102		0.9693		0.0150933	0.457576
16814109	HBZ	chr16	+	202686	204504		3.42103	2.14421		-0.9754		0.0151025	0.457576
16950569	TADA3	chr3	-	9821544	9834695		6.48679	7.29182		0.9786		0.0151364	0.458293
17118392	LOC648570	chr9	-	16785576	16787433		3.15387	2.34938		-0.9601		0.0151753	0.459151
16698856		chr1	-	208300571	208300640		4.15576	3.08205		-0.9619		0.0151914	0.459151
16753895	CPSF6	chr12	+	69633317	69668138		6.25027	7.27896		0.9881		0.0152011	0.459151
16902970	RN7SKP154	chr2	-	134148681	134148970		3.5857	2.95439		-0.9568		0.0152067	0.459151
16947045	AADAC	chr3	+	151531825	151546276		3.46419	2.72345		-0.9584		0.0152162	0.459151
16927696	IGLV8-61	chr22	+	22453110	22453622		4.07866	3.18553		-0.9872		0.0152348	0.459256
16869293	C19orf43	chr19	-	12841454	12845529		8.93506	10.079		0.9967		0.0152403	0.459256
16864975		chr19	+	53970989	54006950		4.35872	3.57099		-0.9557		0.0152558	0.459414
17088401	ATP6V1G1	chr9	+	117349994	117361152		6.67174	7.67807		0.9923		0.0152711	0.459565
16909996	LINC01107	chr2	-	239419331	239464140		3.89542	4.56581		0.9518		0.0153029	0.460152
16927778	GGTLC2	chr22	+	22988780	22990368		5.59571	4.45727		-0.9589		0.0153417	0.460152
16690067	SASS6	chr1	-	100523546	100598511		4.55457	5.63529		0.9752		0.0153422	0.460152
16927281		chr22	+	20455450	20455532		4.8248	3.79233		-0.9525		0.0153549	0.460152
16927613		chr22	+	21899414	21899496		4.8248	3.79233		-0.9525		0.0153549	0.460152
16932778		chr22	-	21743917	21743999		4.8248	3.79233		-0.9525		0.0153549	0.460152
16798244	IPW	chr15	+	25354145	25354250		2.84746	3.52067		0.9738		0.0153628	0.460152
16788056	RNU2-33P	chr14	+	96850961	96851152		2.69885	3.70306		0.954		0.0153867	0.460558
17118258	LINC01000	chr7	+	63206505	63207007		7.17953	7.6978		0.9534		0.015415	0.461095
17107481	UBE2NL	chrX	+	142967173	142968362		5.04173	3.87151		-0.9664		0.0154277	0.461161
16848055		chr17	-	65760074	65761939		4.78409	3.86929		-0.9876		0.0154549	0.461161
16850437	USP14	chr18	+	158483	213739		6.59296	7.50388		0.991		0.0154559	0.461161
16691854		chr1	-	143527405	143533272		2.79962	3.57631		0.9503		0.0154644	0.461161
17111872	RNU1-56P	chrX	-	70240125	70240288		5.76703	5.08824		-0.9497		0.0154828	0.461161
16867942	PEX11G	chr19	-	7541761	7553905		4.24683	5.20081		0.9595		0.0154883	0.461161
16882578		chr2	+	88016196	88058995		3.31887	4.93348		1.068		0.0154895	0.461161
16792462		chr14	-	48702994	48704782		2.74456	3.24901		0.9681		0.0155003	0.461176
16879116		chr2	+	37186505	37186605		3.31697	2.35063		-1.0125		0.015523	0.461542
16938872		chr3	+	36312168	36351498		4.24226	3.05506		-0.9769		0.0155949	0.462951
16899109	SLC4A5	chr2	-	74443369	74570541		5.39723	4.76073		-0.9497		0.0155993	0.462951
16802479	GLCE	chr15	+	69452923	69564544		5.27386	5.85216		0.9489		0.0156015	0.462951
16740577	EFEMP2	chr11	-	65633912	65641063		4.80494	4.41194		-0.9481		0.0156419	0.463345
16702175	PFKFB3	chr10	+	6186843	6277508		7.4819	6.6299		-0.9624		0.0156426	0.463345
16781980	TRAV39	chr14	+	22771939	22772438		3.244	3.96528		0.9884		0.0156615	0.463345
16834632	RNU6-971P	chr17	+	41550953	41551058		3.42201	4.02687		0.9499		0.0156649	0.463345
16955481		chr3	-	57742034	57742942		4.51381	5.44441		1.0119		0.0156736	0.463345
17016007		chr6	-	18273396	18273497		2.40598	3.07397		0.9487		0.0156771	0.463345
16774690	RB1	chr13	+	48877883	49056122		7.06985	8.16309		1.0432		0.0157007	0.463686
16802247		chr15	+	67332912	67340583		2.71915	3.50701		0.9474		0.0157094	0.463686
17043491		chr7	+	6793740	6838996		3.62069	2.81474		-0.9469		0.015762	0.464903
16897343	KCNK12	chr2	-	47747910	47798078		4.35233	3.93362		-0.9467		0.0157802	0.464903
17084421	RP11-537H15.3	chr9	+	34084330	34096676		3.9169	2.94398		-0.9584		0.0157906	0.464903
16774495	RN7SKP3	chr13	+	45634864	45635221		4.08371	1.99505		-1.2292		0.0157923	0.464903
17108528	F8A1	chrX	+	154114635	154116336		7.78563	8.6622		0.9724		0.0158053	0.464955
16875014	ZNF841	chr19	-	52567719	52599018		7.77864	7.46375		-0.9482		0.0158149	0.464955
16829885	PSMB6	chr17	+	4699439	4701798		8.25257	9.28818		1.013		0.0158254	0.464959
16805787	DNM1P47	chr15	+	102291235	102334505		4.14344	3.23844		-0.9468		0.0158487	0.465183
16943175	OR5K2	chr3	+	98216448	98217496		3.80909	3.30938		-0.946		0.0158539	0.465183
16985748	LOC441081	chr5	+	68928828	68932785		8.19695	9.0184		0.9561		0.0158845	0.465775
16737375	COMMD9	chr11	-	36290834	36310999		5.89817	7.01628		0.9999		0.0159198	0.466503
17094893	ALDH1A1	chr9	-	75515578	75695358		5.62606	7.17135		1.1431		0.0159679	0.4669
16836404	DYNLL2	chr17	+	56160780	56167618		7.21984	8.25682		0.9954		0.0159849	0.4669
17095638	MIR4290	chr9	-	92785723	92785817		5.94982	4.85677		-0.9511		0.0160125	0.4669
16930182		chr22	+	39436609	39451977		4.61784	5.45943		1.0358		0.016032	0.4669
16705803	RP11-432J9.6	chr10	+	72698810	72715398		2.9633	3.60944		0.9467		0.0160485	0.4669
16866174	RNA5SP199	chr19	+	58378631	58378717		6.43965	5.55933		-0.992		0.0160907	0.4669
16838696	MIR4730	chr17	+	78393218	78393293		6.10971	5.29565		-0.9475		0.0161004	0.4669
16927363	POM121L4P	chr22	+	21043843	21046009		3.10998	4.08435		0.9686		0.0161138	0.4669
16748290	RN7SKP161	chr12	+	10236785	10237089		3.53227	2.42448		-0.9854		0.0161434	0.4669
16862572		chr19	+	42300369	42316352		4.49317	3.91103		-0.9496		0.0161488	0.4669
16775520	CLN5	chr13	+	77564795	77576652		5.1001	6.1392		1.0365		0.0161766	0.4669
17098533	MIR3911	chr9	-	130452966	130453074		3.5733	3.47593		-0.9563		0.0161799	0.4669
17108773		chrX	-	2737206	2742169		3.01764	3.60551		0.9845		0.0161874	0.4669
16916483	RNU6-917P	chr20	-	1509702	1509805		5.57493	6.00911		0.9578		0.016201	0.4669
16878939	LOC100271832	chr2	+	33152163	33171203		4.39486	3.77532		-0.9456		0.0162084	0.4669
17098173	ZBTB6	chr9	-	125670335	125675609		5.24665	5.8554		0.9424		0.016218	0.4669
17083847	RRAGA	chr9	+	19049372	19051074		6.06179	6.96756		0.9863		0.0162353	0.4669
16778786	RNA5SP27	chr13	-	46125620	46125738		2.29416	2.9137		0.9434		0.0162369	0.4669
16798236	SNORD116-29	chr15	+	25351667	25351751		2.64499	3.48256		0.9429		0.0162399	0.4669
16882030		chr2	+	80753039	80753129		4.113	2.62695		-0.9618		0.01625	0.4669
16710666	TCERG1L-AS1	chr10	+	132893481	132894040		3.36106	2.41196		-0.9424		0.0162556	0.4669
17118064		chr5	+	69208467	69208839		6.1948	5.46547		-0.946		0.0162591	0.4669
17118072		chr5	+	70083518	70083890		6.1948	5.46547		-0.946		0.0162591	0.4669
17118100		chr5	-	68939262	68939633		6.1948	5.46547		-0.946		0.0162591	0.4669
17118109		chr5	-	69500938	69501309		6.1948	5.46547		-0.946		0.0162591	0.4669
17118113		chr5	-	69518988	69519359		6.1948	5.46547		-0.946		0.0162591	0.4669
17118119		chr5	-	69794098	69794469		6.1948	5.46547		-0.946		0.0162591	0.4669
17118123		chr5	-	69815390	69815761		6.1948	5.46547		-0.946		0.0162591	0.4669
17118130		chr5	-	70501328	70501699		6.1948	5.46547		-0.946		0.0162591	0.4669
17118134		chr5	-	70519357	70519728		6.1948	5.46547		-0.946		0.0162591	0.4669
17003003	LOC643201	chr5	-	175570088	175626298		4.09855	3.37154		-0.942		0.0162643	0.4669
16991764		chr5	+	160091594	160091688		3.54595	2.77962		-0.9542		0.0162681	0.4669
16856106	RP11-715C4.1	chr18	-	76555629	76556807		4.97827	4.1493		-0.9507		0.0162923	0.467293
17100693		chrM	-	5761	5891		8.33468	7.36808		-0.9718		0.0163152	0.467649
16849910	OXLD1	chr17	-	79632066	79633618		6.92503	8.29852		1.03		0.0163451	0.468206
16865068	MIR517B	chr19	+	54224330	54224396		3.66448	2.64319		-0.96		0.0163708	0.468222
17095414		chr9	-	88400637	88408395		2.58214	3.46566		0.9445		0.0163764	0.468222
16817316		chr16	+	28190419	28190544		3.93092	2.5824		-1.0587		0.0163855	0.468222
16814619		chr16	+	1290678	1292555		4.08081	3.54893		-0.9467		0.0164121	0.468222
16864849		chr19	+	52901102	52921657		5.67299	4.98431		-0.9519		0.0164234	0.468222
16880696	RNU6-100P	chr2	+	64806026	64806131		7.34535	6.48872		-0.9555		0.016428	0.468222
16966210	RNU6-1112P	chr4	+	40079504	40079602		2.55876	2.87259		1.0185		0.0164418	0.468222
17000736	CTC-329D1.3	chr5	-	139728069	139737379		4.37552	3.57465		-0.9425		0.0164495	0.468222
17116181	TTTY23	chrY	+	9748407	9749571		4.04204	3.20061		-0.9401		0.0164744	0.468222
17116776	TTTY23	chrY	-	6110487	6111651		4.04204	3.20061		-0.9401		0.0164744	0.468222
16793176	GCH1	chr14	-	55308723	55369570		5.85688	7.02478		1.0663		0.0164797	0.468222
17025664	MIR1913	chr6	-	166922842	166922921		6.0195	4.86279		-0.9429		0.0164897	0.468222
16865424	LILRB4	chr19	+	55155340	55181810		5.90036	7.04043		1.035		0.0164918	0.468222
16761507	TAS2R50	chr12	-	11138512	11139511		3.12142	3.88062		0.9397		0.016494	0.468222
16721180	OR51D1	chr11	+	4660945	4662068		2.73326	3.92816		0.9475		0.0165043	0.468222
16738389	OR5M10	chr11	-	56344212	56345263		3.94422	3.14612		-0.9401		0.0165135	0.468222
16997799	VCAN-AS1	chr5	-	82837296	82877139		6.55004	7.41542		0.9839		0.0165565	0.468862
17073988	TMED10P1	chr8	+	146220251	146224283		3.73434	3.41363		-0.9391		0.0165596	0.468862
16657848	LOC284628	chr1	+	1533413	1545864		5.07441	4.12777		-0.9525		0.0165676	0.468862
16868820	TMED1	chr19	-	10943114	10946983		4.69931	5.40886		0.9554		0.0165892	0.469175
16770469	MIR1302-1	chr12	-	113132839	113132981		3.07399	2.15432		-0.9453		0.0166313	0.470068
16784642	PSMA3	chr14	+	58711523	58738730		7.96784	8.77723		0.9806		0.0166899	0.4712
17104223	SPIN4-AS1	chrX	+	62569525	62572057		2.75131	3.18816		1.0092		0.0166925	0.4712
16670210	RNVU1-19	chr1	+	147994146	147994313		4.9568	4.22716		-0.9478		0.0167162	0.47136
16965905	NWD2	chr4	+	37245842	37451087		2.93137	2.52026		-0.9463		0.0167524	0.47136
16936360	HDAC10	chr22	-	50683612	50689834		6.27754	5.33922		-0.9972		0.0167557	0.47136
17001946	ATOX1	chr5	-	151121877	151152093		5.3971	6.39639		0.953		0.0167636	0.47136
16725227	MS4A14	chr11	+	60163487	60185229		6.29568	7.31933		0.9972		0.0167866	0.47136
16899491		chr2	-	79146572	79158506		3.42132	2.49278		-0.9513		0.0167956	0.47136
17003479	NHP2	chr5	-	177576461	177580968		5.06036	5.98501		0.9552		0.0168285	0.47136
16844644	KRT33A	chr17	-	39502344	39507064		3.54977	2.7071		-0.9762		0.0168437	0.47136
16876726	RNU6-649P	chr2	+	4992867	4992973		2.88922	3.49588		0.9362		0.0168632	0.47136
17073157		chr8	+	142457575	142457649		4.02922	3.77088		-0.9451		0.0168659	0.47136
17078769	PSKH2	chr8	-	87060602	87100850		3.68329	4.71791		0.9473		0.0168749	0.47136
16927787	IGLV3-27	chr22	+	23010758	23011276		6.90129	6.15768		-0.9589		0.0169061	0.47136
16712863	RN7SKP39	chr10	-	28731504	28731825		4.09401	3.21627		-0.9364		0.0169171	0.47136
16887417		chr2	+	170961711	170963144		4.56085	3.85129		-0.9468		0.0169258	0.47136
16895266	RNA5SP88	chr2	-	24787499	24787607		3.43513	2.06726		-0.9747		0.01693	0.47136
16672358	OR6K6	chr1	+	158724510	158725681		2.42785	3.33257		0.9363		0.0169327	0.47136
16657758	RP4-758J18.7	chr1	+	1355625	1358071		4.79433	4.04729		-0.9398		0.016941	0.47136
16937832		chr3	+	13054481	13057307		3.06111	3.75983		0.9355		0.0169434	0.47136
16763390	TWF1	chr12	-	44187526	44200178		6.00256	6.93976		0.9514		0.0169778	0.47136
17103545	MAGIX	chrX	+	49019061	49024822		4.47835	3.37458		-0.9425		0.0169838	0.47136
16967484	SMR3A	chr4	+	71226478	71232875		4.54515	4.00093		-0.9376		0.0169878	0.47136
16773485	SNORD102	chr13	+	27829081	27830828		5.314	6.32818		0.9444		0.016989	0.47136
16854220	RNA5SP451	chr18	-	19508946	19509055		2.80374	4.06245		0.985		0.0169911	0.47136
16967863	AREG	chr4	+	75480629	75490486		4.40229	3.38882		-0.9375		0.016998	0.47136
16746675	RP5-951N9.2	chr12	+	1494999	1496153		2.63792	3.3597		0.9352		0.0170035	0.47136
16755820		chr12	+	101840603	101840710		3.70072	2.79476		-0.9405		0.0170073	0.47136
16781571		chr14	+	21147570	21147671		2.40089	3.61655		0.937		0.0170399	0.47136
16970784		chr4	+	135898726	135948909		3.65941	2.56756		-0.984		0.0170562	0.47136
16691877	RNU1-13P	chr1	-	143673129	143673290		8.27866	10.0312		0.9378		0.017068	0.47136
16692446	RNU1-13P	chr1	-	147860642	147860803		8.27866	10.0312		0.9378		0.017068	0.47136
16844046	SNORA21	chr17	-	37009116	37009248		5.77976	5.25622		-0.9344		0.017077	0.47136
17076965	RNU6-295P	chr8	-	49220487	49220590		4.7132	2.98761		-1.0686		0.0170809	0.47136
16696689	ASTN1	chr1	-	176826438	177134109		4.37811	4.02498		-0.9433		0.0170821	0.47136
16775056	HNRNPA1L2	chr13	+	53191605	53217919		3.5601	3.768		0.9733		0.0170863	0.47136
17072617	RP11-136O12.2	chr8	+	126535017	126542728		4.13881	3.12805		-0.9697		0.0170948	0.47136
16859493	GTPBP3	chr19	+	17445791	17453569		5.63113	5.04309		-0.934		0.0170964	0.47136
17104847	FLJ44635	chrX	+	71364034	71381600		6.92624	7.95219		0.9862		0.0170992	0.47136
16677933	CNIH4	chr1	+	224544552	224567161		5.86949	6.63603		0.9781		0.0171137	0.47136
16803743	ABHD17C	chr15	+	80972025	81047962		3.30302	4.45482		0.9471		0.0171141	0.47136
16689227	2018-09-15	chr1	-	87328128	87380107		10.0118	11.1188		1.0111		0.0171297	0.47136
16873037	IRGQ	chr19	-	44088519	44100287		5.08862	4.50997		-0.937		0.0171412	0.47136
17117521	LOC102723539	chr11	+	34180597	34181521		4.22883	4.6267		0.9507		0.0171499	0.47136
16698784	MIR29B2	chr1	-	207975788	207975868		4.36213	3.36331		-0.9815		0.0171639	0.47136
16686195	LOC101929609	chr1	-	44410042	44412223		3.74	2.93374		-0.9374		0.0171729	0.47136
16772548		chr12	-	132302149	132303828		5.54459	6.32233		0.9333		0.0171734	0.47136
16928861	UQCR10	chr22	+	30163352	30166402		7.81246	8.92027		1.0343		0.0172179	0.472047
16924832	KRTAP19-3	chr21	-	31863782	31864275		2.46332	3.14282		0.934		0.0172381	0.472047
16907121	LOC101927795	chr2	-	201645218	201676565		3.29177	2.33234		-0.9418		0.0172435	0.472047
16995455	RNU6-1190P	chr5	-	37620087	37620190		3.01229	3.74698		0.9334		0.0172621	0.472047
16691414	IGSF3	chr1	-	117117031	117210375		4.40224	3.15324		-0.9813		0.0172663	0.472047
16889636	BMPR2	chr2	+	203241050	203432474		7.75879	8.82855		1.0207		0.0172853	0.472047
16982374		chr4	-	190200225	190201335		3.23958	2.2305		-0.9702		0.0172877	0.472047
16927746		chr22	+	22730355	22753132		2.72925	3.38692		0.9362		0.0172885	0.472047
16844842	KRT42P	chr17	-	39782579	39796451		5.20219	4.43602		-0.9332		0.0172982	0.472047
16942699		chr3	+	74215203	74215290		2.07859	2.4856		0.9484		0.0173042	0.472047
16940495	TMA7	chr3	+	48481667	48485616		4.80634	6.41152		1.0549		0.0173505	0.472244
17077327	MOS	chr8	-	57025501	57026541		3.48318	3.22074		-0.9341		0.017352	0.472244
16996953		chr5	-	69403943	69407997		3.57163	4.27146		0.9455		0.017379	0.472244
17044370	RNA5SP228	chr7	+	24172324	24172456		3.14236	2.40289		-0.932		0.0173801	0.472244
16840587	CTDNEP1	chr17	-	7146906	7155280		8.07982	8.9615		0.9511		0.0173855	0.472244
17117665	ARPIN	chr15	-	90439764	90442755		6.78493	7.44971		0.9314		0.0173878	0.472244
16731846		chr11	+	118271869	118302211		5.82628	6.92853		0.952		0.0173938	0.472244
16833420	CCL4	chr17	+	34431220	34433014		4.74985	3.93144		-0.9312		0.0174047	0.472244
16776600	RP11-65D24.1	chr13	+	112248356	112294426		3.93868	3.46787		-0.9312		0.0174067	0.472244
17087992	FAM206A	chr9	+	111696461	111713024		5.29628	5.98674		0.9365		0.0174235	0.472415
17021789	RP11-127B16.1	chr6	-	93432721	93433547		4.09546	3.30314		-0.9432		0.0174402	0.472489
16667590	SLC35A3	chr1	+	100435345	100492535		4.61984	5.50321		0.9603		0.0174751	0.472489
16797487		chr14	-	106641563	106642056		3.05431	3.36798		0.9387		0.0174813	0.472489
16952981	PRSS46	chr3	-	46761073	46777921		4.37702	3.70677		-0.9357		0.0174826	0.472489
16704197	RNU6ATAC11P	chr10	+	43837234	43837358		6.03025	4.91172		-0.9689		0.0174908	0.472489
16678128		chr1	+	226249552	226259703		4.97839	6.02666		0.9397		0.0175121	0.472489
16952704	LOC102724231	chr3	-	44462619	44465499		5.46574	6.61979		0.9613		0.0175321	0.472489
16713395		chr10	-	42388477	42396474		3.79469	2.38438		-1.001		0.017536	0.472489
16938098		chr3	+	15358127	15358229		3.74886	2.61639		-0.9961		0.0175361	0.472489
17117399		chr1	+	26287892	26299186		2.68744	3.5677		0.9319		0.0175395	0.472489
16925674	PSMG1	chr21	-	40546695	40555777		5.41448	6.22812		0.947		0.0175428	0.472489
17113523	RNU6-1323P	chrX	-	115984807	115984913		2.06017	2.77252		0.9759		0.0175533	0.472489
16870867	ZNF98	chr19	-	22573899	22605148		4.96542	4.28019		-0.9302		0.0175752	0.472771
17084237	DNAJA1	chr9	+	33025209	33039905		5.94342	7.06043		1.0329		0.017585	0.472771
16750595	ANP32D	chr12	+	48866448	48866843		2.20909	3.17207		0.9294		0.0176033	0.472779
17002741	LOC728145	chr5	-	170732985	170735809		4.97121	4.31815		-0.9354		0.0176158	0.472779
16865999		chr19	+	57808920	57811732		7.45368	7.82724		0.9296		0.0176351	0.472779
16829960	C17orf107	chr17	+	4802713	4806227		5.13952	4.628		-0.9294		0.0176357	0.472779
16659395	LOC391003	chr1	+	13035543	13038381		3.63309	4.32439		0.9292		0.0176402	0.472779
16965493	RP11-412P11.1	chr4	+	22999174	23058485		3.4156	2.8681		-0.9309		0.0176488	0.472779
16845077	GHDC	chr17	-	40341105	40346550		4.85524	5.9011		0.9593		0.0176749	0.47316
16865038	MIR526B	chr19	+	54197647	54197729		2.55722	3.39509		0.9445		0.0176843	0.47316
17088439		chr9	+	118235807	118353358		3.8551	2.83574		-0.9287		0.0177247	0.473765
16843680	MYO19	chr17	-	34851482	34891305		5.21477	4.76932		-0.94		0.0177281	0.473765
16829782		chr17	+	4089621	4089719		4.457	3.98922		-0.9377		0.017775	0.474429
16979120		chr4	-	113676973	113677073		2.03157	2.88302		0.9499		0.0177759	0.474429
16784410		chr14	+	55754316	55757108		4.43246	5.16219		0.9388		0.017787	0.474429
16836258		chr17	+	53290142	53323665		5.10709	4.03628		-0.9515		0.0178027	0.474429
16694689	NES	chr1	-	156638555	156647189		4.50539	3.66284		-0.9275		0.0178101	0.474429
17103778	BMP15	chrX	+	50653735	50659641		3.9879	3.28086		-0.9296		0.0178457	0.474429
16796247	SERPINA6	chr14	-	94770585	94789731		3.95833	3.01584		-0.9398		0.0178486	0.474429
17112213	ABCB7	chrX	-	74273105	74376567		6.05327	7.334		1.0212		0.0178513	0.474429
17094002	RP11-397D12.4	chr9	-	37383175	37384431		6.30925	5.48837		-0.941		0.0178561	0.474429
16777259	LATS2	chr13	-	21547171	21635722		6.85697	7.99584		1.011		0.0178592	0.474429
16873751	NAPA	chr19	-	47990891	48018515		7.93982	8.67972		0.9371		0.0178822	0.474756
16770778	MIR620	chr12	-	116586365	116586459		2.68055	3.33397		0.9336		0.0179154	0.47492
17075776	PBK	chr8	-	27667137	27695612		3.40102	2.55703		-0.9494		0.0179191	0.47492
16755223	KRT19P2	chr12	+	95228174	95228804		4.82152	3.33772		-1.0535		0.0179388	0.47492
16748364		chr12	+	10741446	10742144		3.49833	2.72076		-0.9283		0.0179486	0.47492
16937623	AC018495.3	chr3	+	10809149	10813403		3.54031	4.02046		0.9449		0.0179922	0.47492
16882637		chr2	+	88584000	88584638		4.60844	3.59471		-0.9438		0.0179934	0.47492
16742084		chr11	-	73963459	73963597		3.41094	4.35823		0.9267		0.0179973	0.47492
16683788	UBXN11	chr1	-	26607819	26644854		6.80271	5.89267		-0.9731		0.0180086	0.47492
17088059	RNU6-432P	chr9	+	113665617	113665725		3.91014	4.23756		0.9317		0.0180162	0.47492
17117819		chr19	+	44435742	44436160		2.34576	3.39066		0.9288		0.018029	0.47492
17047321	WBSCR16	chr7	+	74765963	74789274		5.09509	5.98828		0.9494		0.0180296	0.47492
16904100	BAZ2B	chr2	-	160527219	160568941		5.89586	5.34049		-0.9256		0.0180343	0.47492
16918683	MMP24-AS1	chr20	-	33864148	33865735		5.71545	6.66274		0.9732		0.0180399	0.47492
16735727	RNU7-28P	chr11	-	9865362	9865423		5.34734	4.82464		-0.9257		0.0180432	0.47492
16766803		chr12	-	58475010	58484682		3.82014	2.98297		-0.9262		0.0180568	0.47492
16927982		chr22	+	24002052	24026054		3.54968	4.72604		0.9357		0.0180794	0.47492
17006761		chr6	+	31631065	31631178		6.97864	5.73423		-0.9677		0.0180827	0.47492
17105179	MIR1321	chrX	+	85090785	85090863		5.33995	4.19738		-0.9474		0.0180888	0.47492
17052293	RNA5SP247	chr7	+	140070241	140070345		3.24704	2.61603		-0.9251		0.0180969	0.47492
16821972	SPG7	chr16	+	89557726	89565716		4.86266	5.9254		0.9674		0.0181145	0.47492
16712823	RN7SKP132	chr10	-	28072775	28072982		2.25455	2.83591		0.9368		0.0181239	0.47492
16713048	LOC100505502	chr10	-	31650356	31652937		4.81954	3.53855		-1.0058		0.0181736	0.47492
16764706	POU6F1	chr12	-	51580719	51611477		5.32367	4.41954		-0.9534		0.0181881	0.47492
16708802	TAF5	chr10	+	105127724	105148822		4.52751	5.26288		0.9251		0.0182198	0.47492
16677544		chr1	+	218338445	218340185		3.79991	3.50361		-0.9283		0.0182233	0.47492
16690760	LRIF1	chr1	-	111489807	111506701		5.7124	6.37476		0.9308		0.0182286	0.47492
16983404		chr5	+	14910667	14910749		1.73551	2.62246		0.9317		0.0182442	0.47492
16789827	RP11-244H18.1	chr14	-	19562689	19566731		3.88381	2.88361		-0.9271		0.0182459	0.47492
16797531	IGHV4-39	chr14	-	106877619	106878126		3.441	3.01566		-0.9309		0.0182717	0.47492
17000800	NDUFA2	chr5	-	140018325	140027370		7.19223	8.30543		1.001		0.0182866	0.47492
17015712	LOC101928309	chr6	-	12583147	12585636		3.0928	3.50077		0.9424		0.0182896	0.47492
17067996		chr8	+	37979892	37979998		3.06999	2.75811		-0.9232		0.0182907	0.47492
16728642	FOLR2	chr11	+	71927645	71932994		5.81325	6.76709		0.9422		0.018294	0.47492
16863705	SNAR-C2	chr19	+	48416308	48416427		5.80067	4.33786		-1.0657		0.0183077	0.47492
16863711	SNAR-C2	chr19	+	48432075	48432194		5.80067	4.33786		-1.0657		0.0183077	0.47492
16863721	SNAR-C2	chr19	+	48458939	48459058		5.80067	4.33786		-1.0657		0.0183077	0.47492
16666965	LRRC8B	chr1	+	89990395	90063423		6.0728	6.7326		0.9236		0.0183187	0.47492
16712320	RP11-109I13.2	chr10	-	18523097	18550123		3.60573	2.81195		-0.9259		0.0183367	0.47492
16897878	RNA5SP93	chr2	-	56462352	56462465		6.76577	6.21295		-0.9239		0.0183399	0.47492
17027880	SNORA38	chr6_cox_hap2	+	3100470	3100601		7.13447	6.92198		-0.9358		0.0183483	0.47492
17033410	SNORA38	chr6_mann_hap4	+	2933737	2933868		7.13447	6.92198		-0.9358		0.0183483	0.47492
17038203	SNORA38	chr6_qbl_hap6	+	2884494	2884625		7.13447	6.92198		-0.9358		0.0183483	0.47492
17040798	SNORA38	chr6_ssto_hap7	+	2921656	2921787		7.13447	6.92198		-0.9358		0.0183483	0.47492
16921475		chr21	+	11169666	11172046		4.06944	2.91086		-0.9227		0.0183566	0.47492
16706706	RNU6-441P	chr10	+	84100527	84100632		5.78569	4.51437		-0.982		0.0183694	0.474977
16992514	CTB-164N12.1	chr5	+	172890503	172911587		4.22677	2.90792		-0.9729		0.018397	0.475275
16818580	RNA5SP415	chr16	+	34984432	34984546		7.63847	7.16908		-1.0594		0.0184113	0.475275
17022333	OSTM1	chr6	-	108362613	108487058		6.06477	6.84532		0.9404		0.018426	0.475275
16660495	RNU6-776P	chr1	+	22337478	22337581		2.12799	2.75288		0.9233		0.0184321	0.475275
16700123		chr1	-	227695169	227695276		5.30144	4.47554		-0.9396		0.0184342	0.475275
16806093	MAGEL2	chr15	-	23888691	23892993		3.4573	3.73682		0.9468		0.0184455	0.47529
16837270	KPNA2	chr17	+	66031848	66042970		6.97467	7.80769		0.9843		0.0184941	0.476238
16966212		chr4	+	40084603	40084726		3.96307	4.11179		-1.0149		0.01851	0.476238
16972658	RNA5SP173	chr4	+	179327849	179327984		3.15815	2.27707		-0.9321		0.0185187	0.476238
16716495		chr10	-	92793811	92796960		2.7668	2.99275		0.9921		0.0185354	0.476238
17041697	PPP1R18	chr6_ssto_hap7	-	1976470	1979641		9.58677	10.4945		0.9411		0.0185356	0.476238
16892246	ALPPL2	chr2	+	233271552	233275451		4.52999	3.31178		-0.9505		0.0185648	0.47654
16827700		chr16	-	70010200	70099851		5.73544	6.51502		0.9382		0.0185825	0.47654
16869922	CYP4F24P	chr19	-	15870144	15890798		4.09601	3.01872		-1.0104		0.0185952	0.47654
16977912	PIGY	chr4	-	89442135	89444964		7.68673	9.01134		1.0883		0.0185998	0.47654
16688162	RNU7-62P	chr1	-	64850081	64850142		2.98388	3.55983		-1.1672		0.0186076	0.47654
16696725	RP1-35C21.2	chr1	-	177361822	177566844		3.47132	2.85314		-0.9254		0.0186177	0.47654
16773237	LINC00566	chr13	+	24905588	24911256		5.69214	5.41752		-0.9262		0.0186221	0.47654
16693952	DPM3	chr1	-	155112367	155113071		4.78397	5.75431		0.9699		0.018637	0.476626
16788751	MIR1185-2	chr14	+	101510535	101510620		5.64249	4.90238		-0.9239		0.0186468	0.476626
16905963	CCDC141	chr2	-	179694484	179914813		4.03833	3.04548		-0.9348		0.0187053	0.477731
16961616	TNFSF10	chr3	-	172223298	172241297		8.51337	9.44093		0.9981		0.0187115	0.477731
16984241		chr5	+	38820766	38823298		3.07784	2.16498		-0.9286		0.0187254	0.47774
16738329	OR4A5	chr11	-	51411378	51412448		3.53177	2.69567		-0.931		0.0187332	0.47774
16774110		chr13	+	38444084	38446356		4.04771	2.91494		-0.9284		0.0187625	0.478213
16985110		chr5	+	60853110	60853194		3.96129	3.35419		-0.9543		0.0187955	0.478551
16729469	RP11-7I15.4	chr11	+	77733979	77734767		5.52002	4.62515		-0.9188		0.0188107	0.478551
16725781	RNU6-1243P	chr11	+	61705366	61705472		2.30023	3.00546		0.9282		0.0188114	0.478551
17118158		chr6	+	35324004	35324635		5.63613	6.58803		0.944		0.0188248	0.478551
16894083	AC017053.1	chr2	-	6453086	6465778		4.242	3.20325		-0.9278		0.0188496	0.478551
16837126	RNA5SP444	chr17	+	64263861	64263966		4.35152	3.55778		-0.9257		0.0188633	0.478551
16813601	SPATA8-AS1	chr15	-	97315235	97326542		4.22311	3.15659		-0.9192		0.0188711	0.478551
16782022	TRAJ52	chr14	+	22955216	22955284		4.2011	2.64359		-1.0504		0.0188968	0.478551
16850400		chrU	+	81439	81539		3.20651	2.65112		-0.9268		0.0189132	0.478551
17019338	DNPH1	chr6	-	43192903	43197222		5.81454	7.0374		0.9807		0.0189164	0.478551
16856028		chr18	-	73938449	73963287		3.32414	2.77865		-0.918		0.0189175	0.478551
17071733		chr8	+	105437587	105437666		2.86581	3.49823		0.9232		0.0189288	0.478551
16887866	SCRN3	chr2	+	175260457	175294303		3.85805	4.81992		0.9403		0.0189341	0.478551
16767038		chr12	-	64749542	64749645		3.25887	2.50181		-0.9213		0.0189359	0.478551
17053888	AC099552.2	chr7	+	155058857	155059762		3.91337	3.54672		-0.9307		0.0189366	0.478551
16852932	AC100848.1	chr18	+	61814443	61826533		3.56559	2.89767		-0.9174		0.0189722	0.478836
16778292	RNA5SP26	chr13	-	38428989	38429107		4.99326	4.10422		-0.9191		0.0189798	0.478836
16768571	RP11-1105G2.3	chr12	-	94671534	94676620		4.69509	3.30723		-0.9932		0.0189801	0.478836
17065117		chr8	+	928226	928734		4.73989	4.0853		-0.9174		0.0190241	0.479448
16834540	RPL27	chr17	+	41150446	41155337		10.7671	11.9059		1.0096		0.0190258	0.479448
16775498	RP11-332E3.2	chr13	+	76452849	76455263		2.61943	3.09142		0.934		0.0190392	0.479515
16685357	RNA5SP43	chr1	-	37730278	37730387		3.05711	3.68978		0.9169		0.0190558	0.479662
16942325	LINC00698	chr3	+	62936105	63110738		2.7635	3.18838		0.9536		0.0190957	0.480154
16914169		chr20	+	43632989	43633095		8.1544	7.43307		-0.9388		0.0190969	0.480154
17070042	NCRNA00249	chr8	+	74791943	74816962		4.09061	3.27844		-0.9354		0.0191264	0.480626
16806834	EMC7	chr15	-	34376218	34394149		6.62297	7.43381		1.0111		0.019139	0.480673
16755906	RNA5SP369	chr12	+	102230598	102230705		3.60159	2.66364		-0.9933		0.0191622	0.480985
16670975	LOC100132111	chr1	+	151810945	151822861		4.00729	3.48525		-0.9308		0.0191952	0.481542
16971137	RN7SKP235	chr4	+	145956284	145956588		3.08695	2.19853		-0.9252		0.0192176	0.481832
16904365	IFIH1	chr2	-	163123589	163175213		7.24177	8.19358		0.9682		0.0192307	0.481892
16685012	DLGAP3	chr1	-	35331037	35395186		4.09983	3.25147		-0.9155		0.0192573	0.482286
17117703		chr17	+	15943505	15944778		5.325	4.52983		-0.9174		0.0192907	0.482852
16819224	MT1M	chr16	+	56666534	56667898		2.66418	3.24611		0.9146		0.0193275	0.48291
16782308	RP11-124D2.3	chr14	+	23825615	23826212		5.24454	4.28738		-0.9327		0.0193308	0.48291
16781897		chr14	+	22446699	22447360		3.97004	3.27503		-0.9317		0.0193361	0.48291
16853016		chr18	+	69444968	69465957		2.57423	3.11169		0.9407		0.0193585	0.48291
16825861	RNU6-416P	chr16	-	30686621	30686723		3.68779	2.44034		-1.0057		0.0193685	0.48291
17056833	TRGV9	chr7	-	38356618	38358462		4.94098	4.15043		-0.9146		0.0193763	0.48291
16796914	CINP	chr14	-	102813374	102814484		4.99916	6.02198		0.9173		0.0193773	0.48291
16841457		chr17	-	10789620	10789699		4.41834	3.6221		-0.9171		0.0193823	0.48291
17061545		chr7	-	105888731	105926772		5.43653	4.30979		-0.916		0.0193904	0.48291
16734614	MRGPRG	chr11	-	3239174	3240043		5.03332	4.06766		-0.926		0.0194199	0.48314
17094496	MIR1299	chr9	-	69002239	69002321		6.59575	6.01279		-0.9261		0.0194213	0.48314
16681390	ENO1-IT1	chr1	-	8935847	8938066		5.44265	6.61621		0.9171		0.0194562	0.483173
16790229	LINC00641	chr14	-	21668238	21675059		4.80848	5.77982		0.9296		0.0194576	0.483173
16846373	RP11-501C14.6	chr17	-	47082093	47091087		2.65339	3.14701		0.9142		0.0194608	0.483173
16785512		chr14	+	66578250	66596708		3.85744	3.05966		-0.9259		0.0194659	0.483173
16698975	RD3	chr1	-	211649864	211666259		3.87029	3.03639		-0.9154		0.0194769	0.483177
17099248		chr9	-	134735494	134955295		2.90775	3.34071		0.9664		0.0194997	0.483475
16701037	GREM2	chr1	-	240652873	240775462		4.04092	3.51567		-0.9674		0.0195315	0.483653
16692158	CD160	chr1	-	145695798	145715614		3.68435	3.14957		-0.9309		0.0195428	0.483653
16767335	CPM	chr12	-	69235977	69365350		5.80471	6.62221		0.9651		0.0195487	0.483653
16899799	LOC90784	chr2	-	86247339	86250991		5.1982	6.06969		0.9356		0.0195758	0.483653
16686282	BEST4	chr1	-	45249257	45253426		3.82375	3.14153		-0.9123		0.0195811	0.483653
16827280	MIR328	chr16	-	67236224	67236298		6.54017	5.49849		-0.9261		0.0195845	0.483653
16814895	GFER	chr16	+	2034150	2037750		4.7026	5.34067		0.9122		0.019601	0.483653
17086463		chr9	+	89204719	89205038		3.68968	2.62514		-0.9438		0.0196199	0.483653
16886501	MIR4773-1	chr2	+	152224848	152224925		2.7482	4.02955		0.9194		0.0196319	0.483653
16723546	CAT	chr11	+	34460472	34493609		8.15658	8.91306		0.954		0.0196355	0.483653
17009394		chr6	+	47277791	47280162		3.28021	4.03566		0.912		0.0196381	0.483653
16845897	RNA5SP443	chr17	-	43404732	43404863		7.00831	5.92194		-0.9631		0.0196399	0.483653
17015715	TBC1D7	chr6	-	13266774	13328787		5.4817	6.56248		0.9547		0.0196478	0.483653
16747896	CLEC4A	chr12	+	8276228	8291203		8.64767	9.34993		0.9368		0.0196633	0.483767
16926893	BCL2L13	chr22	+	18111621	18213388		5.03464	5.74168		0.9413		0.0196958	0.483893
16779839	KCTD12	chr13	-	77454304	77460540		7.18048	8.09308		0.9386		0.0197073	0.483893
16878378	SLC4A1AP	chr2	+	27886338	27917847		5.63258	6.50283		0.9148		0.0197085	0.483893
16749158	RP11-729I10.2	chr12	+	21980144	22040891		3.52564	2.78023		-0.9119		0.0197118	0.483893
16942367	RNA5SP134	chr3	+	63531116	63531211		4.471	4.11695		-0.9115		0.0197736	0.48447
16969436		chr4	+	106274842	106280565		2.494	2.9762		0.9213		0.0197752	0.48447
16805825	RP11-173D3.1	chr15	-	20333998	20353206		5.35731	4.44823		-0.9321		0.0197931	0.48447
17054748	ZNF890P	chr7	-	5160941	5184177		3.28507	4.51052		0.9588		0.0197961	0.48447
17022161		chr6	-	105644728	105644811		5.9702	5.47462		-0.9337		0.019806	0.48447
17074062	LOC389607	chr8	-	607527	609962		8.3345	7.30267		-1.0114		0.0198265	0.48447
17067941	GPR124	chr8	+	37641709	37702414		5.71763	6.3957		0.9337		0.0198284	0.48447
16779663		chr13	-	66715500	66806206		4.83516	4.3456		-0.9104		0.0198395	0.48447
16890099	CCNYL1	chr2	+	208576264	208626563		3.91518	5.19195		0.9847		0.0198402	0.48447
16727800	RN7SKP239	chr11	+	67129885	67130179		2.56948	3.43684		0.9117		0.0198439	0.48447
16755822	RNU5E-5P	chr12	+	101860483	101860598		2.0021	2.71298		0.9215		0.0198623	0.484656
16721744	RNA5SP330	chr11	+	8866810	8866905		3.37902	3.71243		0.9115		0.0198932	0.485143
16712526		chr10	-	23688460	23688528		3.28951	2.48774		-0.9173		0.019919	0.485509
16775301	ATXN8OS	chr13	+	70681345	70713885		4.39022	3.37137		-0.9188		0.0199405	0.485767
16918455	PXMP4	chr20	-	32290550	32308136		3.69132	4.62728		0.9193		0.0199999	0.486211
16832336	TBC1D3P5	chr17	+	25745031	25758649		4.78813	3.97246		-0.9164		0.0200086	0.486211
16827394	ACD	chr16	-	67691415	67694718		5.52563	6.26836		0.9175		0.0200169	0.486211
16821045	RNU6-237P	chr16	+	74490439	74490509		3.13917	2.50696		-0.909		0.0200171	0.486211
16666390	RNA5SP20	chr1	+	78080554	78080637		4.37144	4.42061		-0.9855		0.0200235	0.486211
17018733	CCDC167	chr6	-	37450696	37467700		5.63606	4.99164		-0.9088		0.0200446	0.486211
17103608	GAGE10	chrX	+	49160125	49176323		4.0326	3.20204		-0.9089		0.0200451	0.486211
16663014	ZMPSTE24	chr1	+	40723733	40759856		7.38864	8.27144		0.9452		0.0200459	0.486211
16719233	OAT	chr10	-	126085872	126107545		5.78127	7.03616		0.9874		0.0200603	0.486296
17084184	ACO1	chr9	+	32384601	32450834		5.97426	6.85463		0.9633		0.0201497	0.487871
16978500		chr4	-	103780550	103780653		4.19654	5.03404		0.929		0.0201571	0.487871
16820820	SNORD111	chr16	+	70571908	70572001		2.14462	3.05263		0.9081		0.0201581	0.487871
16702798		chr10	+	17445507	17445619		2.70388	2.94187		1.0404		0.0201821	0.488188
16759197	RP11-989F5.1	chr12	+	131295151	131296983		2.69151	3.57437		0.9114		0.0202028	0.488424
16788669	SNORD114-17	chr14	+	101441143	101441217		3.88337	3.28723		-0.9087		0.0202496	0.488826
16778921	ESD	chr13	-	47345391	47371367		5.82281	7.13899		1.0418		0.0202592	0.488826
17001901	FAT2	chr5	-	150883653	150948505		4.16469	3.28182		-0.9132		0.020274	0.488826
16928626	CTA-929C8.8	chr22	+	27727380	27775226		5.10462	4.27517		-0.9067		0.0202892	0.488826
16755493		chr12	+	98108898	98110881		4.08129	3.18668		-0.9256		0.0202905	0.488826
16825410	TUFM	chr16	-	28853732	28857729		8.30947	9.34276		0.9593		0.0203192	0.488826
17106604	NDUFA1	chrX	+	119005450	119010629		9.34304	10.3961		1.0142		0.0203244	0.488826
16711035	RNA5SP297	chr10	-	200771	200883		5.1923	4.45503		-0.9062		0.0203349	0.488826
17071438		chr8	+	101171096	101171203		5.3037	4.23165		-0.9248		0.0203396	0.488826
16837152	RNA5SP445	chr17	+	64635387	64635501		3.22006	2.54376		-0.9191		0.0203461	0.488826
16683445	FUCA1	chr1	-	24171567	24194859		6.58949	7.46426		0.9499		0.0203747	0.488826
16843167	EVI2A	chr17	-	29643428	29648767		5.29263	6.18691		0.9793		0.0203748	0.488826
16848729		chr17	-	73085957	73086069		3.35727	2.97771		-0.948		0.0203789	0.488826
17037047	FKBPL	chr6_mcf_hap5	-	3476312	3477896		3.40166	4.05136		0.9065		0.0203869	0.488826
16834700	G6PC3	chr17	+	42148098	42153712		6.75545	7.79013		1.0144		0.0203938	0.488826
16907621	MIR3130-1	chr2	-	207647958	207648032		3.95726	4.75615		0.906		0.0203947	0.488826
16921433	RGS19	chr20	-	62704534	62711324		7.33193	8.36005		0.9554		0.0204236	0.488882
17117596	LINC00543	chr13	+	28527669	28529500		4.48079	3.43707		-0.9565		0.0204374	0.488882
16678349	GJC2	chr1	+	228337415	228347527		4.46375	3.67315		-0.9069		0.0204422	0.488882
16947449	MFSD1	chr3	+	158449987	158547508		4.4193	5.13131		0.9193		0.0204512	0.488882
16892905	RNU6-1140P	chr2	+	238471808	238471913		4.61895	3.27643		-0.9144		0.0204532	0.488882
17115792	RP13-228J13.1	chrX	-	154564167	154581271		3.91975	3.39804		-0.9054		0.0204771	0.488882
16819233	MT1A	chr16	+	56672578	56673999		3.34918	3.96198		0.9163		0.0204882	0.488882
16887974	HOXD4	chr2	+	177015950	177020802		3.48984	2.73692		-0.9099		0.0205083	0.488882
16887482		chr2	+	171639677	171639781		2.49405	3.1311		0.9157		0.0205348	0.488882
17048460	AC003092.1	chr7	+	93652145	93695973		3.59953	2.87729		-0.9145		0.0205428	0.488882
16959110		chr3	-	130088070	130088187		3.1015	2.08758		-0.9223		0.0205435	0.488882
16667793	RP11-153F1.2	chr1	+	103817769	103828355		2.61949	3.26897		0.9046		0.0205479	0.488882
16667796	RP11-153F1.2	chr1	+	103957501	103968087		2.61949	3.26897		0.9046		0.0205479	0.488882
16715634		chr10	-	75540423	75541627		3.62343	4.95716		0.9915		0.0205504	0.488882
16678808	RP5-865N13.2	chr1	+	232295837	232321389		3.37218	2.47965		-0.9085		0.0205865	0.489253
16748391	RP11-711K1.8	chr12	+	11365126	11404303		2.53821	2.83997		0.9221		0.0206212	0.489253
17092794	PTPLAD2	chr9	-	20995306	21031635		6.89022	7.9633		0.9846		0.0206242	0.489253
17118299	LINC01000	chr7	-	56898080	56898582		7.36095	7.90989		0.905		0.0206261	0.489253
16756222	IGANRP	chr12	+	104883499	104886825		6.29844	7.59236		0.9396		0.0206265	0.489253
16722667	TMEM86A	chr11	+	18714669	18726332		5.34973	6.13846		0.9077		0.0206317	0.489253
17118372	TOPORS-AS1	chr9	+	32551142	32568619		4.76094	3.67665		-0.9301		0.020679	0.489963
16863635	GLTSCR1	chr19	+	48111453	48206534		4.90657	4.28877		-0.9155		0.0206836	0.489963
17080747		chr8	-	124278882	124278985		3.91547	3.05314		-0.9292		0.0207011	0.490048
16738379	OR5M3	chr11	-	56236964	56238014		2.43098	2.95772		0.9056		0.0207092	0.490048
16965867		chr4	+	34859924	34862148		4.48584	3.70129		-0.9034		0.0207359	0.490288
16901910		chr2	-	113028848	113028944		2.25356	3.8178		0.9385		0.0207413	0.490288
17081211	RNU6-1255P	chr8	-	131081787	131081898		2.7522	3.91115		0.907		0.0207732	0.490781
16997126		chr5	-	72066458	72067544		3.88255	3.49761		-0.9232		0.0207846	0.490792
16804268	SLC28A1	chr15	+	85427885	85518876		3.0526	3.72946		0.9275		0.0207991	0.490874
16730302	KDM4E	chr11	+	94758422	94760760		3.83485	3.2598		-0.9058		0.0208595	0.49204
16829526		chr17	+	1243628	1244183		3.02472	2.68779		-0.9226		0.0208797	0.492255
16853154	LINC00908	chr18	+	74240352	74271784		4.37667	3.82561		-0.9022		0.0209164	0.492431
17094678	LOC101927015	chr9	-	71158457	71161505		5.7111	6.95043		1.0835		0.0209187	0.492431
16928326	AP000356.2	chr22	+	24994021	24995365		3.77313	2.84084		-0.9071		0.0209383	0.492431
16788033	RP11-404P21.5	chr14	+	96677197	96681155		4.67053	3.15704		-0.9748		0.0209412	0.492431
16748157		chr12	+	9518908	9520002		4.01001	3.31143		-0.9039		0.0209508	0.492431
17000098	RNU6-1311P	chr5	-	133970529	133970635		3.08076	2.11269		-0.9201		0.0209533	0.492431
16838263		chr17	+	75663172	75663808		3.71713	2.93396		-0.9153		0.0209885	0.492847
16679349	KMO	chr1	+	241695434	241758949		5.55867	6.2259		0.9104		0.0209932	0.492847
16861500	ZNF420	chr19	+	37569337	37621212		5.03003	5.86963		0.9579		0.0210158	0.492847
16713011	ZNF438	chr10	-	31109147	31110214		4.61301	4.1119		-0.9078		0.0210261	0.492847
17057850		chr7	-	52337133	52337265		4.47939	3.54539		-0.9172		0.0210263	0.492847
16758011	HNF1A	chr12	+	121416346	121442296		4.78851	4.11501		-0.9064		0.0210463	0.493058
16886919	PSMD14	chr2	+	162164549	162268228		6.04874	6.86139		0.9219		0.021076	0.493373
16705064	UBE2D1	chr10	+	60094735	60130513		8.29748	9.26109		0.9413		0.0211107	0.493373
16729854		chr11	+	87833163	87833273		2.99346	1.75666		-1.0013		0.0211118	0.493373
17078799	RMDN1	chr8	-	87480486	87526586		5.48709	6.65899		0.9935		0.0211214	0.493373
16851845		chr18	+	30106105	30106185		1.81724	2.67983		0.907		0.0211249	0.493373
16775322		chr13	+	73160818	73160948		5.45283	4.67388		-0.9016		0.021131	0.493373
16994774		chr5	-	23994611	23994712		2.8375	3.85695		0.9359		0.0211519	0.493373
16754563	MIR1252	chr12	+	79813037	79813101		2.20875	3.29169		0.9168		0.0211568	0.493373
17064000	OR2A42	chr7	-	143929004	143929936		3.43059	3.10782		-0.9004		0.0211593	0.493373
16928329	BCRP3	chr22	+	25028882	25049327		2.65236	3.79032		0.9362		0.0212039	0.494131
16685779	PPT1	chr1	-	40538379	40563375		7.75522	8.68976		0.9515		0.0212139	0.494131
16781386		chr14	+	19606385	19643377		3.17505	2.59199		-0.9013		0.0212387	0.494134
16880805	AC092669.2	chr2	+	66554481	66556116		3.97114	3.18366		-0.8998		0.0212404	0.494134
17117643	GOLGA8J	chr15	+	30375355	30376035		5.81834	5.09765		-0.8993		0.0212583	0.494134
17117647	GOLGA8J	chr15	+	30896428	30897108		5.81834	5.09765		-0.8993		0.0212583	0.494134
16671782	RNU6-1297P	chr1	+	155389188	155389291		4.55218	4.20921		-0.9189		0.0212912	0.494642
16694064		chr1	-	155204239	155214653		4.57689	5.09251		0.8999		0.0213123	0.494655
16700630	TARBP1	chr1	-	234527059	234614849		4.79096	3.87409		-0.9091		0.021314	0.494655
16809093	GABPB1	chr15	-	50569389	50647605		5.95558	6.58537		0.9029		0.021337	0.494764
16850896	TWSG1	chr18	+	9334765	9402418		5.7773	6.59111		0.9161		0.0213408	0.494764
16768911	MIR4495	chr12	-	98332834	98332899		2.92756	3.61491		0.9111		0.0213622	0.494877
16753627	RP11-221N13.2	chr12	+	65953371	65954669		4.55274	3.36203		-0.9312		0.021388	0.494877
16718901		chr10	-	120820495	120820623		6.13051	7.52549		0.9909		0.0213887	0.494877
17102412		chrX	+	33628058	33628168		3.86573	2.78756		-0.9489		0.0213901	0.494877
16920776	SLMO2	chr20	-	57600522	57617964		6.5959	7.76189		1.001		0.0214425	0.495654
16809921		chr15	-	59052666	59052880		4.55702	4.11886		-0.9142		0.0214459	0.495654
16922459	LINC01426	chr21	+	36118054	36157183		3.34526	3.85699		0.9245		0.0214706	0.495968
16782106	YME1L1	chr14	+	23005092	23005151		5.96211	5.11184		-0.9042		0.0214937	0.496133
16969648		chr4	+	109590009	109592299		3.76835	4.27926		0.8978		0.0214999	0.496133
17002664	CTB-37A13.1	chr5	-	169199970	169206369		2.561	3.42152		0.9086		0.0215339	0.496659
17084389	PRSS3	chr9	+	33750464	33799230		3.16682	4.37704		0.9494		0.0215624	0.49706
17098620		chr9	-	130594914	130595022		3.407	4.87262		0.9241		0.0215952	0.49756
16863946	RUVBL2	chr19	+	49497156	49519182		6.91754	7.78394		0.9096		0.0216132	0.497718
16937181	THUMPD3	chr3	+	9404526	9428475		5.02748	6.21809		1.0016		0.0216277	0.497725
17079971	SLC25A32	chr8	-	104410863	104427468		4.94076	5.66595		0.914		0.0216453	0.497725
16917547	RNU2-56P	chr20	-	18246334	18246523		3.46619	2.33947		-0.8988		0.0216597	0.497725
17058294	RP11-3P22.2	chr7	-	68689683	68895909		4.01146	3.27433		-0.896		0.0216626	0.497725
17007699		chr6	+	34789222	34789319		6.28931	6.04652		-0.8966		0.0216792	0.497725
17045472		chr7	+	41975695	41976543		3.69753	5.07459		0.9111		0.0216805	0.497725
16891660		chr2	+	227988959	227989074		3.61283	3.07839		-0.9101		0.0216993	0.49776
16738583	BTBD18	chr11	-	57510986	57519253		2.90179	3.61492		0.8983		0.0217043	0.49776
16818391	LOC101928829	chr16	+	31519835	31520850		4.06287	5.41661		0.9546		0.0217228	0.497928
16677167	RP11-354K1.1	chr1	+	211813037	211827964		3.75912	2.83232		-0.9212		0.0217895	0.498812
16658350	RNF207	chr1	+	6265535	6281359		5.25243	4.59013		-0.9025		0.0217953	0.498812
16944647	CSTA	chr3	+	122044011	122061207		7.60906	8.64544		0.9875		0.0218023	0.498812
16858049	C3P1	chr19	+	10152032	10184814		4.38547	3.65922		-0.895		0.0218061	0.498812
17056649	HERPUD2	chr7	-	35672269	35734772		7.21184	8.27648		0.9881		0.0218247	0.498982
16979482	ANXA5	chr4	-	122589110	122618268		8.42283	9.28006		0.9393		0.0218714	0.499262
17118011		chr3	-	65554000	65555750		2.4678	3.15681		0.8949		0.0218744	0.499262
16796984	LINC00677	chr14	-	103587184	103589344		4.45298	3.40401		-0.9271		0.0218816	0.499262
17110058	DYNLT3	chrX	-	37696010	37706890		5.16311	5.97745		0.9018		0.0218939	0.499262
17078121	LACTB2	chr8	-	71547553	71581447		4.33734	5.14781		0.9068		0.0218973	0.499262
16736883	RP11-587D21.4	chr11	-	27717859	27899195		2.69322	3.08694		0.923		0.0219135	0.499262
16786255	ACOT2	chr14	+	74034324	74042359		4.79725	4.29563		-0.8995		0.0219434	0.499262
16658122		chr1	+	2693739	2695364		4.21268	3.46834		-0.8985		0.0219595	0.499262
16939635	RNU4-78P	chr3	+	42263332	42263457		6.33157	7.64661		0.9493		0.0219678	0.499262
16746341	MIR4697HG	chr11	-	133766330	133771635		3.19619	3.72113		0.9039		0.0219685	0.499262
16865100	MIR1283-2	chr19	+	54261486	54261572		2.16511	3.12835		0.9144		0.0219812	0.499262
17090188	LOC100129785	chr9	+	132883085	132883191		4.93645	4.1814		-0.895		0.021993	0.499262
16661852	LINC01225	chr1	+	31971841	31974167		4.62833	4.04218		-0.8936		0.0219956	0.499262
17093076	MIR873	chr9	-	28888877	28888953		3.0635	2.39992		-0.8936		0.0219967	0.499262
16828913	RNU1-103P	chr16	-	85815381	85815505		5.24596	4.52833		-0.8946		0.0220258	0.499262
16919345		chr20	-	40341118	40341239		2.25617	2.70583		0.9024		0.0220395	0.499262
16952453	RNU5B-2P	chr3	-	40540382	40540494		2.80584	1.87523		-0.9302		0.0220495	0.499262
17005945	PGBD1	chr6	+	28249314	28270326		4.85155	3.88717		-0.9085		0.0220517	0.499262
16707925	RNU6-1274P	chr10	+	98502924	98503030		5.01687	3.50554		-0.9384		0.0220581	0.499262
17053007	RNU6-1184P	chr7	+	147528862	147528969		3.93638	4.61742		0.899		0.0220607	0.499262
16711987	CDNF	chr10	-	14861249	14880574		5.2031	4.4704		-0.8936		0.0220737	0.499303
16803185	COMMD4	chr15	+	75628232	75634268		5.47732	6.06432		0.8943		0.0221117	0.499568
16798228	SNORD116-26	chr15	+	25344645	25344742		2.83453	3.88843		0.9009		0.0221133	0.499568
16753943	FRS2	chr12	+	69864129	69973562		6.0396	6.77483		0.9027		0.0221277	0.499568
17107389	RP11-364B14.1	chrX	+	139099427	139100196		4.05603	3.49105		-0.9204		0.0221464	0.499568
16821398	HSBP1	chr16	+	83841593	83846594		7.74049	8.57074		0.9514		0.022154	0.499568
16775234	LOC647264	chr13	+	64320934	64321323		5.9745	5.51936		-0.9138		0.0221551	0.499568
17001747	ZNF300	chr5	-	150273954	150284545		4.86297	3.6497		-0.9131		0.0221863	0.499568
16971222		chr4	+	147032734	147034564		3.13644	2.64252		-0.8932		0.0221933	0.499568
17002813	UBTD2	chr5	-	171636644	171711075		5.98392	7.05185		0.957		0.0222086	0.499568
16679791	OR2M3	chr1	+	248366332	248367392		3.66228	2.53759		-0.9572		0.022222	0.499568
16841852	PLD6	chr17	-	17104309	17109646		4.07927	3.70349		-0.8933		0.0222414	0.499568
16775839		chr13	+	95862598	95862702		3.01697	3.10435		-0.9533		0.0222539	0.499568
16747986		chr12	+	8750105	8750236		3.66562	2.62695		-0.9125		0.0222557	0.499568
17021573	GABRR2	chr6	-	89967239	90025018		6.37541	6.05673		-0.904		0.0222583	0.499568
16870543	TMEM161A	chr19	-	19229978	19249275		6.09445	6.65683		0.8918		0.0222625	0.499568
16899529	AC016716.2	chr2	-	80255138	80257677		3.03116	3.79088		0.8984		0.0222956	0.499568
17073362		chr8	+	144499834	144501963		2.32788	3.23805		0.9038		0.0223011	0.499568
17051046	AC005276.1	chr7	+	125557925	125573886		3.6243	3.08064		-0.8965		0.0223138	0.499568
16768941	IKBIP	chr12	-	99007182	99038891		5.67362	6.36414		0.922		0.0223193	0.499568
16698980	SLC30A1	chr1	-	211744910	211752099		7.72692	8.60231		0.9194		0.0223198	0.499568
16960440	RNU6-720P	chr3	-	149635129	149635236		2.76546	3.92909		0.9298		0.0223253	0.499568
16798688	ULK4P3	chr15	+	30395935	30423957		5.59569	4.58341		-0.9021		0.0223406	0.499568
16680563	RP11-547D24.3	chr1	-	1980642	1981566		3.76451	3.1345		-0.891		0.0223428	0.499568
16908871	RN7SKP213	chr2	-	220455409	220455706		3.80247	2.83585		-0.8941		0.0223615	0.499654
[truncated: 42,632 more rows]
