# Supplementary material for: Therapeutic efficacy of dimethyl fumarate in relapsing-remitting multiple sclerosis associates with ROS pathway in monocytes
Source: Nat Commun. 2019 Jul 12;10:3081. doi: 10.1038/s41467-019-11139-3 (PMC6626021; doi:10.1038/s41467-019-11139-3)
Supplement: Supplementary file 5 — Supplementary Data 3 [file 41467_2019_11139_MOESM5_ESM.xlsx]

## Sheet: Dataset 3
Supplementary Dataset 3. DNA methylation differences in CD14+ monocytes after treatment with DMF.
Description of CpG probe (Illumina EPIC arrays)							average b				adjusted delta b				p-value				adjusted p-value
Probe ID	Chr	Start	Gene	Feature (gene)	Feature (CGI)		BL	M3	M6		M3-BL	M6-M3	M6-BL		BL vs. M3	M3 vs M6	BL vs. M6		BL vs. M3	M3 vs M6	BL vs. M6
cg06285810	7	71802910	CALN1	Body	S_Shore		0.634987	0.680894	0.656048		0.0466269	-0.0216999	0.0249269		3.87868e-07	0.00834412	0.00202372		0.192312	0.441069	0.99402
cg21342586	17	39204882	KRTAP2-1	TSS1500			0.898127	0.842924	0.891148		-0.0625824	0.0488929	-0.0136895		5.53122e-07	0.000110175	0.171882		0.192312	0.341597	0.99402
cg23673456	4	134002493					0.775851	0.733923	0.773506		-0.0525139	0.0561419	0.00362796		1.02732e-06	3.87573e-06	0.672616		0.192312	0.222876	0.99402
cg11809164	15	48016115	SEMA6D	5URT			0.742595	0.701167	0.723166		-0.0451767	0.0291465	-0.0160302		1.34336e-06	0.00133869	0.0429603		0.192312	0.376588	0.99402
cg27454064	12	64215611	TMEM5-AS1	Body	Island		0.377843	0.30454	0.351921		-0.083127	0.0607786	-0.0223485		1.88423e-06	0.000530558	0.125516		0.192312	0.354207	0.99402
cg11914194	13	28927214	FLT1	Body			0.887501	0.839644	0.8599		-0.0551591	0.0226443	-0.0325148		2.11277e-06	0.0326765	0.00237984		0.192312	0.487109	0.99402
cg21560142	19	47730821	BBC3	Body	S_Shore		0.385397	0.344865	0.360835		-0.0440701	0.0195536	-0.0245165		2.12702e-06	0.0221911	0.0037478		0.192312	0.473228	0.99402
cg24495832	6	35996759	MAPK14	Body	S_Shore		0.164425	0.203021	0.209516		0.0514048	-0.00504544	0.0463594		2.39248e-06	0.592533	3.6988e-05		0.192312	0.877539	0.99402
cg19478556	12	16430985	SLC15A5	TSS1500			0.805205	0.766869	0.788527		-0.0498766	0.0302148	-0.0196618		2.63741e-06	0.00331692	0.0331347		0.192312	0.409149	0.99402
cg25569480	2	48844892	GTF2A1L	Body	Island		0.628416	0.582107	0.611991		-0.0575575	0.044576	-0.0129815		2.90427e-06	0.0004102	0.208317		0.192312	0.353647	0.99402
cg12947210	2	26541906	ADGRF3	1stExon			0.78903	0.818854	0.814876		0.0322137	-0.00345959	0.0287541		2.97351e-06	0.56456	5.03864e-05		0.192312	0.865796	0.99402
cg09618479	1	161809430	ATF6	Body			0.759629	0.723605	0.740642		-0.0377791	0.0221234	-0.0156557		3.12459e-06	0.00468164	0.0276001		0.192312	0.4214	0.99402
cg27574646	21	38377004			N_Shore		0.673797	0.632344	0.662373		-0.0563205	0.0374191	-0.0189014		3.71081e-06	0.001939	0.0719108		0.210823	0.385818	0.99402
cg11750696	1	7074500	CAMTA1	Body			0.773613	0.751226	0.766832		-0.027216	0.0268072	-0.000408864		4.53543e-06	4.28026e-05	0.934036		0.225518	0.326195	0.99813
cg18594370	10	21777758					0.46873	0.510817	0.459487		0.0479078	-0.0569259	-0.00901811		4.65448e-06	4.03518e-06	0.307056		0.225518	0.222876	0.99402
cg05134214	12	115432918					0.719884	0.68794	0.720594		-0.0439891	0.0454157	0.00142664		4.95209e-06	2.62605e-05	0.859147		0.225518	0.320009	0.996116
cg05373263	2	3063115	LINC01250	Body	N_Shore		0.723173	0.659709	0.698851		-0.0765016	0.0456724	-0.0308292		6.04587e-06	0.00578184	0.0396983		0.225518	0.429127	0.99402
cg08981957	5	175793484	ARL10	Body	Island		0.821803	0.861352	0.841863		0.0393184	-0.0219245	0.0173939		6.0795e-06	0.00916779	0.0254616		0.225518	0.445766	0.99402
cg03411765	8	143484816	TSNARE1	TSS1500	Island		0.171054	0.119296	0.158863		-0.0581105	0.0480134	-0.0100971		6.39132e-06	0.000385425	0.356022		0.225518	0.353647	0.99402
cg00278494	4	8639337			S_Shore		0.776455	0.737897	0.746298		-0.0474049	0.00880556	-0.0385994		6.43854e-06	0.350093	0.000261125		0.225518	0.753013	0.99402
cg16257655	7	1659720			Island		0.862792	0.90536	0.874085		0.045145	-0.0299975	0.0151474		6.91747e-06	0.00281777	0.0847841		0.225518	0.403325	0.99402
cg21023488	11	75035362	ARRB1	Body			0.821442	0.847062	0.835317		0.0321705	-0.0211516	0.0110189		6.94798e-06	0.0030679	0.0790432		0.225518	0.406742	0.99402
cg07387286	8	39172120	ADAM5	TSS200			0.609242	0.546693	0.60231		-0.0644665	0.0604856	-0.00398087		7.02286e-06	0.000109037	0.742303		0.225518	0.341597	0.994036
cg25405922	15	33006030			N_Shelf		0.732759	0.760753	0.753466		0.0395224	-0.0163642	0.0231583		7.99514e-06	0.0488284	0.00524814		0.24339	0.501026	0.99402
cg23826478	20	57758026					0.841902	0.861754	0.86193		0.0236782	0.00189754	0.0255758		8.23852e-06	0.689681	1.23334e-05		0.24339	0.914443	0.99402
cg13548164	7	56133747	SUMF2	5URT	S_Shore		0.587291	0.533966	0.585515		-0.0576344	0.0535485	-0.0040859		8.59851e-06	0.000143829	0.710219		0.243442	0.341597	0.99402
cg16738229	3	183737034	ABCC5	TSS1500	S_Shore		0.739139	0.69227	0.717334		-0.0514616	0.0305382	-0.0209234		8.92655e-06	0.00738173	0.0435096		0.243442	0.438223	0.99402
cg10269366	19	45229825					0.871444	0.832642	0.863347		-0.048618	0.0371767	-0.0114413		9.53243e-06	0.00106661	0.22889		0.243442	0.373853	0.99402
cg16081786	10	75786337	VCL	Body			0.842386	0.811849	0.826995		-0.0362328	0.0210265	-0.0152063		9.55873e-06	0.00885221	0.0386928		0.243442	0.443106	0.99402
cg09896503	7	99102090	ZKSCAN5	TSS1500	N_Shore		0.220563	0.168491	0.182053		-0.0542778	0.0198963	-0.0343814		1.07377e-05	0.0844542	0.00349617		0.256047	0.526045	0.99402
cg15923109	6	114332537	LOC101927768	Body			0.708101	0.671813	0.696468		-0.0397566	0.0285956	-0.0111609		1.08359e-05	0.00196417	0.158182		0.256047	0.386685	0.99402
cg07464408	2	47916139			N_Shore		0.871692	0.896767	0.881503		0.0311525	-0.0206915	0.010461		1.10937e-05	0.00373432	0.0953763		0.256047	0.414131	0.99402
cg07667765	6	169587165					0.65042	0.585929	0.670419		-0.080558	0.0885159	0.00795796		1.30373e-05	3.028e-05	0.61666		0.273043	0.320009	0.99402
cg13800721	1	3343612	PRDM16	Body	S_Shore		0.796243	0.826437	0.814018		0.0348602	-0.0179679	0.0168922		1.31572e-05	0.0206656	0.0215822		0.273043	0.470778	0.99402
cg00538599	10	50957749	OGDHL	Body			0.818143	0.783541	0.797543		-0.0430671	0.0199749	-0.0230922		1.32511e-05	0.0351469	0.0121767		0.273043	0.489581	0.99402
cg20966404	7	194278	FAM20C	Body	S_Shore		0.811502	0.857056	0.833489		0.0442344	-0.0184049	0.0258296		1.35553e-05	0.0565718	0.00713576		0.273043	0.506412	0.99402
cg14223646	7	155855699			N_Shore		0.675978	0.627687	0.657507		-0.0643038	0.0404846	-0.0238192		1.36995e-05	0.00618923	0.0720504		0.273043	0.431158	0.99402
cg24912560	11	7110561	RBMXL2	1stExon	Island		0.756833	0.815584	0.786537		0.0610504	-0.0309404	0.03011		1.44479e-05	0.0234911	0.0204257		0.273043	0.475365	0.99402
cg22375853	17	58928702	BCAS3	Body			0.607196	0.576641	0.579969		-0.036443	0.0168879	-0.0195551		1.4999e-05	0.036914	0.0128564		0.273043	0.491479	0.99402
cg07132809	14	91657348	C14orf159	Body			0.793415	0.81834	0.810308		0.0246388	-0.00932948	0.0153093		1.56182e-05	0.0835698	0.00500645		0.273043	0.525276	0.99402
cg10034096	6	72892300	RIMS1	Body	Island		0.15306	0.0993623	0.17701		-0.0599547	0.0836082	0.0236535		1.61774e-05	1.65605e-06	0.059678		0.273043	0.222876	0.99402
cg00464046	7	134854551	C7orf49	5URT	N_Shore		0.565616	0.602283	0.571781		0.0392906	-0.0189221	0.0203685		1.66178e-05	0.0320205	0.0164839		0.273043	0.486059	0.99402
cg14160212	1	23907834					0.714269	0.739722	0.724234		0.0264243	-0.0146186	0.0118057		1.66205e-05	0.015446	0.0354241		0.273043	0.463565	0.99402
cg12144121	1	41367690					0.791798	0.822363	0.781605		0.0382344	-0.0396717	-0.00143738		1.70179e-05	7.61516e-05	0.851618		0.273043	0.337617	0.996071
cg26348348	2	133428993	LYPD1	1stExon	S_Shore		0.183771	0.230345	0.225819		0.0507213	-0.0183234	0.0323979		1.77296e-05	0.100844	0.00440902		0.273043	0.539087	0.99402
cg17482089	5	140250432	PCDHA1	1stExon	Island		0.407494	0.344054	0.391303		-0.0605118	0.0464315	-0.0140803		1.79882e-05	0.00159632	0.256682		0.273043	0.380333	0.99402
cg08395406	9	4415369					0.811727	0.773683	0.794857		-0.0414592	0.018285	-0.0231742		1.81782e-05	0.0490297	0.0110004		0.273043	0.501026	0.99402
cg19109570	18	77376639			N_Shore		0.774735	0.815511	0.772192		0.0483028	-0.0457002	0.00260262		1.88533e-05	0.000228163	0.790401		0.273043	0.343289	0.994727
cg14667838	19	10445908	ICAM3	Body	Island		0.832986	0.875863	0.837728		0.0459773	-0.0448908	0.00108646		1.9085e-05	0.000165208	0.907227		0.273043	0.341597	0.99725
cg12079141	4	8580049			N_Shore		0.775876	0.79809	0.777255		0.0309866	-0.0348839	-0.0038973		1.91351e-05	3.26172e-05	0.537082		0.273043	0.320009	0.99402
cg21669271	22	35850810					0.702412	0.737136	0.699464		0.0415548	-0.0403501	0.00120471		1.92591e-05	0.000176605	0.886404		0.273043	0.341597	0.996678
cg21766651	8	43556447					0.370436	0.328808	0.352326		-0.0442909	0.0273634	-0.0169276		1.95157e-05	0.00848613	0.0712153		0.273043	0.441605	0.99402
cg08702249	8	9273544					0.83897	0.79168	0.806796		-0.0539347	0.0262718	-0.0276628		2.02342e-05	0.0326925	0.0191003		0.273043	0.487109	0.99402
cg14611399	3	87138203	LINC00506	TSS1500	N_Shore		0.202589	0.153945	0.185945		-0.0503183	0.0307792	-0.0195391		2.05188e-05	0.00928937	0.0681666		0.273043	0.446268	0.99402
cg21059309	12	56401326			Island		0.130466	0.109821	0.117204		-0.0220591	0.00810618	-0.0139529		2.26615e-05	0.10169	0.00545192		0.273043	0.539798	0.99402
cg25531986	19	53144247	ZNF83	5URT	S_Shelf		0.838214	0.790675	0.831379		-0.0544294	0.0486446	-0.00578486		2.28999e-05	0.000474862	0.606659		0.273043	0.353647	0.99402
cg21846666	6	70332953					0.305584	0.260949	0.305427		-0.0530353	0.05414	0.00110478		2.32094e-05	0.000120839	0.919448		0.273043	0.341597	0.997681
cg15953310	X	51139025			Island		0.299252	0.271911	0.293613		-0.0447392	0.0571783	0.0124391		2.33777e-05	8.09413e-06	0.187076		0.273043	0.283851	0.99402
cg20370678	17	58216297			Island		0.221831	0.184114	0.206071		-0.0432958	0.0273672	-0.0159285		2.35638e-05	0.00807033	0.0859225		0.273043	0.439661	0.99402
cg11635454	11	126173444	DCPS	TSS1500	N_Shore		0.323492	0.263036	0.310759		-0.0672366	0.0591742	-0.00806241		2.36934e-05	0.000565709	0.562757		0.273043	0.354207	0.99402
cg25570676	19	47975706	SLC8A2	TSS1500			0.561593	0.519568	0.564082		-0.037763	0.0346825	-0.00308043		2.3695e-05	0.000372932	0.693128		0.273043	0.353647	0.99402
cg03983183	11	82953038	ANKRD42	Body			0.847575	0.869109	0.844456		0.0256984	-0.0273041	-0.00160573		2.37292e-05	7.88053e-05	0.762285		0.273043	0.337617	0.994359
cg23002247	17	79894684	PYCR1	1stExon	Island		0.502327	0.525213	0.510382		0.0295469	-0.0296524	-0.000105545		2.41403e-05	0.000150709	0.986206		0.273043	0.341597	0.999543
cg07197130	3	45596706					0.734871	0.763536	0.751313		0.0316004	-0.0140672	0.0175332		2.47243e-05	0.0522782	0.0133751		0.273043	0.503215	0.99402
cg20320227	16	66893029					0.669744	0.697969	0.672005		0.0276768	-0.0165456	0.0111312		2.48596e-05	0.0118177	0.0633125		0.273043	0.455499	0.99402
cg00142036	10	13388442	SEPHS1	5URT			0.714154	0.785586	0.687416		0.0719455	-0.0866514	-0.0147058		2.53377e-05	1.88018e-05	0.330311		0.273043	0.289302	0.99402
cg00687967	11	1327255	TOLLIP	Body	N_Shelf		0.790677	0.833854	0.839345		0.0405385	0.00562355	0.0461621		2.56576e-05	0.528701	1.9638e-05		0.273043	0.849553	0.99402
cg01053714	15	34631762	SLC12A6	TSS1500	S_Shore		0.801134	0.849011	0.803183		0.052647	-0.0361209	0.0165261		2.57878e-05	0.00482201	0.141666		0.273043	0.423508	0.99402
cg16494406	4	147162595					0.246418	0.202435	0.226903		-0.0484451	0.0220537	-0.0263914		2.61091e-05	0.0485296	0.0152828		0.273043	0.500953	0.99402
cg16479539	12	54345212			N_Shore		0.101309	0.0742816	0.0794738		-0.0298312	0.00780239	-0.0220288		2.62299e-05	0.241639	0.0018138		0.273043	0.672709	0.99402
cg24014993	6	52535379	TMEM14A	TSS1500	N_Shore		0.756233	0.782791	0.778642		0.03179	-0.00795911	0.0238309		2.6717e-05	0.262372	0.00161879		0.273043	0.689942	0.99402
cg14481315	2	74227474	TET3	Body	N_Shelf		0.511946	0.537908	0.508616		0.0301384	-0.0298916	0.000246801		2.72068e-05	0.000189819	0.968692		0.273043	0.341597	0.999119
cg00589791	5	30429329					0.604951	0.553776	0.571173		-0.0546381	0.0252093	-0.0294288		2.72217e-05	0.0465143	0.0166297		0.273043	0.499126	0.99402
cg04973239	21	40714455	HMGN1	3UTR			0.740911	0.695537	0.733735		-0.047854	0.0494599	0.00160588		2.83555e-05	0.000126186	0.872689		0.273043	0.341597	0.996461
cg18078958	14	88630771					0.919051	0.895218	0.916596		-0.0276714	0.0213153	-0.00635611		2.85543e-05	0.00211038	0.280021		0.273043	0.390253	0.99402
cg01812092	6	19144134	LOC101928519	Body			0.950787	0.929236	0.937327		-0.0264346	0.0163626	-0.0100719		2.89657e-05	0.0102932	0.0807257		0.273043	0.451045	0.99402
cg25680105	8	82434497			Island		0.57301	0.510168	0.560971		-0.0750252	0.0565661	-0.0184592		2.90704e-05	0.00253903	0.248912		0.273043	0.400737	0.99402
cg14108676	3	124460229	UMPS	Body			0.845727	0.862533	0.850844		0.0223936	-0.0137998	0.00859372		2.9185e-05	0.0106248	0.0788964		0.273043	0.452207	0.99402
cg02913168	9	123657310	PHF19	TSS200	S_Shore		0.840642	0.858969	0.85145		0.0234478	-0.0129927	0.0104551		2.92055e-05	0.0197513	0.0438562		0.273043	0.468799	0.99402
cg20431848	5	11931819					0.932185	0.906919	0.924924		-0.0260938	0.015907	-0.0101868		3.07514e-05	0.0116661	0.0753895		0.277326	0.454642	0.99402
cg25218633	14	99739804			Island		0.158633	0.132228	0.149573		-0.0293987	0.0179696	-0.0114291		3.09508e-05	0.0115143	0.0766676		0.277326	0.454637	0.99402
cg12592683	6	169500066					0.628858	0.591261	0.618306		-0.0470326	0.0421648	-0.00486778		3.11324e-05	0.000586986	0.624775		0.277326	0.354613	0.99402
cg25541103	11	126273135	ST3GAL4	5URT			0.737444	0.766923	0.7488		0.0356586	-0.0264289	0.00922969		3.11656e-05	0.00303876	0.228533		0.277326	0.406732	0.99402
cg05701388	5	174050920					0.762547	0.796355	0.771613		0.0295641	-0.0165765	0.0129875		3.16805e-05	0.0192083	0.0481003		0.278553	0.467717	0.99402
cg01852637	7	43393382	HECW1	Body			0.833935	0.798763	0.819178		-0.0445838	0.0254814	-0.0191024		3.25876e-05	0.017502	0.0538529		0.278992	0.464785	0.99402
cg21601364	X	119764469	C1GALT1C1	TSS1500	S_Shore		0.211282	0.169797	0.211432		-0.0470824	0.0379586	-0.0091238		3.29757e-05	0.00159379	0.365646		0.278992	0.379966	0.99402
cg25793430	19	53142146	ZNF83	5URT	S_Shore		0.436678	0.399507	0.413726		-0.0412819	0.0224826	-0.0187993		3.41336e-05	0.0231947	0.042312		0.278992	0.474739	0.99402
cg19904322	21	45249837			S_Shelf		0.740968	0.768212	0.756656		0.0275467	-0.0162719	0.0112748		3.56104e-05	0.0151284	0.0662729		0.278992	0.463411	0.99402
cg12136274	1	146649770	PDIA3P1	Body	Island		0.53188	0.474167	0.521233		-0.0695191	0.0543871	-0.015132		3.58272e-05	0.00216724	0.314103		0.278992	0.391839	0.99402
cg25457007	13	87732961					0.605212	0.560548	0.578605		-0.0541445	0.0263035	-0.027841		3.59712e-05	0.041083	0.0242044		0.278992	0.495242	0.99402
cg03573445	14	105154858	INF2	TSS1500	N_Shore		0.821547	0.873426	0.848976		0.0634047	-0.0328201	0.0305847		3.60482e-05	0.030638	0.0332232		0.278992	0.484728	0.99402
cg22315903	21	45754009	C21orf2	Body	Island		0.757596	0.786256	0.762407		0.0299021	-0.023511	0.0063911		3.60805e-05	0.00209028	0.322982		0.278992	0.390003	0.99402
cg21258233	8	112005521	LINC01608	Body			0.798808	0.762037	0.782428		-0.0425589	0.0250495	-0.0175094		3.60805e-05	0.0155429	0.0652628		0.278992	0.464056	0.99402
cg25191680	15	41206767					0.634698	0.667605	0.650156		0.0354501	-0.0166135	0.0188365		3.69863e-05	0.0484676	0.0206115		0.278992	0.500953	0.99402
cg22351833	19	35330007			Island		0.442175	0.403563	0.453342		-0.0355572	0.0251772	-0.0103799		3.70423e-05	0.00476455	0.182504		0.278992	0.422599	0.99402
cg03312958	5	2749302	IRX2	Body	Island		0.388095	0.358818	0.381773		-0.0414029	0.0352344	-0.0061685		3.70454e-05	0.00108344	0.489033		0.278992	0.373853	0.99402
cg05661982	7	2420084	EIF3B	3UTR	Island		0.89482	0.927168	0.9039		0.0397646	-0.0322259	0.0075387		3.70794e-05	0.00165645	0.380477		0.278992	0.382915	0.99402
cg27426351	10	43362370			S_Shore		0.254753	0.286003	0.264811		0.0369195	-0.0320115	0.00490801		3.7496e-05	0.000924368	0.536926		0.278992	0.373476	0.99402
cg13578165	17	27884154					0.548101	0.572517	0.566013		0.0262782	-0.00496123	0.021317		3.75245e-05	0.407754	0.00103958		0.278992	0.788223	0.99402
cg22144900	6	88757358	SPACA1	TSS200	Island		0.421501	0.3635	0.416597		-0.0650578	0.0608787	-0.00417905		3.81645e-05	0.000456897	0.764912		0.278992	0.353647	0.994363
cg10560079	2	191398806	NEMP2	Body	N_Shore		0.310568	0.195382	0.319206		-0.109816	0.0785506	-0.0312653		3.81836e-05	0.00450845	0.194158		0.278992	0.419787	0.99402
cg03537802	11	101868388	CEP126	3UTR			0.858199	0.79868	0.799261		-0.064858	-0.00943317	-0.0742912		3.853e-05	0.523072	2.76351e-05		0.278992	0.846976	0.99402
cg03504513	6	138918624					0.87537	0.84798	0.858608		-0.033337	0.0106244	-0.0227125		3.89445e-05	0.170137	0.0044018		0.279256	0.607556	0.99402
cg09787690	18	52786987	LOC101927229	Body			0.543733	0.599612	0.565316		0.0552917	-0.0271838	0.0281079		3.94528e-05	0.0403163	0.0266843		0.280181	0.494858	0.99402
cg26027366	17	42486913	GPATCH8	Body			0.906837	0.887823	0.889045		-0.0210467	0.00344112	-0.0176056		4.04382e-05	0.47519	0.000833035		0.282611	0.824302	0.99402
cg16777181	10	87921168	GRID1	Body			0.73699	0.760545	0.749272		0.03156	-0.0148886	0.0166714		4.05602e-05	0.0486936	0.0221593		0.282611	0.501026	0.99402
cg09000348	12	112629015	HECTD4	Body			0.871959	0.895838	0.888938		0.0283287	-0.0109149	0.0174138		4.20511e-05	0.10286	0.00931863		0.28495	0.540792	0.99402
cg08229224	2	198686705	PLCL1	Body			0.869247	0.892709	0.874302		0.0227151	-0.01384	0.00887519		4.26346e-05	0.013786	0.0827061		0.28495	0.460533	0.99402
cg18903093	10	63422511	C10orf107	TSS1500	N_Shore		0.68888	0.729913	0.704172		0.0404986	-0.0309206	0.00957801		4.26823e-05	0.00295791	0.282		0.28495	0.405092	0.99402
cg04860238	14	102394986			Island		0.878099	0.907185	0.887475		0.0311756	-0.0256521	0.00552354		4.2698e-05	0.00160996	0.417288		0.28495	0.381603	0.99402
cg16016716	5	1073470	SLC12A7	Body	N_Shore		0.76793	0.810957	0.773684		0.0472044	-0.035876	0.0113284		4.28251e-05	0.0030716	0.27531		0.28495	0.406742	0.99402
cg02215815	16	28962783	NFATC2IP	Body	Island		0.207761	0.166085	0.186048		-0.0464932	0.0195992	-0.0268939		4.354e-05	0.0769684	0.0137933		0.28712	0.519789	0.99402
cg10242788	8	39171866	ADAM5	TSS1500			0.836289	0.78934	0.822711		-0.0590806	0.0542425	-0.004838		4.43384e-05	0.000619657	0.706776		0.289219	0.356342	0.99402
cg09598075	1	248274759					0.590193	0.515711	0.564961		-0.0857461	0.0494369	-0.0363092		4.48024e-05	0.0193219	0.062663		0.289219	0.467826	0.99402
cg05970721	16	22926625	HS3ST2	Body	Island		0.837964	0.799483	0.824999		-0.0458023	0.0333925	-0.0124098		4.5033e-05	0.00434042	0.221843		0.289219	0.418743	0.99402
cg03697173	7	4877433	RADIL	Body	S_Shelf		0.786134	0.834562	0.809993		0.0417846	-0.0127173	0.0290672		4.61354e-05	0.195353	0.00419421		0.293745	0.63144	0.99402
cg22039287	18	40696075	RIT2	TSS1500			0.896246	0.841108	0.865164		-0.0552077	0.0186349	-0.0365728		4.65892e-05	0.153244	0.00598986		0.29381	0.590371	0.99402
cg00705730	2	106438120	NCK2	5URT			0.912438	0.941779	0.918508		0.032804	-0.0328571	-5.31758e-05		4.69419e-05	0.000275182	0.994076		0.29381	0.343698	0.999851
cg11450744	17	30347981	LRRC37B	TSS200			0.676298	0.644135	0.655681		-0.035811	0.0102331	-0.0255779		4.73701e-05	0.223926	0.00350016		0.29381	0.657369	0.99402
cg26104541	7	21788477	DNAH11	Body			0.884911	0.85453	0.874326		-0.0334336	0.0255525	-0.00788108		4.77369e-05	0.00315805	0.28797		0.29381	0.406989	0.99402
cg25257905	19	57335807	PEG3	1stExon			0.852969	0.828699	0.844749		-0.0316104	0.0223935	-0.00921698		4.83519e-05	0.00557262	0.192468		0.295136	0.427785	0.99402
cg09116964	1	16581248	FBXO42	Body			0.823092	0.84319	0.823432		0.0241474	-0.0245103	-0.000362912		5.07456e-05	0.0002569	0.945486		0.30132	0.343698	0.998643
cg05035353	17	19404730					0.65546	0.677644	0.658455		0.027134	-0.0239059	0.00322807		5.20705e-05	0.00102755	0.590507		0.30132	0.373853	0.99402
cg20351608	2	32581948	BIRC6	TSS200	Island		0.146622	0.119	0.1374		-0.0275194	0.0200344	-0.00748501		5.24591e-05	0.00482047	0.225908		0.30132	0.423508	0.99402
cg15939373	1	16344342	HSPB7	1stExon			0.567334	0.598842	0.566528		0.0355377	-0.0328102	0.00272754		5.26548e-05	0.000674709	0.728163		0.30132	0.363647	0.99402
cg01876812	1	98962898					0.580066	0.508983	0.52771		-0.0797191	0.0309022	-0.0488169		5.27732e-05	0.107153	0.0107806		0.30132	0.544694	0.99402
cg20863756	12	6809797	PIANP	1stExon	Island		0.099837	0.0804533	0.0892472		-0.0247278	0.0115995	-0.0131283		5.33141e-05	0.0548254	0.024357		0.30132	0.50525	0.99402
cg27227029	1	17215834			Island		0.190829	0.14835	0.200316		-0.0436437	0.0440962	0.00045249		5.34689e-05	0.000282012	0.962545		0.30132	0.343698	0.999014
cg25774571	16	69372330	COG8	Body	N_Shore		0.876406	0.9001	0.891286		0.0219979	-0.00725469	0.0147432		5.35709e-05	0.167203	0.00600049		0.30132	0.604761	0.99402
cg22673749	7	10339198					0.757857	0.724081	0.755744		-0.0340149	0.028017	-0.00599787		5.37292e-05	0.00188	0.428368		0.30132	0.385818	0.99402
cg24794322	7	157462548	PTPRN2	Body			0.775357	0.747597	0.780598		-0.0335048	0.041586	0.00808122		5.43019e-05	2.84449e-05	0.282371		0.30132	0.320009	0.99402
cg18312577	2	204192208	ABI2	TSS1500	N_Shore		0.274918	0.313965	0.282756		0.0466479	-0.0358713	0.0107766		5.4823e-05	0.0032987	0.302979		0.30132	0.409149	0.99402
cg25013235	10	7635189	ITIH5	Body			0.829226	0.849157	0.835221		0.0243744	-0.0196623	0.00471206		5.57143e-05	0.00228766	0.38744		0.30132	0.393832	0.99402
cg15391491	2	25383404			N_Shore		0.86741	0.896751	0.875394		0.0357825	-0.030682	0.00510047		5.60942e-05	0.00137973	0.5224		0.30132	0.377002	0.99402
cg18852313	2	47382287	C2orf61	Body			0.917879	0.942753	0.927451		0.0302918	-0.014481	0.0158108		5.63914e-05	0.051764	0.0272121		0.30132	0.503013	0.99402
cg01473187	X	99891162	TSPAN6	5URT	N_Shore		0.760761	0.805117	0.786197		0.0591856	-0.0337952	0.0253904		5.6553e-05	0.0226304	0.0643197		0.30132	0.473995	0.99402
cg13320202	3	63899097	ATXN7	Body	S_Shore		0.89532	0.920796	0.909724		0.0261005	-0.00520821	0.0208923		5.66167e-05	0.398265	0.00158213		0.30132	0.782793	0.99402
cg19206198	3	12587041	MKRN2OS	TSS200			0.800076	0.825946	0.806048		0.0355615	-0.0239789	0.0115826		5.69573e-05	0.00856132	0.152941		0.30132	0.441691	0.99402
cg25104637	11	64405452	NRXN2	Body	Island		0.804557	0.843742	0.815831		0.0476563	-0.0396055	0.00805078		5.73378e-05	0.00182809	0.450188		0.30132	0.385818	0.99402
cg01846882	8	134621401					0.83139	0.811097	0.814644		-0.0227561	0.00757264	-0.0151835		5.84461e-05	0.166584	0.00651578		0.30132	0.604088	0.99402
cg12157614	2	236890427	AGAP1	Body			0.38696	0.341146	0.388503		-0.0487345	0.038834	-0.0099005		5.93333e-05	0.00263527	0.366771		0.30132	0.401942	0.99402
cg24095120	5	106838352	EFNA5	Body			0.889616	0.852421	0.873097		-0.0422519	0.0328403	-0.0094116		6.04378e-05	0.00324062	0.324118		0.30132	0.40861	0.99402
cg01016191	12	130707332					0.447806	0.393654	0.417806		-0.0553471	0.0213567	-0.0339904		6.08231e-05	0.112741	0.0114192		0.30132	0.550533	0.99402
cg27274564	2	55534947	CCDC88A	Body			0.86928	0.847986	0.873781		-0.0254836	0.0293949	0.00391128		6.08432e-05	7.57905e-05	0.494328		0.30132	0.337617	0.99402
cg16020270	12	133399120	GOLGA3	5URT			0.84942	0.874065	0.849861		0.0226152	-0.0241402	-0.00152501		6.17317e-05	0.00018072	0.763152		0.30132	0.341597	0.994359
cg00415057	16	68333694	SLC7A6	3UTR			0.90262	0.927028	0.906827		0.0252368	-0.019084	0.00615284		6.21296e-05	0.00406016	0.282759		0.30132	0.416052	0.99402
cg00135865	5	125032738					0.846523	0.810319	0.848611		-0.0400468	0.0451938	0.00514705		6.26193e-05	9.97824e-05	0.567378		0.30132	0.341597	0.99402
cg01674556	1	166050377	FAM78B	Body			0.0817038	0.102337	0.0987818		0.0241259	-0.00957622	0.0145497		6.30484e-05	0.104416	0.0129924		0.30132	0.542255	0.99402
cg21624228	11	65372226	MAP3K11	Body	N_Shelf		0.81255	0.837881	0.806065		0.0286266	-0.0387219	-0.0100953		6.31888e-05	1.14119e-05	0.126546		0.30132	0.283851	0.99402
cg26552067	12	131747296					0.803235	0.8384	0.814157		0.0388628	-0.0272095	0.0116533		6.32689e-05	0.00708434	0.190368		0.30132	0.43729	0.99402
cg10584819	X	133593670	HPRT1	TSS1500	N_Shore		0.576961	0.534967	0.575242		-0.0450552	0.0321815	-0.0128736		6.36555e-05	0.00620297	0.211439		0.30132	0.431158	0.99402
cg20096409	22	19009485	DGCR10	Body			0.792675	0.743629	0.767905		-0.0613548	0.0235693	-0.0377855		6.4442e-05	0.115961	0.0115746		0.30132	0.553911	0.99402
cg14324076	2	95557715	LOC442028	Body			0.919705	0.882104	0.922719		-0.0434311	0.0486968	0.00526573		6.46442e-05	0.000110578	0.590381		0.30132	0.341597	0.99402
cg17681256	11	122068678	MIR100HG	Body			0.862235	0.833854	0.85031		-0.0340761	0.0206934	-0.0133827		6.52111e-05	0.017318	0.09186		0.30132	0.464785	0.99402
cg13482911	9	116662447	ZNF618	Body	N_Shore		0.605511	0.567988	0.598591		-0.0434615	0.0358938	-0.00756767		6.64432e-05	0.00213817	0.442338		0.30132	0.390766	0.99402
cg13047157	6	32633114	HLA-DQB1	Body	S_Shore		0.102866	0.0667793	0.0831895		-0.0339997	0.0100033	-0.0239964		6.70361e-05	0.224202	0.00476917		0.30132	0.65763	0.99402
cg17247713	20	47514319					0.766157	0.784456	0.765297		0.0236477	-0.0227584	0.000889354		6.70403e-05	0.000554308	0.867368		0.30132	0.354207	0.996247
cg08952467	13	50384748					0.816143	0.782743	0.803849		-0.0358519	0.0264711	-0.00938088		6.71499e-05	0.00507564	0.253118		0.30132	0.424674	0.99402
cg27276613	11	72750477	FCHSD2	Body			0.607789	0.571275	0.595361		-0.0497271	0.0390494	-0.0106777		6.74067e-05	0.00322022	0.345893		0.30132	0.407903	0.99402
cg07173218	1	9410333	SPSB1	5URT			0.905908	0.929806	0.919031		0.0245654	-0.0157707	0.00879477		6.75553e-05	0.0127663	0.123243		0.30132	0.457542	0.99402
cg22526939	7	16626224			Island		0.825104	0.773419	0.824232		-0.0508149	0.0415175	-0.00929735		6.75936e-05	0.00236146	0.420559		0.30132	0.395849	0.99402
cg15429888	11	66742827	C11orf86	1stExon			0.8629	0.893536	0.872868		0.0347624	-0.0309295	0.00383292		6.79534e-05	0.0011546	0.625741		0.30132	0.373853	0.99402
cg25492583	17	53923046			Island		0.537044	0.563432	0.523848		0.0264661	-0.0324345	-0.00596844		6.80504e-05	4.19071e-05	0.32315		0.30132	0.326195	0.99402
cg07195119	15	49914264	DTWD1	5URT	S_Shore		0.605178	0.638621	0.611624		0.0387292	-0.033989	0.00474015		6.8169e-05	0.00130545	0.5886		0.30132	0.376529	0.99402
cg16627319	11	102979872	DYNC2H1	TSS1500			0.0171164	0.0305991	0.021215		0.0156296	-0.00886219	0.00676742		6.82996e-05	0.0255309	0.0660595		0.30132	0.478109	0.99402
cg22318821	12	34480428					0.65074	0.60706	0.653242		-0.0479466	0.0468615	-0.00108506		6.85407e-05	0.000486488	0.920089		0.30132	0.353647	0.997745
cg21485152	11	60634051	ZP1	TSS1500			0.790351	0.816287	0.805423		0.0275699	-0.0103559	0.0172141		6.8584e-05	0.125696	0.0109946		0.30132	0.563479	0.99402
cg16801579	1	26678508	AIM1L	5URT			0.737257	0.762241	0.748367		0.0296988	-0.0191574	0.0105415		6.8602e-05	0.0125054	0.126779		0.30132	0.457099	0.99402
cg04285493	10	57361794					0.435069	0.415335	0.446138		-0.027734	0.0407185	0.0129845		6.93988e-05	4.31432e-06	0.0486759		0.30132	0.222876	0.99402
cg08055948	3	171763213	FNDC3B	5URT			0.727543	0.76284	0.733989		0.0438354	-0.0367095	0.00712588		6.94361e-05	0.00196854	0.474479		0.30132	0.387008	0.99402
cg00508131	16	333153	PDIA2	1stExon	S_Shelf		0.697185	0.735837	0.730991		0.040753	-0.016062	0.0246909		6.98557e-05	0.109663	0.0133283		0.30132	0.547278	0.99402
cg22811212	3	127730110					0.303869	0.263167	0.301915		-0.0405916	0.029765	-0.0108266		7.03236e-05	0.00548468	0.246183		0.30132	0.426714	0.99402
cg00735845	3	40429472	ENTPD3	5URT	S_Shore		0.827618	0.802017	0.798194		-0.0308642	0.00664619	-0.024218		7.05797e-05	0.371654	0.00218811		0.30132	0.766618	0.99402
cg04123836	6	52402557	TRAM2	Body			0.836968	0.858593	0.846843		0.0274438	-0.0136821	0.0137617		7.15432e-05	0.0473426	0.0364133		0.303678	0.499731	0.99402
cg03036167	19	21933472	LOC641367	Body	Island		0.816798	0.793933	0.795044		-0.0280253	0.00675175	-0.0212735		7.23033e-05	0.319764	0.00289836		0.304014	0.732474	0.99402
cg21930781	7	101815367	CUX1	Body			0.892525	0.875229	0.884984		-0.0241277	0.0160142	-0.00811354		7.24456e-05	0.0108103	0.14864		0.304014	0.452207	0.99402
cg19886365	8	56159797	XKR4	Body			0.897415	0.861144	0.898009		-0.0365833	0.0390218	0.00243847		7.4308e-05	0.000215967	0.769428		0.308741	0.342863	0.994433
cg13726563	13	112599593					0.766282	0.73308	0.751734		-0.0364418	0.0262523	-0.0101895		7.46824e-05	0.00643719	0.227211		0.308741	0.432478	0.99402
cg25565608	X	47930609	ZNF630	5URT	N_Shore		0.351541	0.300427	0.325424		-0.0848153	0.0897598	0.00494447		7.49878e-05	0.000236433	0.797774		0.308741	0.343698	0.994787
cg25449930	22	40079505	CACNA1I	Body	N_Shelf		0.829629	0.872809	0.84259		0.0416616	-0.0339929	0.00766869		7.52442e-05	0.00257279	0.422081		0.308741	0.401038	0.99402
cg14363096	9	130575791	FPGS	Body			0.867921	0.891633	0.878514		0.0275536	-0.0217955	0.00575811		7.63282e-05	0.00330951	0.363774		0.31004	0.409149	0.99402
cg19071879	2	100722155	AFF3	5URT	S_Shore		0.810534	0.849058	0.80792		0.0474933	-0.0439295	0.00356378		7.778e-05	0.000906322	0.742478		0.31004	0.371649	0.994045
cg00976594	14	91557238					0.807859	0.826817	0.817145		0.0218512	-0.00472919	0.017122		7.86173e-05	0.373711	0.00238844		0.31004	0.76793	0.99402
cg24626795	12	95162929					0.0758812	0.0963401	0.0909002		0.0272046	-0.0162695	0.0109351		7.86455e-05	0.0206078	0.0897959		0.31004	0.470715	0.99402
cg24163260	12	101804782			S_Shelf		0.736273	0.703975	0.710255		-0.0398765	0.0111119	-0.0287646		7.87095e-05	0.255207	0.0045072		0.31004	0.684463	0.99402
cg26189637	19	20214032	ZNF90	Body			0.827921	0.801583	0.819783		-0.0299496	0.0194131	-0.0105365		8.01514e-05	0.0131807	0.134956		0.31004	0.45888	0.99402
cg13660372	7	94285873	PEG10	1stExon	Island		0.503672	0.471852	0.504519		-0.0434633	0.043075	-0.000388321		8.04838e-05	0.000487179	0.968844		0.31004	0.353647	0.999124
cg15732498	5	140762232	PCDHGA1	Body	N_Shore		0.327038	0.280411	0.338827		-0.0620199	0.0684336	0.00641371		8.05862e-05	0.000162545	0.652085		0.31004	0.341597	0.99402
cg01820962	6	116511817	NT5DC1	Body			0.806079	0.85429	0.82792		0.0547598	-0.0497289	0.00503098		8.15276e-05	0.00110941	0.688887		0.31004	0.373853	0.99402
cg08236943	2	89247595					0.699763	0.654725	0.680239		-0.0501119	0.031348	-0.0187639		8.17849e-05	0.0163794	0.113512		0.31004	0.464785	0.99402
cg24715061	3	178387819	KCNMB2	5URT			0.868529	0.840735	0.872681		-0.0332501	0.0368896	0.00363949		8.21747e-05	0.000156126	0.633892		0.31004	0.341597	0.99402
cg11912599	17	38233207	THRA	Body			0.867065	0.885389	0.869703		0.0210583	-0.0178806	0.00317769		8.26384e-05	0.00199193	0.512757		0.31004	0.387044	0.99402
cg16348947	4	84914949	LOC101928978	Body			0.77924	0.741263	0.763338		-0.0420193	0.0249865	-0.0170328		8.37129e-05	0.0218774	0.088927		0.31004	0.472412	0.99402
cg03186270	10	29032095	LINC01517	TSS1500			0.845058	0.864583	0.854414		0.021297	-0.012723	0.00857404		8.38513e-05	0.0213617	0.0910147		0.31004	0.471739	0.99402
cg11397033	7	83379104			Island		0.613614	0.561209	0.575178		-0.0580338	0.0194742	-0.0385596		8.42247e-05	0.176181	0.00829677		0.31004	0.613124	0.99402
cg06489367	11	32355509			S_Shore		0.493316	0.451406	0.464368		-0.0411721	0.0176882	-0.0234839		8.43147e-05	0.0877792	0.0205939		0.31004	0.528559	0.99402
cg08290260	1	28510225	PTAFR	5URT			0.831464	0.859277	0.842629		0.0318829	-0.0159209	0.0159621		8.49054e-05	0.0500889	0.0392787		0.31004	0.501683	0.99402
cg26234795	6	28179256			S_Shelf		0.625312	0.57531	0.645649		-0.0513575	0.062485	0.0111275		8.57268e-05	5.7904e-05	0.351587		0.31004	0.329779	0.99402
cg18734492	8	120407659					0.836579	0.801507	0.846161		-0.0392529	0.0486323	0.0093794		8.58602e-05	4.68921e-05	0.305479		0.31004	0.327512	0.99402
cg22795856	3	178240997					0.830183	0.789417	0.812219		-0.0424854	0.0255855	-0.0168999		8.61921e-05	0.0207325	0.0954228		0.31004	0.470779	0.99402
cg15286533	16	19823027	IQCK	Body			0.814971	0.77471	0.79061		-0.0447931	0.0156767	-0.0291164		8.62065e-05	0.159972	0.00968663		0.31004	0.597115	0.99402
cg12737514	X	40005177	BCOR	5URT	Island		0.160291	0.131313	0.12506		-0.0426866	0.0252537	-0.017433		8.69483e-05	0.022876	0.0877112		0.31004	0.474387	0.99402
cg02525719	4	183728549			S_Shore		0.727393	0.784392	0.711457		0.0576211	-0.0542788	0.00334233		8.69496e-05	0.000839295	0.801309		0.31004	0.370351	0.99488
cg08100173	2	177396704					0.826451	0.78295	0.798749		-0.0544509	0.0212897	-0.0331612		8.74246e-05	0.119089	0.0145209		0.31004	0.556905	0.99402
cg11000420	9	79092753	GCNT1	5URT			0.452542	0.414969	0.461354		-0.0376128	0.0405422	0.00292935		8.82685e-05	0.000226855	0.735953		0.31004	0.343289	0.99402
cg02391757	8	102373202					0.820382	0.845489	0.839103		0.0330243	-0.0128451	0.0201792		8.8322e-05	0.12122	0.0143166		0.31004	0.55895	0.99402
cg02755847	6	29232651					0.681691	0.643201	0.683545		-0.046907	0.050438	0.003531		8.88144e-05	0.000233985	0.744583		0.31004	0.343698	0.994117
cg10647445	4	138974368	LINC00616	Body			0.711772	0.683578	0.677233		-0.0312798	0.00202106	-0.0292588		8.93922e-05	0.791003	0.000554919		0.31004	0.947185	0.99402
cg15164159	17	39659133	KRT13	Body			0.782114	0.803536	0.788141		0.0270476	-0.020434	0.00661359		8.94916e-05	0.00515885	0.29637		0.31004	0.426104	0.99402
cg21126020	6	30128775	TRIM10	TSS200			0.896103	0.915838	0.901713		0.0243851	-0.0247454	-0.000360265		8.96412e-05	0.000424338	0.948993		0.31004	0.353647	0.998656
cg20677078	8	56755247					0.586506	0.562292	0.59891		-0.034407	0.0276297	-0.00677727		8.99137e-05	0.00329416	0.398142		0.31004	0.409149	0.99402
cg19013522	7	2686152	TTYH3	Body	N_Shore		0.836917	0.872394	0.850549		0.0377226	-0.0252286	0.012494		9.00085e-05	0.0116067	0.162103		0.31004	0.454637	0.99402
cg13129151	2	120350385	CFAP221	Body			0.827671	0.794518	0.813908		-0.0430609	0.0187553	-0.0243057		9.03034e-05	0.0855437	0.0224876		0.31004	0.526711	0.99402
cg26207568	5	14173773	TRIO	Body			0.76471	0.806826	0.758411		0.0500042	-0.0604927	-0.0104885		9.07716e-05	6.55928e-05	0.369222		0.31004	0.334104	0.99402
cg08747970	11	70666452	SHANK2	Body	Island		0.871266	0.897145	0.877274		0.0329515	-0.0227989	0.0101526		9.21356e-05	0.00950842	0.192849		0.31004	0.447843	0.99402
cg00367463	1	45249899	BEST4	Body	Island		0.0787384	0.0581329	0.0762265		-0.022425	0.0200515	-0.00237356		9.25623e-05	0.00140196	0.648525		0.31004	0.378157	0.99402
cg11942358	17	27388119					0.55509	0.581083	0.548631		0.0288006	-0.04456	-0.0157594		9.30993e-05	3.00591e-06	0.0267512		0.31004	0.222876	0.99402
cg15303560	19	38917025	RASGRP4	TSS200			0.0803275	0.109273	0.0865615		0.0333672	-0.0189102	0.014457		9.31364e-05	0.0293328	0.0728931		0.31004	0.483467	0.99402
cg04413644	1	9242184			Island		0.17159	0.141084	0.158283		-0.0319066	0.0193237	-0.0125828		9.31394e-05	0.0208691	0.100278		0.31004	0.471109	0.99402
cg20525449	10	1416224	ADARB2	Body	Island		0.859963	0.81312	0.849684		-0.0529543	0.0322501	-0.0207042		9.36716e-05	0.0203085	0.103195		0.31004	0.470218	0.99402
cg00186476	4	4358323					0.564945	0.595237	0.575059		0.0370048	-0.0355857	0.00141913		9.39542e-05	0.000739094	0.868697		0.31004	0.368749	0.996296
cg22050399	5	34704056	RAI14	Body			0.923287	0.901549	0.92247		-0.0239819	0.024162	0.000180103		9.44738e-05	0.000476588	0.974179		0.31004	0.353647	0.999292
cg04360546	1	17929905	ARHGEF10L	Body			0.538576	0.513264	0.537618		-0.0270954	0.0217798	-0.00531559		9.52185e-05	0.00339946	0.402369		0.31004	0.411	0.99402
cg06829538	8	21906349			S_Shore		0.110965	0.081435	0.0976707		-0.0278098	0.0160002	-0.0118096		9.55397e-05	0.0275324	0.0789426		0.31004	0.480988	0.99402
cg02951699	12	53732585	SP7	5URT			0.750194	0.783291	0.745368		0.0381304	-0.0402074	-0.00207696		9.57658e-05	0.000306534	0.814736		0.31004	0.344148	0.995086
cg27152219	13	20139028			Island		0.655445	0.620508	0.636917		-0.0435707	0.0375228	-0.00604789		9.60037e-05	0.00197818	0.552037		0.31004	0.387044	0.99402
cg04273573	5	2197265					0.929057	0.948096	0.935533		0.0202083	-0.0154924	0.00471588		9.70448e-05	0.00489089	0.321761		0.31004	0.424248	0.99402
cg10005847	2	100888378					0.872551	0.853917	0.86436		-0.0208623	0.0142958	-0.0065665		9.70969e-05	0.0104103	0.185789		0.31004	0.451537	0.99402
cg04360144	3	136644868	NCK1	5URT			0.827706	0.790287	0.825411		-0.0499034	0.039758	-0.0101454		9.76675e-05	0.00369973	0.386875		0.31004	0.414131	0.99402
cg20344925	6	32078127	TNXB	TSS1500			0.761128	0.791318	0.771282		0.036169	-0.025784	0.010385		9.78983e-05	0.00811404	0.22606		0.31004	0.439661	0.99402
cg01478494	22	38794706	LOC400927	Body	Island		0.465782	0.440656	0.448875		-0.0308513	0.0146961	-0.0161552		9.81909e-05	0.0636436	0.0339032		0.31004	0.51071	0.99402
cg18930143	12	8185050	FOXJ2	TSS1500	Island		0.158042	0.125456	0.158064		-0.0363305	0.0317383	-0.00459221		9.90619e-05	0.00179807	0.588873		0.31004	0.385286	0.99402
cg10443068	12	57780179					0.513064	0.480705	0.513621		-0.0352176	0.0325499	-0.00266771		9.94851e-05	0.00111018	0.745526		0.31004	0.373853	0.994119
cg27052537	7	134323035					0.909375	0.86832	0.902438		-0.0423402	0.0367053	-0.0056349		0.000100113	0.00193176	0.569836		0.31004	0.385818	0.99402
cg26686608	16	88705716	IL17C	Body	N_Shelf		0.459406	0.412982	0.435069		-0.0495581	0.0161955	-0.0333625		0.000100468	0.193891	0.00843787		0.31004	0.630017	0.99402
cg02177702	8	102456401					0.820562	0.793209	0.818444		-0.033341	0.0353393	0.0019983		0.00010085	0.000304838	0.797484		0.31004	0.344148	0.994757
cg14623372	3	17824552					0.289093	0.364126	0.325794		0.0782315	-0.0505163	0.0277152		0.000100981	0.0152039	0.139989		0.31004	0.463429	0.99402
cg13424940	9	136844397	VAV2	Body	N_Shore		0.687128	0.653898	0.669191		-0.0432383	0.0458472	0.00260891		0.000101296	0.000304886	0.796233		0.31004	0.344148	0.99475
cg08100031	12	56904752					0.783934	0.743355	0.785057		-0.0529823	0.0493759	-0.00360644		0.000101335	0.00104656	0.770874		0.31004	0.373853	0.994448
cg13302941	X	35644386			S_Shore		0.890146	0.855635	0.898873		-0.0373343	0.0440156	0.00668126		0.000101492	9.84346e-05	0.446816		0.31004	0.341597	0.99402
cg15821095	3	51428079	RBM15B	TSS1500	N_Shore		0.831205	0.856703	0.828032		0.0305855	-0.0317961	-0.00121054		0.000102194	0.000375039	0.865536		0.31004	0.353647	0.996244
cg05946697	17	17398064	RASD1	3UTR	N_Shore		0.705772	0.749189	0.708221		0.0477605	-0.0383085	0.009452		0.000102648	0.00363613	0.401431		0.31004	0.413537	0.99402
cg03148184	4	111562513	PITX2	5URT	S_Shore		0.240975	0.203423	0.230569		-0.0450595	0.0345476	-0.0105119		0.000103096	0.00508112	0.324469		0.31004	0.424674	0.99402
cg07211474	5	114515104	TRIM36	5URT	Island		0.282812	0.252847	0.278491		-0.0346569	0.0332462	-0.00141072		0.000103891	0.000821563	0.861951		0.31004	0.370351	0.996129
cg12743165	1	1022995	C1orf159	Body	N_Shelf		0.885111	0.911977	0.894198		0.0311371	-0.0267874	0.0043498		0.00010392	0.00211469	0.552309		0.31004	0.390415	0.99402
cg23138872	7	143583849	TCAF1	5URT	S_Shore		0.743277	0.680592	0.703229		-0.0679191	0.0268245	-0.0410945		0.000104553	0.12114	0.0165264		0.31004	0.558907	0.99402
cg06381831	6	2791714					0.0488304	0.0755133	0.0673816		0.0291997	-0.0147047	0.0144949		0.000105782	0.0524457	0.044462		0.31004	0.503261	0.99402
cg14393975	8	103253643	UBR5-AS1	Body	S_Shore		0.900814	0.85656	0.876033		-0.0583186	0.0358371	-0.0224815		0.000106104	0.0205487	0.111516		0.31004	0.470623	0.99402
cg11472320	19	11348008	DOCK6	Body			0.643606	0.66238	0.642202		0.0238661	-0.0248162	-0.000950064		0.000106307	0.000387654	0.865238		0.31004	0.353647	0.996242
cg27642784	3	157813670			N_Shore		0.302237	0.25842	0.264707		-0.0568949	0.0146471	-0.0422478		0.00010667	0.304737	0.0044432		0.31004	0.721878	0.99402
cg04571819	5	177645550	PHYKPL	Body			0.630974	0.608271	0.64487		-0.0242293	0.0379815	0.0137523		0.000106775	2.97173e-06	0.0236234		0.31004	0.222876	0.99402
cg05203217	20	43730072	KCNS1	TSS1500	S_Shore		0.913137	0.937878	0.913501		0.0302657	-0.0235922	0.00667346		0.000107304	0.00462804	0.352771		0.31004	0.420749	0.99402
cg11367176	11	100199736	CNTN5	Body			0.704115	0.683942	0.701792		-0.0294502	0.0284053	-0.0010449		0.000107939	0.000806616	0.879925		0.31004	0.370351	0.996565
cg03309722	2	74681805	INO80B	TSS1500	N_Shelf		0.105998	0.0670615	0.093725		-0.0378922	0.0180352	-0.0198569		0.000108022	0.0659482	0.0351657		0.31004	0.511495	0.99402
cg24896687	8	103572432	ODF1	Body			0.842635	0.87039	0.865098		0.0293691	-0.00215025	0.0272188		0.00010839	0.767918	0.00071284		0.31004	0.94038	0.99402
cg11785980	12	131122979			N_Shelf		0.900786	0.878051	0.891032		-0.0269889	0.0164651	-0.0105237		0.000108558	0.0215965	0.10839		0.31004	0.471947	0.99402
cg14717116	17	709765	NXN	Body	N_Shelf		0.697422	0.66379	0.709947		-0.0436194	0.0582684	0.0146491		0.000108558	2.43565e-05	0.163251		0.31004	0.320009	0.99402
cg02500042	4	77342788			S_Shore		0.663108	0.692567	0.676055		0.0289131	-0.0114678	0.0174453		0.000109988	0.12125	0.0172254		0.31004	0.559014	0.99402
cg03290400	6	100903909	SIM1	Body	S_Shore		0.194061	0.154932	0.166804		-0.0439858	0.0116453	-0.0323405		0.000110228	0.292964	0.0048776		0.31004	0.712962	0.99402
cg01129155	16	33817129			Island		0.531828	0.51154	0.51876		-0.0237662	0.0116064	-0.0121598		0.000110422	0.0602157	0.0395864		0.31004	0.509092	0.99402
cg26534489	20	57427495	GNAS	3UTR	N_Shore		0.458404	0.421025	0.481275		-0.043206	0.0515744	0.00836845		0.000110944	9.36877e-05	0.414574		0.31004	0.341597	0.99402
cg00686838	6	107730183	PDSS2	Body			0.834325	0.806925	0.81461		-0.0329203	0.0119845	-0.0209358		0.000111124	0.15339	0.0127588		0.31004	0.5905	0.99402
cg01491527	3	66454122	LRIG1	Body			0.794217	0.823379	0.799143		0.0296324	-0.028057	0.00157537		0.000111267	0.000978803	0.82147		0.31004	0.373794	0.995124
cg26450275	5	126643106	MEGF10	5URT			0.936646	0.918428	0.921274		-0.0195798	0.00360383	-0.015976		0.000111279	0.461845	0.00221136		0.31004	0.817521	0.99402
cg15529082	16	58022801			S_Shelf		0.754289	0.774886	0.767099		0.024319	-0.0108479	0.0134712		0.000111435	0.0840909	0.0272747		0.31004	0.525939	0.99402
cg14419869	4	135874104					0.695294	0.610495	0.672863		-0.100102	0.0680128	-0.032089		0.000112137	0.0118863	0.183539		0.31004	0.455553	0.99402
cg12179661	9	140333805	ENTPD8	5URT	N_Shore		0.556782	0.583608	0.569988		0.031113	-0.0204023	0.0107106		0.000112358	0.014701	0.154678		0.31004	0.462244	0.99402
cg02143364	19	56158748	CCDC106	TSS1500	S_Shelf		0.613791	0.647596	0.599921		0.0384601	-0.0498663	-0.0114063		0.000112657	3.64481e-05	0.217267		0.31004	0.320471	0.99402
cg06192549	3	183894778	AP2M1	5URT	S_Shore		0.82959	0.872353	0.854262		0.0432546	-0.0255531	0.0177015		0.000112985	0.026001	0.0941319		0.31004	0.478308	0.99402
cg24716442	1	243661557	AKT3	3UTR			0.881814	0.899634	0.903993		0.0199731	0.00475628	0.0247294		0.000113435	0.344131	3.35568e-05		0.31004	0.74921	0.99402
cg12270707	3	111772306	TMPRSS7	Body			0.814146	0.780923	0.817272		-0.0368719	0.0353005	-0.00157139		0.000114637	0.000907323	0.856802		0.31004	0.371649	0.996116
cg03547078	1	1855303	CFAP74	Body	N_Shelf		0.874619	0.832263	0.868025		-0.0461419	0.048251	0.0021091		0.000114703	0.000392293	0.846557		0.31004	0.353647	0.995897
cg03726739	5	168254759	SLIT3	Body			0.830177	0.783084	0.810527		-0.0527213	0.0302788	-0.0224425		0.000114836	0.0301302	0.0829112		0.31004	0.484231	0.99402
cg12787323	10	119494959			Island		0.178071	0.13204	0.150054		-0.0464779	0.0150032	-0.0314747		0.000115707	0.204672	0.0088191		0.31004	0.640175	0.99402
cg14435888	17	6574290					0.867951	0.837898	0.850285		-0.0357916	0.0200866	-0.015705		0.000116769	0.0338922	0.07493		0.31004	0.488392	0.99402
cg09845489	7	157667853	PTPRN2	Body	S_Shore		0.289316	0.243207	0.277799		-0.0461097	0.0266193	-0.0194904		0.000117171	0.0296405	0.0854602		0.31004	0.483668	0.99402
cg22974228	11	44332685	ALX4	TSS1500	Island		0.25088	0.20892	0.241422		-0.0456065	0.0313065	-0.0143001		0.000117577	0.0114591	0.194715		0.31004	0.454594	0.99402
cg03884543	1	109373104	AKNAD1	Body			0.804933	0.851737	0.802174		0.0538001	-0.041782	0.0120182		0.00011772	0.00504951	0.350581		0.31004	0.424674	0.99402
cg21692833	3	12276763					0.888087	0.862522	0.868256		-0.0270781	0.0132235	-0.0138545		0.000117905	0.0616217	0.0406461		0.31004	0.509698	0.99402
cg10331902	4	19756214					0.732177	0.69389	0.739143		-0.0507327	0.0527934	0.00206069		0.000118558	0.000424067	0.863858		0.31004	0.353647	0.996176
cg09167755	7	6166299	USP42	Body			0.84091	0.859497	0.84211		0.019383	-0.0131876	0.00619543		0.000120079	0.0122401	0.18737		0.31004	0.456183	0.99402
cg22776362	15	30181227	TJP1	Body			0.649175	0.612747	0.648086		-0.038662	0.0367693	-0.00189264		0.000120107	0.00100091	0.8365		0.31004	0.373853	0.995451
cg06141621	2	241899052	LOC200772	Body			0.753841	0.786817	0.762312		0.0366413	-0.0265499	0.0100914		0.000120244	0.00823334	0.25335		0.31004	0.440636	0.99402
cg01422252	17	26822120	SLC13A2	Body			0.736885	0.770419	0.748119		0.037515	-0.0277328	0.0097822		0.000120719	0.00722476	0.278843		0.31004	0.437467	0.99402
cg14382976	7	117067624	ASZ1	TSS200	Island		0.777817	0.740696	0.72587		-0.0488251	0.0202703	-0.0285548		0.000120794	0.108579	0.0214004		0.31004	0.546165	0.99402
cg01385412	2	74054322			N_Shore		0.627069	0.57497	0.61179		-0.057687	0.0520406	-0.00564634		0.000121187	0.00159876	0.680615		0.31004	0.380423	0.99402
cg06144825	X	80457687	HMGN5	1stExon			0.270537	0.2244	0.238978		-0.0632471	0.0517002	-0.0115468		0.000121267	0.00353052	0.445065		0.31004	0.411494	0.99402
cg17276410	17	27295835	SEZ6	Body			0.75183	0.778791	0.741889		0.037319	-0.0355845	0.00173446		0.000121315	0.000985796	0.844795		0.31004	0.373853	0.995897
cg07044458	7	4751984	FOXK1	Body			0.854317	0.894017	0.860318		0.0446996	-0.0365322	0.00816744		0.000121317	0.00353648	0.44471		0.31004	0.411655	0.99402
cg24536818	12	55371892	TESPA1	5URT			0.189469	0.137881	0.156494		-0.0553424	0.0237592	-0.0315832		0.000122525	0.0981867	0.0244942		0.311155	0.536693	0.99402
cg22835852	10	118976109			Island		0.119351	0.0912676	0.115492		-0.0315556	0.0291659	-0.00238973		0.000122898	0.00131238	0.750217		0.311155	0.376529	0.994352
cg23496516	17	76834820	USP36	5URT	N_Shore		0.811898	0.786495	0.814665		-0.0318841	0.034167	0.00228292		0.000123489	0.000328366	0.76349		0.311155	0.346461	0.994359
cg25080182	4	22694667	GBA3	1stExon			0.945696	0.930332	0.94184		-0.0190361	0.0180123	-0.00102379		0.000124026	0.00107526	0.821168		0.311155	0.373853	0.995124
cg09000015	18	76760253					0.760919	0.717389	0.740798		-0.0445114	0.0254954	-0.019016		0.000124349	0.0316063	0.0839476		0.311155	0.485922	0.99402
cg13462007	22	40056661	CACNA1I	Body	N_Shelf		0.787538	0.813532	0.793215		0.0272189	-0.0167694	0.0104495		0.000124694	0.0219112	0.117897		0.311155	0.472412	0.99402
cg18459832	1	102458955	OLFM3	5URT			0.582334	0.551747	0.589735		-0.0373638	0.0489615	0.0115977		0.000124702	3.5843e-05	0.201361		0.311155	0.320009	0.99402
cg13184880	14	34318445					0.745497	0.766335	0.743827		0.0245706	-0.0169013	0.00766928		0.000127552	0.0118398	0.199847		0.311984	0.45554	0.99402
cg02251567	3	49459940	AMT	1stExon			0.366989	0.337451	0.362835		-0.0385129	0.0269163	-0.0115965		0.000127627	0.0107378	0.215568		0.311984	0.452207	0.99402
cg11019790	19	6215148	MLLT1	Body	Island		0.820042	0.852922	0.842785		0.0305162	-0.00445843	0.0260578		0.000127754	0.563042	0.00168376		0.311984	0.865099	0.99402
cg04820593	X	54383906	WNK3	5URT	Island		0.567653	0.527726	0.549306		-0.047434	0.0350464	-0.0123876		0.000128338	0.00752686	0.280729		0.311984	0.439169	0.99402
cg13518488	4	178648611	LINC01098	TSS1500			0.916053	0.878999	0.886607		-0.0370213	0.00807765	-0.0289437		0.000128762	0.390551	0.00343533		0.311984	0.778295	0.99402
cg12038352	19	43715075					0.265235	0.221848	0.226647		-0.0434669	0.0162299	-0.027237		0.000128845	0.148772	0.0150699		0.311984	0.585844	0.99402
cg07277470	1	51811427	TTC39A	TSS1500	S_Shore		0.732137	0.758456	0.742925		0.0329429	-0.0196269	0.013316		0.000129108	0.0264844	0.101798		0.311984	0.479629	0.99402
cg20128809	7	47622279	TNS3	TSS1500	S_Shore		0.34523	0.399648	0.34362		0.055774	-0.0580997	-0.00232572		0.000129226	0.000453368	0.861355		0.311984	0.353647	0.996129
cg22301736	8	131367154	ASAP1	Body	N_Shelf		0.909381	0.936264	0.92305		0.0278618	-0.0185579	0.00930392		0.00012956	0.0144734	0.172053		0.311984	0.462035	0.99402
cg23632863	3	140265831	CLSTN2	Body			0.516246	0.545495	0.534212		0.0280409	-0.0136362	0.0144047		0.000130267	0.0648374	0.0415704		0.311984	0.511167	0.99402
cg02536811	13	62612665					0.839327	0.804677	0.830598		-0.0353941	0.0187807	-0.0166134		0.000131877	0.0458144	0.06072		0.311984	0.498714	0.99402
cg01412524	1	46860243	FAAH	Body	Island		0.0395329	0.0562445	0.0462566		0.0175605	-0.0131596	0.0044009		0.000132133	0.0069667	0.301297		0.311984	0.436593	0.99402
cg15192993	12	1799773	ADIPOR2	TSS1500	N_Shore		0.071203	0.0955083	0.071555		0.0291066	-0.0284096	0.000696919		0.000132314	0.000856896	0.920269		0.311984	0.370351	0.997768
cg08871239	2	95788279	MRPS5	TSS1500	S_Shore		0.714252	0.653519	0.712141		-0.0673272	0.0616304	-0.0056968		0.000132724	0.00151522	0.724012		0.311984	0.378903	0.99402
cg25711368	13	103930345					0.859656	0.883695	0.874081		0.0254302	-0.0132676	0.0121626		0.000132759	0.0493376	0.0565315		0.311984	0.501026	0.99402
cg16328851	3	12954696	IQSEC1	Body			0.721162	0.750444	0.722664		0.038912	-0.0353533	0.00355868		0.000132778	0.00161556	0.702807		0.311984	0.381702	0.99402
cg12471950	11	5706401	TRIM5	TSS200			0.157121	0.122733	0.153643		-0.0424983	0.0341812	-0.00831708		0.000133639	0.00425805	0.41758		0.311984	0.417185	0.99402
cg05077231	13	49793054	MLNR	TSS1500	N_Shore		0.721205	0.766551	0.748477		0.0565744	-0.0287607	0.0278137		0.000134236	0.0551018	0.0507559		0.311984	0.50542	0.99402
cg02995770	4	68929413	LOC550113	Body			0.939742	0.909997	0.92498		-0.0271707	0.0134339	-0.0137368		0.000134668	0.0615614	0.0451603		0.311984	0.509677	0.99402
cg15545086	15	75941226	SNX33	TSS200	S_Shore		0.754943	0.775193	0.767634		0.0240809	-0.0136512	0.0104296		0.00013506	0.0344025	0.0821923		0.311984	0.488984	0.99402
cg00812145	4	1552916			N_Shore		0.816485	0.83617	0.806226		0.022676	-0.0352394	-0.0125634		0.00013524	4.47794e-06	0.0297262		0.311984	0.222876	0.99402
cg10068045	19	2291785	LINGO3	5URT	Island		0.689592	0.742795	0.698032		0.0601484	-0.042281	0.0178674		0.000135371	0.0107114	0.223972		0.311984	0.452207	0.99402
cg00762185	14	102028737	DIO3	1stExon	Island		0.912653	0.94592	0.93686		0.038625	-0.0178843	0.0207407		0.000135976	0.0786741	0.0345995		0.311984	0.521271	0.99402
cg21520537	3	10326774	GHRLOS	Body			0.739377	0.762024	0.733395		0.0287358	-0.0430315	-0.0142957		0.00013739	7.47627e-06	0.0487422		0.311984	0.283851	0.99402
cg04308938	20	52185464	LOC101927770	3UTR			0.83551	0.753805	0.802809		-0.101664	0.0587401	-0.0429242		0.000137664	0.0316979	0.0901271		0.311984	0.485922	0.99402
cg26731073	4	55899573					0.852077	0.829144	0.836178		-0.0245354	0.0116745	-0.0128609		0.000138346	0.0717625	0.0389344		0.311984	0.515838	0.99402
cg25450449	3	123752393			Island		0.0814303	0.0489669	0.0668082		-0.0322238	0.0185828	-0.013641		0.000138909	0.0321169	0.0895922		0.311984	0.486152	0.99402
cg05260915	1	235134117					0.855988	0.871773	0.860165		0.0205261	-0.0143368	0.00618927		0.000139631	0.0113418	0.218586		0.311984	0.454413	0.99402
cg03006422	1	186782936					0.871801	0.848886	0.863057		-0.0271837	0.0184253	-0.00875836		0.000139895	0.0136112	0.189896		0.311984	0.46047	0.99402
cg09844257	15	75108859	LMAN1L	Body			0.896482	0.929075	0.914134		0.0360156	-0.0196275	0.0163881		0.000140229	0.0418058	0.0697679		0.311984	0.495587	0.99402
cg10894389	3	147629292					0.661179	0.602776	0.640465		-0.0627457	0.0454011	-0.0173446		0.000140507	0.00911367	0.258202		0.311984	0.445244	0.99402
cg10919664	6	28945322					0.233463	0.166632	0.201189		-0.0805779	0.0511674	-0.0294105		0.000141137	0.0197992	0.140201		0.311984	0.469037	0.99402
cg25312694	7	17500466	KCCAT333	Body			0.688837	0.646894	0.66819		-0.0455353	0.0305853	-0.01495		0.00014142	0.0144425	0.182387		0.311984	0.462035	0.99402
cg10639497	5	38821957	OSMR-AS1	Body			0.62074	0.586827	0.608465		-0.0415278	0.0256652	-0.0158626		0.000142078	0.0229523	0.123837		0.311984	0.474387	0.99402
cg19562707	19	38757961	SPINT2	Body	S_Shelf		0.713366	0.761948	0.695282		0.0545751	-0.0700331	-0.0154581		0.000142437	5.30729e-05	0.247595		0.311984	0.329779	0.99402
cg03163606	19	48776750	ZNF114	5URT	S_Shore		0.883275	0.903767	0.893402		0.0232879	-0.0152425	0.00804542		0.000142817	0.0168448	0.161924		0.311984	0.464785	0.99402
cg15235998	17	76417599	PGS1	3UTR	N_Shelf		0.803052	0.821627	0.80748		0.0218754	-0.0160834	0.00579193		0.000145095	0.00837514	0.279565		0.311984	0.441309	0.99402
cg05857870	7	143708739					0.602739	0.552187	0.630927		-0.0591892	0.0910312	0.031842		0.000145114	5.61404e-06	0.0352722		0.311984	0.259149	0.99402
cg21025522	19	14976789					0.604747	0.582536	0.593494		-0.0265821	0.0169599	-0.0096222		0.0001457	0.0196059	0.144441		0.311984	0.468417	0.99402
cg11582816	17	53730389					0.858289	0.814301	0.818304		-0.0510701	0.00617002	-0.0449001		0.00014658	0.636274	0.00146248		0.311984	0.894851	0.99402
cg01284666	8	143070242					0.190291	0.146852	0.200527		-0.0442024	0.0496844	0.00548196		0.000147153	0.000237273	0.608818		0.311984	0.343698	0.99402
cg14532541	14	102095139			Island		0.288135	0.326237	0.258597		0.0382704	-0.065885	-0.0276146		0.000147407	1.20785e-06	0.00670068		0.311984	0.222876	0.99402
cg12380515	16	71698950	PHLPP2	Body			0.805399	0.775537	0.802969		-0.0349101	0.0349221	1.19191e-05		0.000148503	0.000753437	0.998873		0.311984	0.368749	0.999986
cg17235702	7	54956419			Island		0.124471	0.0954694	0.120114		-0.0354327	0.029333	-0.0060997		0.000148597	0.00369303	0.479221		0.311984	0.414131	0.99402
cg21727779	8	140665220	KCNK9	Body			0.775957	0.797409	0.790686		0.0249137	-0.00779203	0.0171217		0.00014931	0.228943	0.00932133		0.311984	0.661823	0.99402
cg04181478	6	161122748	PLG	TSS1500			0.886321	0.832087	0.874577		-0.0543518	0.0435744	-0.0107774		0.000149428	0.00469925	0.416272		0.311984	0.421667	0.99402
cg17907555	5	159554936					0.855195	0.823587	0.837755		-0.0365139	0.0176359	-0.0188781		0.000149878	0.0697957	0.0427712		0.311984	0.514678	0.99402
cg24138325	8	1898270	ARHGEF10	Body			0.366351	0.304156	0.373525		-0.0820857	0.0736424	-0.0084433		0.000149984	0.00197191	0.67146		0.311984	0.387044	0.99402
cg14477868	5	92938260	MIR548AO	Body	N_Shore		0.163356	0.13295	0.157099		-0.032186	0.0229489	-0.00923706		0.000149994	0.0103963	0.243776		0.311984	0.451376	0.99402
cg03324123	1	231004380	C1orf198	5URT	Island		0.251338	0.213901	0.241831		-0.0407899	0.0276493	-0.0131406		0.000150773	0.014172	0.192882		0.311984	0.461665	0.99402
cg05037640	6	26225407	HIST1H3E	1stExon	Island		0.822213	0.860192	0.821021		0.0451126	-0.0419318	0.00318079		0.00015122	0.00147316	0.771147		0.311984	0.378903	0.994448
cg09458237	20	3712191	HSPA12B	TSS1500	N_Shore		0.644111	0.677823	0.650935		0.0392025	-0.0308249	0.00837762		0.000151862	0.0054578	0.382321		0.311984	0.426559	0.99402
cg11157185	1	59966003	FGGY	Body			0.922056	0.89308	0.921351		-0.0345308	0.0340524	-0.000478425		0.000151908	0.00087607	0.954391		0.311984	0.370354	0.998767
cg03775350	2	242735514	GAL3ST2	Body			0.836654	0.87172	0.855456		0.036797	-0.0068443	0.0299527		0.000152012	0.469765	0.00282963		0.311984	0.821703	0.99402
cg10040329	12	106979482	LOC100287944	Body	Island		0.128806	0.0958565	0.103345		-0.0385468	0.00948485	-0.029062		0.00015206	0.341327	0.00503		0.311984	0.747392	0.99402
cg08383929	5	180646754			Island		0.867563	0.910504	0.871486		0.0455806	-0.0348883	0.0106924		0.000152198	0.0065904	0.338611		0.311984	0.433496	0.99402
cg02276825	2	130184989					0.806787	0.8276	0.813511		0.0237575	-0.0216018	0.00215572		0.00015252	0.00178678	0.708571		0.311984	0.385286	0.99402
cg20164915	1	149871167	BOLA1	1stExon	Island		0.207359	0.173611	0.212813		-0.0381391	0.0405387	0.00239952		0.000153831	0.000435354	0.795483		0.311984	0.353647	0.99475
cg15682807	X	78622682	ITM2A	1stExon			0.185172	0.129297	0.158968		-0.0700857	0.0664256	-0.00366016		0.00015396	0.00126263	0.829616		0.311984	0.37563	0.995278
cg05311626	11	1320114	TOLLIP	Body	S_Shelf		0.870182	0.904008	0.893405		0.0342819	-0.00536893	0.0289129		0.000154377	0.542553	0.00215531		0.311984	0.856035	0.99402
cg07415423	11	120387622	GRIK4	5URT			0.434658	0.397783	0.438547		-0.0384517	0.0361415	-0.00231023		0.000154421	0.00136072	0.804556		0.311984	0.376588	0.994974
cg10582827	6	28584464			S_Shore		0.512323	0.476131	0.485361		-0.0436151	0.0136835	-0.0299315		0.000154838	0.229059	0.00961035		0.311984	0.661906	0.99402
cg27095936	2	228189266	LOC654841	Body	N_Shore		0.744328	0.775961	0.754949		0.0330311	-0.0218683	0.0111628		0.000156479	0.0165621	0.174273		0.311984	0.464785	0.99402
cg00699901	16	2908157	PRSS22	1stExon	S_Shore		0.21406	0.177782	0.191148		-0.0368989	0.00745442	-0.0294444		0.000156581	0.434167	0.00337124		0.311984	0.802944	0.99402
cg01086218	17	18045519	MYO15A	Body			0.853251	0.867546	0.857971		0.0192383	-0.0132733	0.00596504		0.000156661	0.0130334	0.210972		0.311984	0.458583	0.99402
cg07661904	10	71930999	SAR1A	TSS1500	S_Shore		0.910021	0.885336	0.904658		-0.0283606	0.0235344	-0.00482628		0.000156795	0.00376566	0.486354		0.311984	0.414202	0.99402
cg05480936	10	105467580	SH3PXD2A	Body			0.562822	0.579878	0.56514		0.0197539	-0.0162613	0.00349268		0.000156918	0.00400071	0.46977		0.311984	0.41571	0.99402
cg12840589	12	133315637	ANKLE2	Body			0.711139	0.735245	0.71499		0.0279662	-0.0237586	0.00420762		0.00015737	0.00315717	0.53785		0.311984	0.406989	0.99402
cg06877649	8	122169540					0.874943	0.836465	0.847741		-0.0453068	0.0157109	-0.0295959		0.000158422	0.186345	0.0131974		0.311984	0.622933	0.99402
cg09768654	X	153046386	SRPK3	TSS200	Island		0.557743	0.522159	0.548206		-0.0406308	0.042917	0.00228622		0.0001586	0.000475913	0.817159		0.311984	0.353647	0.9951
cg10140171	10	126107537	OAT	1stExon	Island		0.129713	0.100433	0.110037		-0.0300277	0.00733878	-0.022689		0.000159079	0.346493	0.00510193		0.311984	0.750609	0.99402
cg13723853	14	69322248					0.883751	0.86134	0.875014		-0.0261878	0.0189189	-0.00726891		0.000159104	0.00990633	0.261599		0.311984	0.44984	0.99402
cg07362977	15	75941087	SNX33	TSS1500	S_Shore		0.742762	0.77016	0.748954		0.032774	-0.0248728	0.0079012		0.000159234	0.0071844	0.327688		0.311984	0.437467	0.99402
cg19793820	17	60722130	MRC2	Body			0.831227	0.864979	0.856581		0.0400424	-0.00663834	0.0334041		0.000159385	0.520634	0.00241168		0.311984	0.845677	0.99402
cg07354440	1	161168889	ADAMTS4	TSS1500	N_Shelf		0.906118	0.928294	0.923232		0.0252826	-0.00843518	0.0168474		0.000159415	0.203098	0.0117442		0.311984	0.638625	0.99402
cg27047577	1	1473193	TMEM240	Body	N_Shore		0.963657	0.950681	0.959448		-0.0143236	0.00958389	-0.00473974		0.000159551	0.0157536	0.183769		0.311984	0.464268	0.99402
cg20103701	19	55870540	FAM71E2	Body	Island		0.692624	0.733499	0.707429		0.0467124	-0.0225953	0.0241171		0.000160026	0.07098	0.0441854		0.311984	0.515462	0.99402
cg09992952	22	37771475	ELFN2	Body	Island		0.691148	0.734154	0.678871		0.0465439	-0.0526134	-0.00606948		0.000160095	0.000242614	0.593505		0.311984	0.343698	0.99402
cg17267064	15	28389917	HERC2	Body			0.893257	0.918254	0.910918		0.0257214	-0.00465451	0.0210668		0.000160658	0.483953	0.00280651		0.311984	0.828699	0.99402
cg14473516	2	309026			Island		0.938172	0.958994	0.94454		0.0203151	-0.0139011	0.00641396		0.000160749	0.0138831	0.204113		0.311984	0.46058	0.99402
cg19780807	X	119763998	C1GALT1C1	1stExon	Island		0.249485	0.200116	0.205767		-0.0756173	0.0738514	-0.00176598		0.000161681	0.00100767	0.923646		0.311984	0.373853	0.997915
cg24406754	12	64783110	C12orf56	Body	N_Shore		0.856546	0.828165	0.840263		-0.0349121	0.0140025	-0.0209096		0.000162761	0.130066	0.0218158		0.311984	0.567706	0.99402
cg06478195	17	3775662	CAMKK1	Body	S_Shelf		0.899112	0.881382	0.890665		-0.0195608	0.0123248	-0.00723604		0.000163293	0.0221893	0.140228		0.311984	0.473228	0.99402
cg13942156	16	85176366	LOC400548	Body			0.577356	0.592934	0.584984		0.0181975	-0.00679156	0.0114059		0.000163327	0.157478	0.0170465		0.311984	0.594677	0.99402
cg00417689	3	149740327					0.645716	0.620002	0.636375		-0.0299315	0.0178892	-0.0120423		0.000163854	0.029083	0.110515		0.311984	0.483196	0.99402
cg18465615	15	40778656					0.834139	0.852503	0.829193		0.0322863	-0.0313537	0.00093262		0.000163964	0.00107263	0.905765		0.311984	0.373853	0.997248
cg06148562	14	94213017	PRIMA1	Body			0.884972	0.857094	0.878652		-0.0270838	0.021985	-0.0050988		0.000164429	0.00457931	0.443854		0.311984	0.419787	0.99402
cg21574855	1	159827091	VSIG8	Body	S_Shelf		0.803171	0.835061	0.813649		0.0394946	-0.0252604	0.0142342		0.000164517	0.0205616	0.150432		0.311984	0.470639	0.99402
cg20385751	16	12714214					0.758667	0.782299	0.744254		0.0286174	-0.0330126	-0.00439522		0.000164726	0.000201689	0.531232		0.311984	0.342863	0.99402
cg02655980	15	49461403	GALK2	Body			0.861282	0.819764	0.846446		-0.0485172	0.0299198	-0.0185974		0.00016585	0.0249978	0.127697		0.311984	0.477422	0.99402
cg02079122	1	240262933	FMN2	Body			0.641128	0.565805	0.656345		-0.0785429	0.0744343	-0.0041086		0.000166327	0.00134511	0.83054		0.311984	0.376588	0.995291
cg09712329	20	3561267	ATRN	Body			0.871031	0.891641	0.881574		0.0227626	-0.0113211	0.0114414		0.00016682	0.0649198	0.0503222		0.311984	0.511223	0.99402
cg23450972	17	18076288	MYO15A	Body			0.813209	0.842269	0.809067		0.0356018	-0.0448812	-0.00927943		0.000167261	7.73689e-05	0.293085		0.311984	0.337617	0.99402
cg01641514	11	2013461	HOTS	Body	N_Shelf		0.923397	0.907891	0.924481		-0.0181659	0.0211449	0.00297898		0.000167271	0.000186195	0.504692		0.311984	0.341597	0.99402
cg26917579	5	129083658	KIAA1024L	TSS1500			0.842412	0.803516	0.81791		-0.0406111	0.0125758	-0.0280353		0.000167614	0.238273	0.00969988		0.311984	0.669836	0.99402
cg07992143	7	45146807	SNORA5B	Body			0.903929	0.925562	0.914902		0.0214922	-0.00888702	0.0126052		0.000168526	0.120369	0.0247509		0.311984	0.558205	0.99402
cg01475538	11	14381234	RRAS2	Body	S_Shore		0.620068	0.645002	0.622112		0.0270516	-0.0257961	0.00125553		0.000168584	0.00128849	0.849571		0.311984	0.376529	0.996016
cg11835197	1	36038514	TFAP2E	TSS1500	N_Shelf		0.73713	0.766253	0.74267		0.0332787	-0.0293767	0.00390208		0.00016865	0.00245714	0.632674		0.311984	0.397629	0.99402
cg26743860	16	9260385					0.736958	0.713547	0.738565		-0.0304802	0.0340691	0.00358886		0.000168788	0.000286658	0.631288		0.311984	0.343698	0.99402
cg10501222	20	22034738	LINC01432	Body			0.851266	0.817154	0.835543		-0.0384927	0.0281243	-0.0103685		0.000169067	0.00955758	0.278161		0.311984	0.447843	0.99402
cg01345501	6	16237920	GMPR	TSS1500	N_Shore		0.845917	0.867233	0.868904		0.0208083	0.0056682	0.0264765		0.000169151	0.298037	3.75675e-05		0.311984	0.716837	0.99402
cg06653052	19	1275167	C19orf24	TSS1500	Island		0.285896	0.337158	0.299463		0.0563138	-0.0364694	0.0198444		0.000169273	0.0194986	0.160306		0.311984	0.468255	0.99402
cg26623444	7	31376092			Island		0.222643	0.180612	0.214452		-0.0472475	0.0291853	-0.0180622		0.000170369	0.0251058	0.129568		0.311984	0.477438	0.99402
cg22458779	22	41074700	MCHR1	TSS1500			0.85203	0.868872	0.858799		0.01891	-0.00686513	0.0120449		0.000170509	0.170172	0.0159168		0.311984	0.607605	0.99402
cg08619182	5	7755800	ADCY2	Body			0.853851	0.873556	0.860336		0.0196137	-0.00894079	0.0106729		0.000170747	0.0892081	0.0358758		0.311984	0.529598	0.99402
cg21711862	2	554363			N_Shelf		0.87864	0.855267	0.862789		-0.0327768	0.0159061	-0.0168707		0.000170753	0.0717089	0.0459515		0.311984	0.515833	0.99402
cg17822266	1	2720087			S_Shelf		0.848803	0.871387	0.862518		0.0310903	-0.0218562	0.00923408		0.000170822	0.0122214	0.233698		0.311984	0.456183	0.99402
cg01234954	13	51795697	FAM124A	TSS1500	N_Shore		0.692757	0.726356	0.717063		0.0404337	-0.017396	0.0230377		0.000171082	0.107389	0.0288312		0.311984	0.544911	0.99402
cg19536177	12	111714220	CUX2	Body			0.687548	0.723428	0.688409		0.0363952	-0.0336845	0.00271069		0.000171587	0.00168812	0.7614		0.311984	0.383663	0.994359
cg02237855	2	74329332	TET3	3UTR			0.763021	0.738797	0.74859		-0.0308601	0.019339	-0.0115212		0.00017175	0.0234002	0.138557		0.311984	0.475184	0.99402
cg14982653	15	99524416	PGPEP1L	5URT			0.612636	0.644365	0.620868		0.0336445	-0.0276766	0.00596796		0.000172272	0.00428856	0.472158		0.311984	0.417755	0.99402
cg10094818	1	220608240					0.819886	0.792062	0.826986		-0.0375495	0.0447822	0.0072327		0.000172535	0.00014799	0.435568		0.311984	0.341597	0.99402
cg13966438	X	5942499	NLGN4X	Body			0.639109	0.60782	0.61845		-0.0411216	0.0241522	-0.0169694		0.000172767	0.0324095	0.103801		0.311984	0.486578	0.99402
cg09883286	12	95943114	USP44	5URT	S_Shore		0.363202	0.28465	0.369126		-0.0893847	0.0956481	0.00626336		0.000173244	0.000454333	0.775295		0.312082	0.353647	0.994594
cg04533266	3	191855359					0.868341	0.811084	0.835422		-0.0628736	0.0360535	-0.0268201		0.000174836	0.0364478	0.0937232		0.314182	0.490696	0.99402
cg09606832	6	10405427	TFAP2A	Body	S_Shore		0.535604	0.498534	0.526496		-0.0454649	0.0460342	0.000569213		0.000175494	0.000777746	0.959332		0.314599	0.369194	0.999006
cg20800022	8	97169764	GDF6	Body	Island		0.0445858	0.0654783	0.0417243		0.0212812	-0.0207522	0.000529003		0.000177799	0.00110585	0.919463		0.31796	0.373853	0.997681
cg11651134	15	77257362					0.806896	0.827408	0.803354		0.0282765	-0.0310773	-0.0028008		0.000178627	0.00035876	0.687728		0.31867	0.352408	0.99402
cg01567751	14	101908331			N_Shore		0.703213	0.680369	0.716226		-0.0355209	0.0473905	0.0118696		0.000179219	4.31512e-05	0.184214		0.318764	0.326195	0.99402
cg09376465	11	86631930	PRSS23	Body			0.839456	0.862972	0.847531		0.0241224	-0.0159927	0.00812975		0.000181005	0.0177363	0.181037		0.318764	0.465113	0.99402
cg22932685	8	11664134	FDFT1	5URT	N_Shore		0.211736	0.250317	0.208847		0.0485016	-0.0495572	-0.00105557		0.000181041	0.000734482	0.929576		0.318764	0.368025	0.99794
cg12512005	22	18924935	PRODH	TSS1500	S_Shore		0.911597	0.931507	0.924795		0.023463	-0.00469094	0.0187721		0.000181217	0.445004	0.00366528		0.318764	0.808671	0.99402
cg14185105	6	97264803	GPR63	5URT			0.729923	0.683327	0.747054		-0.0480534	0.0656709	0.0176175		0.000181328	3.27884e-05	0.147349		0.318764	0.320009	0.99402
cg09926747	4	110224247	COL25A1	TSS1500	Island		0.126321	0.0988015	0.0964862		-0.0280779	-0.00245272	-0.0305306		0.000182492	0.737241	0.000236264		0.318764	0.930579	0.99402
cg01491205	6	168651267	LOC101929420	Body			0.871201	0.843725	0.856503		-0.0330039	0.0202957	-0.0127081		0.000182556	0.0265405	0.129307		0.318764	0.479759	0.99402
cg19226230	3	53323909	DCP1A	Body			0.857806	0.834784	0.847275		-0.0330612	0.0185111	-0.0145501		0.000183705	0.0414507	0.0857964		0.318764	0.495243	0.99402
cg02632809	7	5336811	SLC29A4	Body	Island		0.227113	0.196259	0.237579		-0.0384628	0.0396974	0.00123465		0.000183754	0.000677325	0.896445		0.318764	0.363647	0.997011
cg09312996	16	48181991	ABCC12	TSS1500			0.603847	0.570818	0.606238		-0.0388832	0.0405982	0.001715		0.000184075	0.000608193	0.858116		0.318764	0.354701	0.996116
cg18227776	8	71063694	NCOA2	Body			0.818009	0.772776	0.794109		-0.04763	0.0261578	-0.0214722		0.00018437	0.0451642	0.0790572		0.318764	0.498078	0.99402
cg08671405	2	230996059					0.845672	0.862932	0.852594		0.0241467	-0.0155989	0.00854783		0.000184933	0.0206693	0.161798		0.318764	0.470778	0.99402
cg00978570	1	16303299	ZBTB17	TSS1500	S_Shore		0.741659	0.776603	0.755845		0.0363292	-0.0235381	0.0127911		0.000185433	0.0203718	0.164061		0.318764	0.470317	0.99402
cg14010405	1	89357911	GTF2B	TSS1500	S_Shore		0.738867	0.699581	0.708874		-0.0429745	0.0196615	-0.0233129		0.00018583	0.0904841	0.0377359		0.318764	0.530812	0.99402
cg27395754	X	53117341	TSPYL2	3UTR	N_Shore		0.850556	0.874733	0.854178		0.0337022	-0.0291645	0.00453767		0.00018658	0.003096	0.586992		0.318764	0.406742	0.99402
cg09942837	21	34857719					0.554783	0.527882	0.563702		-0.0322697	0.0364319	0.00416219		0.000187327	0.000285972	0.602829		0.318764	0.343698	0.99402
cg01678701	17	8250623					0.513269	0.479617	0.525873		-0.0378773	0.0406316	0.00275431		0.000187801	0.000477543	0.768776		0.318764	0.353647	0.994393
cg09433794	4	156126097			N_Shelf		0.8095	0.759922	0.792144		-0.0559116	0.0323675	-0.0235441		0.000188385	0.0360308	0.0999274		0.318764	0.490464	0.99402
cg23025731	1	181738018	CACNA1E	Body			0.867977	0.85183	0.85022		-0.0202291	0.00305885	-0.0171703		0.000189483	0.563883	0.00238982		0.318764	0.865499	0.99402
cg04629862	4	154726137					0.0826213	0.118543	0.101451		0.0404828	-0.0214833	0.0189995		0.000189764	0.0527448	0.069056		0.318764	0.50365	0.99402
cg27320069	2	3458355	TRAPPC12	Body	N_Shelf		0.854701	0.831045	0.831115		-0.0248852	0.00202119	-0.022864		0.000190084	0.755937	0.00123157		0.318764	0.936758	0.99402
cg03185843	6	46458558	LOC101926898	5URT	N_Shore		0.149175	0.112287	0.121347		-0.0405072	0.0146459	-0.0258613		0.000190142	0.176039	0.0166493		0.318764	0.612988	0.99402
cg22470298	X	47050296	UBA1	1stExon	Island		0.128829	0.0964472	0.0924643		-0.0453022	0.0363132	-0.00898907		0.000190433	0.00553133	0.426299		0.318764	0.427287	0.99402
cg16498113	12	42518821	GXYLT1	Body			0.669018	0.711277	0.67135		0.0483571	-0.0447194	0.00363768		0.000190512	0.00184525	0.761367		0.318764	0.385818	0.994359
cg14928569	11	46701640	ARHGAP1	Body			0.680957	0.72162	0.680943		0.0486145	-0.0480524	0.000562095		0.000190555	0.0010387	0.962729		0.318764	0.373853	0.999017
cg13165212	22	42675999			N_Shelf		0.840254	0.865543	0.851683		0.0277273	-0.021882	0.00584535		0.000190669	0.00617232	0.398528		0.318764	0.431158	0.99402
cg16365842	6	170191057	LINC00242	Body	S_Shore		0.480393	0.520679	0.501884		0.0389357	-0.00998305	0.0289526		0.000191085	0.331974	0.00643688		0.318764	0.741133	0.99402
cg00549815	8	50279552					0.0706967	0.113013	0.095785		0.0466427	-0.019264	0.0273787		0.000191149	0.124947	0.0261754		0.318764	0.56279	0.99402
cg24750539	11	119791649					0.667655	0.641759	0.666678		-0.0311315	0.0353389	0.00420738		0.000191196	0.000275836	0.586446		0.318764	0.343698	0.99402
cg13446563	7	43618028					0.676075	0.640711	0.654628		-0.0447809	0.0269932	-0.0177878		0.000192384	0.0300269	0.120015		0.319215	0.484119	0.99402
cg13728115	X	40030819	BCOR	5URT	Island		0.165039	0.10928	0.126031		-0.0790687	0.0602144	-0.0188542		0.000192667	0.00790834	0.341282		0.319215	0.439543	0.99402
cg19350224	X	134419896	ZNF75D	3UTR			0.86311	0.809019	0.856039		-0.0588786	0.0495203	-0.00935831		0.000192763	0.00393506	0.52324		0.319215	0.415363	0.99402
cg13116192	2	8862948					0.877828	0.847491	0.86136		-0.0327682	0.0122662	-0.020502		0.000193314	0.16257	0.0187987		0.319411	0.600218	0.99402
cg05608794	Y	14649668			Island		0.366724	0.292985	0.337128		-0.0847281	0.0551987	-0.0295294		0.00019387	0.0202294	0.169876		0.319614	0.469937	0.99402
cg23122558	5	149459280	CSF1R	Body			0.721132	0.737616	0.727199		0.0228119	-0.0184985	0.00431339		0.000195426	0.00518415	0.449151		0.321224	0.426464	0.99402
cg14860617	4	83984074	COPS4	Body			0.851247	0.824431	0.845657		-0.0332824	0.027637	-0.00564542		0.000195881	0.00437391	0.496667		0.321224	0.418933	0.99402
cg24839991	4	152608012	GATB	Body			0.773006	0.7947	0.773776		0.0260613	-0.0251097	0.000951615		0.000196391	0.00133427	0.883037		0.321224	0.376588	0.996614
cg07184986	5	159714788	CCNJL	Body			0.756263	0.779589	0.772448		0.0263252	-0.00984113	0.0164841		0.000196586	0.163743	0.0188798		0.321224	0.601271	0.99402
cg27219287	8	72460890			S_Shore		0.699016	0.664574	0.688259		-0.0339164	0.0241419	-0.00977455		0.00019831	0.0123381	0.253804		0.323326	0.45684	0.99402
cg16505528	18	76318945			N_Shelf		0.763502	0.800087	0.765746		0.0366371	-0.0232453	0.0133918		0.000199237	0.0235932	0.151937		0.323543	0.475633	0.99402
cg20122617	X	48598571			S_Shelf		0.79392	0.759987	0.770322		-0.0452523	0.0185518	-0.0267006		0.000200237	0.129176	0.0260706		0.323543	0.566925	0.99402
cg02477603	10	125034296					0.375464	0.329446	0.379601		-0.038601	0.0321258	-0.00647524		0.0002008	0.00437688	0.502372		0.323543	0.418933	0.99402
cg24317285	3	157825196	SHOX2	TSS1500	S_Shore		0.111568	0.0836093	0.106904		-0.0313919	0.024052	-0.00733993		0.000201007	0.00780093	0.352432		0.323543	0.439498	0.99402
cg07421704	20	48228005					0.343794	0.358039	0.346499		0.0193949	-0.0183673	0.00102761		0.00020308	0.00158978	0.831533		0.323543	0.379966	0.995304
cg16636772	2	105478605			N_Shore		0.11825	0.154031	0.120033		0.0391393	-0.0342451	0.00489425		0.000203346	0.00302727	0.616585		0.323543	0.406556	0.99402
cg24275559	20	25731833					0.341062	0.312092	0.346373		-0.0340975	0.0372547	0.00315721		0.000203391	0.00042953	0.710429		0.323543	0.353647	0.99402
cg04695211	1	44155937	KDM4A	Body			0.847372	0.877844	0.872912		0.0317442	-0.00814044	0.0236037		0.000203593	0.33473	0.00670894		0.323543	0.743023	0.99402
cg10160276	16	52583062	TOX3	TSS1500	S_Shelf		0.072641	0.0965172	0.0919727		0.0267782	-0.012178	0.0146002		0.000204133	0.0950106	0.0383978		0.323543	0.533959	0.99402
cg03536048	20	60555190	TAF4	Body	S_Shore		0.899774	0.923208	0.912329		0.0242611	-0.0081149	0.0161462		0.000204883	0.212276	0.0136362		0.323543	0.646887	0.99402
cg02247430	14	53258644	GNPNAT1	TSS1500	S_Shore		0.611284	0.644313	0.622622		0.0387857	-0.0228131	0.0159726		0.000204935	0.0347267	0.109753		0.323543	0.489227	0.99402
cg18065794	5	1745726			Island		0.898657	0.918997	0.905254		0.0254425	-0.0151349	0.0103076		0.000205107	0.0329408	0.115299		0.323543	0.487209	0.99402
cg22344631	2	177012133			N_Shelf		0.18094	0.151913	0.176027		-0.0288769	0.0164538	-0.0124231		0.000205487	0.0401954	0.0957955		0.323543	0.494774	0.99402
cg04695131	1	162843617					0.8619	0.831443	0.848061		-0.0370386	0.0215039	-0.0155346		0.00020549	0.0369241	0.103836		0.323543	0.491479	0.99402
cg08573435	7	1398116					0.583735	0.53526	0.572807		-0.0543299	0.0502833	-0.00404661		0.000205658	0.0019464	0.7653		0.323543	0.385818	0.994363
cg01463540	20	35064637	DLGAP4	Body	Island		0.355677	0.302432	0.343492		-0.0625162	0.035363	-0.0271532		0.000205981	0.0415577	0.0929332		0.323543	0.495374	0.99402
cg21650241	3	185539248	IGF2BP2	Body	N_Shore		0.872461	0.824488	0.851638		-0.0486295	0.0222018	-0.0264277		0.000206423	0.0941371	0.0391549		0.323543	0.533236	0.99402
cg14505741	4	1202780	CTBP1-AS	TSS1500	N_Shelf		0.798871	0.823445	0.791114		0.0355311	-0.0399494	-0.00441829		0.000206626	0.000327647	0.619067		0.323543	0.346438	0.99402
cg00514829	10	126080017			S_Shore		0.876528	0.847837	0.865204		-0.0335442	0.0229554	-0.0105888		0.000206766	0.0159194	0.214543		0.323543	0.464525	0.99402
cg10214827	22	50064867			Island		0.0905196	0.0566602	0.085409		-0.0285483	0.0238351	-0.00471325		0.000207879	0.00438031	0.510449		0.323564	0.418933	0.99402
cg18771553	19	6710827	C3	Body	Island		0.460319	0.398793	0.48036		-0.0741025	0.0826694	0.00856689		0.000209026	0.000358341	0.644141		0.323564	0.352408	0.99402
cg10548669	15	37782940			Island		0.683977	0.644312	0.655853		-0.0442389	0.0183188	-0.0259201		0.000209229	0.127073	0.0275771		0.323564	0.564871	0.99402
cg27059105	1	1950044	GABRD	TSS1500	N_Shore		0.233878	0.201894	0.216187		-0.0346717	0.0186866	-0.0159851		0.000209258	0.0514141	0.0761857		0.323564	0.50256	0.99402
cg21171625	1	38022607	DNALI1	1stExon	Island		0.509427	0.538468	0.498733		0.0330735	-0.043997	-0.0109236		0.000209638	5.31644e-05	0.195437		0.323564	0.329779	0.99402
cg06053528	1	156047061	MEX3A	Body	Island		0.845485	0.889206	0.866448		0.0494873	-0.0319571	0.0175302		0.000209722	0.0220659	0.166299		0.323564	0.472836	0.99402
cg17265790	5	159395851	ADRA1B	Body	N_Shelf		0.634577	0.59354	0.61396		-0.0477038	0.0356438	-0.01206		0.000209847	0.00943369	0.317506		0.323564	0.447104	0.99402
cg01171954	14	68713369	RAD51B	Body			0.62832	0.669576	0.631517		0.0429912	-0.0411946	0.00179667		0.000211504	0.00148637	0.867222		0.324459	0.378903	0.996247
cg13593090	19	9546723	ZNF266	TSS1500	S_Shore		0.575563	0.521637	0.598136		-0.055638	0.0610078	0.00536987		0.000211508	0.000430102	0.699858		0.324459	0.353647	0.99402
cg22820354	22	19921166	TXNRD2	Body			0.742517	0.767784	0.744192		0.0312695	-0.0286651	0.00260436		0.000211745	0.00215376	0.739281		0.324459	0.391656	0.99402
cg03925970	8	140352581					0.815275	0.843602	0.823288		0.0322914	-0.0215611	0.0107303		0.000212544	0.0185495	0.1934		0.32501	0.466766	0.99402
cg26086288	5	504360	SLC9A3	Body	N_Shore		0.927237	0.910305	0.92325		-0.0179409	0.0182284	0.000287501		0.000213452	0.000892775	0.948913		0.325235	0.371649	0.998656
cg03047708	8	59020228	FAM110B	5URT			0.841624	0.817074	0.828071		-0.0299003	0.0171905	-0.0127098		0.000213572	0.0392505	0.100717		0.325235	0.494103	0.99402
cg25841909	X	85302794	CHM	TSS1500			0.256891	0.210844	0.239036		-0.0709115	0.0739824	0.00307089		0.000214781	0.000702964	0.86266		0.325734	0.364457	0.996158
cg11142008	5	133050068					0.796333	0.760513	0.780064		-0.0391729	0.0304802	-0.00869266		0.000214864	0.00734202	0.379943		0.325734	0.438062	0.99402
cg17090934	17	1063892	ABR	5URT	N_Shore		0.849071	0.866499	0.848234		0.0196062	-0.0212439	-0.00163771		0.000215593	0.000491889	0.738982		0.325734	0.353647	0.99402
cg06315884	19	899641	R3HDM4	Body	S_Shelf		0.881128	0.918083	0.898424		0.0351672	-0.0161856	0.0189816		0.000215713	0.0929522	0.0411302		0.325734	0.532507	0.99402
cg26697310	8	41542172	ANK1	Body			0.775507	0.806786	0.760762		0.0366616	-0.0454575	-0.00879598		0.000216105	0.000122065	0.34352		0.325734	0.341597	0.99402
cg13875403	22	37683975	CYTH4	Body			0.850739	0.82736	0.844149		-0.0258924	0.012551	-0.0133414		0.000217059	0.0780928	0.0503274		0.326048	0.520717	0.99402
cg02022978	14	40817444					0.848751	0.82533	0.835184		-0.023819	0.0115523	-0.0122667		0.000217654	0.0780133	0.0504902		0.326048	0.520663	0.99402
cg01826858	16	30958494	FBXL19	Body	Island		0.592153	0.568163	0.588725		-0.0285138	0.0227193	-0.00579448		0.000217941	0.00630573	0.421252		0.326048	0.431202	0.99402
cg00114367	12	56740737	STAT2	Body			0.736856	0.77516	0.726675		0.0448637	-0.0504823	-0.0056186		0.000218263	0.000342598	0.618407		0.326048	0.351952	0.99402
cg16233935	7	10516160					0.75493	0.718885	0.740878		-0.0351524	0.0198113	-0.0153411		0.000218521	0.043291	0.0931919		0.326048	0.496691	0.99402
cg17564203	4	7526639	SORCS2	Body			0.487105	0.442199	0.485919		-0.0511806	0.0550431	0.00386241		0.000219117	0.000536676	0.763683		0.326278	0.354207	0.994359
cg23898957	13	45874573					0.851443	0.820464	0.834905		-0.0305212	0.0167929	-0.0137284		0.000219674	0.048093	0.0843875		0.32645	0.500743	0.99402
cg13430315	2	196273202					0.690421	0.718715	0.683435		0.0327956	-0.0387492	-0.00595363		0.000220208	0.000209116	0.472176		0.326587	0.342863	0.99402
cg22230224	2	242163091	ANO7	Body			0.653449	0.673433	0.651518		0.0261013	-0.0257315	0.000369795		0.000221776	0.0012081	0.954991		0.327248	0.374293	0.998832
cg05095863	20	45465311					0.729681	0.687014	0.717209		-0.0493677	0.0406711	-0.00869656		0.000222015	0.0050491	0.485571		0.327248	0.424674	0.99402
cg16170467	1	32408314			S_Shelf		0.543835	0.574238	0.540346		0.0295616	-0.0307266	-0.00116496		0.000222379	0.00075076	0.875318		0.327248	0.368749	0.996494
cg12566780	7	92157604	PEX1	5URT	Island		0.151573	0.13007	0.144894		-0.0230549	0.0134553	-0.00959965		0.000222427	0.0373194	0.108683		0.327248	0.49208	0.99402
cg15888279	X	30327778	NR0B1	TSS1500	S_Shore		0.419894	0.377378	0.384238		-0.064016	0.0467235	-0.0172925		0.00022393	0.0113617	0.289248		0.328635	0.454484	0.99402
cg18839637	5	140723684	PCDHGA1	1stExon	Island		0.397451	0.36682	0.405937		-0.0386189	0.0452148	0.00659591		0.000224669	0.000234759	0.499278		0.328635	0.343698	0.99402
cg18228834	11	26630512	ANO3	Body			0.493177	0.470775	0.481222		-0.0272361	0.0140296	-0.0132066		0.000224975	0.0632539	0.0649235		0.328635	0.510449	0.99402
cg08830689	6	138062303					0.821069	0.840062	0.839505		0.0253259	-0.00878786	0.016538		0.000225567	0.200272	0.0160598		0.328635	0.635967	0.99402
cg08322053	2	54403831	ACYP2	Body			0.650571	0.675378	0.663324		0.0341838	-0.0202385	0.0139453		0.000225594	0.0351498	0.116031		0.328635	0.489581	0.99402
cg06078830	2	26986550	SLC35F6	TSS1500	N_Shore		0.877664	0.912957	0.902051		0.0415487	-0.0203885	0.0211602		0.000226323	0.0758385	0.053669		0.329048	0.518945	0.99402
cg04201365	16	5003280					0.701452	0.666361	0.677889		-0.0360001	0.0153275	-0.0206726		0.000227533	0.120073	0.0316434		0.329595	0.557933	0.99402
cg21855392	6	29798387	HLA-G	3UTR	S_Shore		0.918135	0.895518	0.890597		-0.0284835	-0.00603494	-0.0345185		0.000227628	0.428564	9.16443e-05		0.329595	0.800126	0.99402
cg16704081	18	21248907					0.688761	0.716211	0.669172		0.0351313	-0.0561182	-0.0209869		0.000228038	5.96503e-06	0.0260718		0.329595	0.259154	0.99402
cg23261491	12	76953750	OSBPL8	TSS200	Island		0.055412	0.0426709	0.0468437		-0.0165927	0.00676006	-0.0098326		0.000228968	0.136129	0.0272044		0.329634	0.573088	0.99402
cg18169610	11	2415617	CD81	Body	N_Shelf		0.879067	0.90327	0.906983		0.0341312	-0.00170704	0.0324242		0.00022897	0.850729	0.00107188		0.329634	0.964532	0.99402
cg24931882	X	41782328	CASK	TSS200	Island		0.253664	0.201271	0.201377		-0.0721161	0.0556782	-0.0164379		0.000229862	0.00807035	0.370408		0.329634	0.439661	0.99402
cg10023855	6	32710516	HLA-DQA2	Body			0.879437	0.827494	0.857329		-0.0497138	0.0135695	-0.0361443		0.000230518	0.310868	0.00843497		0.329634	0.726355	0.99402
cg05201958	10	61968731	ANK3	Body			0.325669	0.365871	0.333468		0.0416399	-0.0431127	-0.0014728		0.000231124	0.000805303	0.888408		0.329634	0.370351	0.996784
cg08634464	19	2901147	ZNF57	Body	Island		0.138849	0.0907691	0.122518		-0.0551	0.0345917	-0.0205083		0.000231859	0.0268111	0.15052		0.329634	0.48002	0.99402
cg03738767	14	77785968	GSTZ1	Body	N_Shore		0.852791	0.871323	0.865671		0.0250133	-0.00898615	0.0160271		0.000232562	0.1867	0.018164		0.329634	0.623294	0.99402
cg09737265	1	91870713	HFM1	TSS1500	S_Shore		0.595844	0.644933	0.621109		0.0542783	-0.0173251	0.0369532		0.000232586	0.238584	0.0127999		0.329634	0.670131	0.99402
cg14226755	2	236923322	AGAP1	Body			0.480199	0.434281	0.487806		-0.0503887	0.0563912	0.00600254		0.000233577	0.000386039	0.637717		0.329634	0.353647	0.99402
cg00876694	20	33294907	TP53INP2	5URT	S_Shelf		0.87294	0.891819	0.867469		0.0248676	-0.0291183	-0.00425068		0.000233766	0.000243929	0.500548		0.329634	0.343698	0.99402
cg07044400	16	28325327	SBK1	5URT			0.788256	0.815966	0.779434		0.0342709	-0.0369951	-0.00272419		0.000234602	0.000551325	0.75308		0.329634	0.354207	0.994352
cg12228863	13	95069222					0.728548	0.764229	0.718006		0.0387979	-0.0291939	0.009604		0.000235391	0.00967406	0.332635		0.329634	0.448051	0.99402
cg27287703	16	27468375					0.359961	0.386875	0.355516		0.0295315	-0.0201001	0.00943143		0.000235669	0.0176161	0.214913		0.329634	0.464785	0.99402
cg07461338	20	58585491	CDH26	Body			0.72723	0.754281	0.734538		0.0316263	-0.0192	0.0124263		0.000235844	0.0318598	0.130799		0.329634	0.485922	0.99402
cg15688324	4	8102944	ABLIM2	Body	S_Shelf		0.804992	0.836658	0.820293		0.038324	-0.0251263	0.0131977		0.000236595	0.0216447	0.182647		0.329634	0.472181	0.99402
cg07241573	18	74960699	GALR1	TSS1500	N_Shore		0.520247	0.478163	0.496586		-0.0560945	0.0509994	-0.00509508		0.000238261	0.00252145	0.719752		0.329634	0.399652	0.99402
cg22440231	3	196719179					0.766592	0.798024	0.788509		0.0398523	-0.0117721	0.0280801		0.000238907	0.275417	0.0105353		0.329634	0.699976	0.99402
cg23405152	2	121279886			Island		0.607792	0.576533	0.612225		-0.0291557	0.022365	-0.00679073		0.000239297	0.00863481	0.362084		0.329634	0.441691	0.99402
cg10399899	20	62705081	RGS19	3UTR	Island		0.796442	0.829152	0.810484		0.0370901	-0.0201514	0.0169387		0.000239583	0.0524595	0.0824138		0.329634	0.503313	0.99402
cg18387231	9	90173487	DAPK1	Body			0.837869	0.860594	0.849054		0.0291351	-0.0178459	0.0112892		0.00023971	0.030753	0.136485		0.329634	0.484764	0.99402
cg00919245	7	128046797	IMPDH1	Body	S_Shore		0.813263	0.83836	0.826289		0.0313203	-0.021776	0.00954429		0.000240335	0.0157857	0.236723		0.329634	0.464268	0.99402
cg08363684	6	761547					0.830308	0.806457	0.85899		-0.0261663	0.0284522	0.0022859		0.000240413	0.000525877	0.730223		0.329634	0.353647	0.99402
cg23363481	18	61406419					0.84197	0.867988	0.839398		0.0317937	-0.0318171	-2.33697e-05		0.000240445	0.00113323	0.997682		0.329634	0.373853	0.999947
cg16442300	13	44926714					0.856618	0.831136	0.842144		-0.0299086	0.0192741	-0.0106345		0.000240857	0.023905	0.170149		0.329634	0.475878	0.99402
cg05592863	9	25261450					0.718529	0.653458	0.686392		-0.0690787	0.0327497	-0.036329		0.000241529	0.0873259	0.0482231		0.329634	0.528081	0.99402
cg10940914	2	236290930			N_Shelf		0.732825	0.670398	0.709299		-0.0649162	0.0360828	-0.0288335		0.000242428	0.047944	0.0908783		0.329634	0.500655	0.99402
cg02775617	10	32217281	ARHGAP12	5URT	S_Shore		0.138701	0.205958	0.155316		0.070124	-0.0595241	0.0105999		0.00024264	0.00432387	0.552285		0.329634	0.418626	0.99402
cg11454877	5	139061837	CXXC5	Body	S_Shore		0.876662	0.899865	0.88355		0.0247543	-0.0176829	0.0070714		0.000242699	0.0135569	0.266775		0.329634	0.460406	0.99402
cg14986464	6	31669902	ABHD16A	Body	N_Shore		0.389223	0.412094	0.385452		0.024896	-0.0281746	-0.00327863		0.000243181	0.000358939	0.604284		0.329634	0.352408	0.99402
cg09425455	7	1586996	TMEM184A	Body	N_Shelf		0.78311	0.804849	0.786513		0.0258905	-0.0239738	0.00191674		0.000243697	0.00221437	0.770314		0.329634	0.393762	0.994445
cg09990232	19	10918914	DNM2	Body			0.86263	0.837721	0.854907		-0.0311178	0.027286	-0.0038318		0.000244049	0.00340461	0.627939		0.329634	0.411	0.99402
cg20966976	2	176670257					0.797086	0.823132	0.799626		0.028329	-0.0202488	0.00808025		0.000244878	0.0135773	0.267879		0.329634	0.460406	0.99402
cg27433043	1	153195549					0.523088	0.48435	0.52174		-0.0352919	0.0315496	-0.00374229		0.000245052	0.00294233	0.676322		0.329634	0.405091	0.99402
cg09596645	3	181897670					0.906325	0.88315	0.894283		-0.0278361	0.0114595	-0.0163767		0.000245326	0.134734	0.0291376		0.329634	0.571828	0.99402
cg17983571	10	65186953	JMJD1C	Body			0.475978	0.416703	0.461564		-0.0713342	0.0511776	-0.0201566		0.000246281	0.0133243	0.272491		0.329634	0.459393	0.99402
cg18975548	11	92972423					0.878039	0.843337	0.877748		-0.0420224	0.043235	0.00121259		0.000246347	0.000902454	0.909407		0.329634	0.371649	0.997356
cg13480774	1	166958401	MAEL	1stExon	Island		0.832191	0.796482	0.822282		-0.0405106	0.0321329	-0.00837769		0.000246492	0.00704853	0.418654		0.329634	0.437239	0.99402
cg19170807	13	113001348			S_Shelf		0.226974	0.183472	0.19915		-0.0466026	0.0118937	-0.0347089		0.000247073	0.345721	0.00751758		0.329634	0.750128	0.99402
cg08293483	8	144294130	GPIHBP1	TSS1500			0.761074	0.80159	0.794709		0.0423365	-0.00798152	0.0343549		0.000247291	0.483895	0.00411341		0.329634	0.828655	0.99402
cg11128704	5	113725326	KCNN2	5URT			0.727175	0.672053	0.689825		-0.0714481	0.0340752	-0.0373729		0.000247735	0.0862993	0.0498328		0.329634	0.527334	0.99402
cg05631486	5	664414	TPPP	3UTR	N_Shelf		0.95405	0.970148	0.960635		0.016673	-0.00881725	0.00785578		0.000247796	0.0592194	0.0746923		0.329634	0.508687	0.99402
cg22387678	11	6585107	DNHD1	Body			0.809936	0.833006	0.823573		0.0273882	-0.0148881	0.0125001		0.000248451	0.0531006	0.0835924		0.329634	0.503862	0.99402
cg13443797	7	50133024	ZPBP	TSS200	S_Shore		0.908384	0.938823	0.91747		0.0388377	-0.0258785	0.0129592		0.000248812	0.0203707	0.198094		0.329634	0.470317	0.99402
cg14105903	3	52523453	NISCH	Body	S_Shore		0.856877	0.884142	0.868722		0.0290014	-0.0159706	0.0130308		0.00024953	0.0504324	0.088271		0.329634	0.501836	0.99402
cg04319911	9	118121441	43435	5URT			0.523473	0.47507	0.510078		-0.0478393	0.0309179	-0.0169213		0.00024988	0.0239883	0.173737		0.329634	0.475878	0.99402
cg07302910	10	118891355	VAX1	3UTR	N_Shore		0.24457	0.204299	0.213778		-0.0438386	0.0129593	-0.0308793		0.000250294	0.27716	0.0108552		0.329634	0.701342	0.99402
cg13996510	X	44203674	EFHC2	TSS1500	S_Shore		0.0995025	0.0597865	0.06044		-0.0479289	0.0229869	-0.024942		0.000250351	0.0849641	0.0511213		0.329634	0.526267	0.99402
cg20467348	19	15375352	BRD4	Body			0.895705	0.919879	0.895993		0.0277788	-0.0279777	-0.000198854		0.000251397	0.00111229	0.977521		0.329634	0.373853	0.99941
cg09842892	6	28966573	ZNF311	Body			0.943168	0.919016	0.934442		-0.0283624	0.0214546	-0.0069078		0.00025157	0.00974334	0.343313		0.329634	0.448463	0.99402
cg15863140	3	109362650					0.863933	0.842429	0.841809		-0.0216111	0.000915349	-0.0206957		0.000253446	0.87458	0.00108867		0.329634	0.971021	0.99402
cg02707357	8	28483997			S_Shelf		0.673693	0.709584	0.666706		0.0467918	-0.0568591	-0.0100673		0.000253498	0.000179299	0.401691		0.329634	0.341597	0.99402
cg05962325	11	107992005	ACAT1	TSS1500	Island		0.0524983	0.0802403	0.0585481		0.0301281	-0.0284217	0.00170645		0.000253939	0.00196428	0.823857		0.329634	0.386685	0.995124
cg05667107	6	18280398			S_Shelf		0.902151	0.878715	0.910408		-0.0327616	0.0366855	0.0039239		0.000254014	0.000415833	0.638609		0.329634	0.353647	0.99402
cg11738098	4	69782248					0.751819	0.724984	0.721015		-0.0345112	0.00887173	-0.0256395		0.000254147	0.343596	0.00778315		0.329634	0.748859	0.99402
cg11154067	15	40379796					0.510905	0.537937	0.506869		0.0295273	-0.0363	-0.00677267		0.000254385	0.000158861	0.372045		0.329634	0.341597	0.99402
cg05947740	8	22089778	PHYHIP	1stExon	S_Shore		0.484982	0.507586	0.492205		0.0300369	-0.0225688	0.00746812		0.000254558	0.0102405	0.334117		0.329634	0.450621	0.99402
cg22324780	2	50629699	NRXN1	Body			0.064148	0.0814848	0.0781688		0.01916	-0.00332608	0.0158339		0.000254854	0.519988	0.00366829		0.329634	0.845426	0.99402
cg17380947	19	31153597					0.609315	0.562076	0.600843		-0.0494678	0.0281768	-0.021291		0.000255509	0.0441286	0.102233		0.329634	0.497564	0.99402
cg05593707	11	30002836					0.693173	0.643683	0.663295		-0.0528449	0.0308394	-0.0220055		0.000256107	0.0396923	0.113194		0.329634	0.494433	0.99402
cg22788052	3	70361609					0.816037	0.783026	0.803524		-0.0387795	0.0305095	-0.00826997		0.000256234	0.00763489	0.406255		0.329634	0.439498	0.99402
cg03950599	19	48698419	C19orf68	Body	Island		0.718267	0.672666	0.710531		-0.0652604	0.0525152	-0.0127452		0.000256806	0.00656553	0.446375		0.329634	0.43319	0.99402
cg03614394	2	198650230	BOLL	5URT	Island		0.836552	0.819576	0.834625		-0.0207818	0.0172742	-0.00350755		0.000257584	0.00524666	0.509821		0.329634	0.426559	0.99402
cg13151361	2	179298300	LOC101927027	Body			0.579197	0.556009	0.581922		-0.0351947	0.0329805	-0.00221418		0.000257854	0.00210038	0.805034		0.329634	0.390003	0.994974
cg24416967	1	36342162					0.796275	0.82245	0.81724		0.0281484	-0.00944579	0.0187026		0.000257969	0.220598	0.0156588		0.329634	0.654252	0.99402
cg15379757	13	110951223	COL4A1	Body			0.163946	0.131957	0.168818		-0.034428	0.0343096	-0.00011844		0.000259172	0.00125305	0.989228		0.329634	0.375512	0.999711
cg18378551	11	84844436	DLG2	Body			0.923173	0.873303	0.91565		-0.0520907	0.031309	-0.0207817		0.000259203	0.0348708	0.128573		0.329634	0.489416	0.99402
cg00745486	2	238446518	MLPH	Body			0.822148	0.858191	0.828098		0.0428341	-0.030217	0.0126171		0.000259465	0.0151508	0.255594		0.329634	0.463411	0.99402
cg21023926	3	194072143	CPN2	TSS200			0.824701	0.8552	0.838712		0.03518	-0.0216942	0.0134858		0.00025969	0.0309008	0.143411		0.329634	0.485189	0.99402
cg00225126	17	767411	NXN	Body			0.656178	0.615643	0.634995		-0.0495355	0.0406186	-0.00891694		0.000260416	0.00581835	0.482861		0.329634	0.429745	0.99402
cg04876223	3	182403247			S_Shelf		0.528763	0.483332	0.514609		-0.0577302	0.0425228	-0.0152074		0.000260811	0.0117538	0.307962		0.329634	0.454944	0.99402
cg07996452	7	47749519					0.88857	0.872175	0.876174		-0.0213107	0.00905947	-0.0122512		0.000261338	0.125311	0.0335371		0.329634	0.563089	0.99402
cg03796177	11	5600730	OR52B6	TSS1500			0.793724	0.770259	0.791576		-0.0316351	0.026804	-0.00483104		0.000261685	0.00462228	0.551136		0.329634	0.420523	0.99402
cg12591302	10	99258515	MMS19	1stExon	Island		0.079892	0.0604824	0.072268		-0.0201253	0.011815	-0.00831036		0.000261981	0.0390273	0.11681		0.329634	0.493789	0.99402
cg00426968	19	47138284	GNG8	TSS1500	S_Shore		0.101789	0.138619	0.103057		0.0404919	-0.0404962	-4.38486e-06		0.000262082	0.00122621	0.999661		0.329634	0.374437	0.999986
cg19594626	6	133077819	VNN2	Body			0.922879	0.942752	0.929594		0.026646	-0.0181347	0.00851131		0.000263369	0.018704	0.219585		0.329634	0.466926	0.99402
cg26913576	11	2151698	IGF2	3UTR	N_Shelf		0.727216	0.712441	0.725892		-0.0218994	0.0194661	-0.00243333		0.00026354	0.00324698	0.664052		0.329634	0.408636	0.99402
cg07259219	5	162835416					0.22754	0.284336	0.221604		0.0608764	-0.0784277	-0.0175513		0.000263905	9.88001e-05	0.266252		0.329634	0.341597	0.99402
cg02886079	19	14192748	C19orf67	Body	Island		0.133709	0.103359	0.140142		-0.0348731	0.0301797	-0.00469338		0.000264314	0.00398404	0.599353		0.329634	0.415587	0.99402
cg19171792	12	3427463					0.523041	0.485813	0.536069		-0.0438785	0.0566354	0.0127569		0.000265459	9.73649e-05	0.262646		0.329634	0.341597	0.99402
cg25773630	10	25890685	GPR158	3UTR			0.856577	0.808513	0.849128		-0.0622981	0.0499515	-0.0123465		0.000265859	0.00688411	0.441293		0.329634	0.436357	0.99402
cg19590895	15	40632399	C15orf52	Body			0.780385	0.804178	0.799662		0.0272827	-0.0142373	0.0130454		0.000266019	0.0640225	0.072603		0.329634	0.510845	0.99402
cg01669150	5	29162296	LOC101929660	Body			0.757059	0.714233	0.763279		-0.0469897	0.0496334	0.00264377		0.000266521	0.000760275	0.825812		0.329634	0.368749	0.995124
cg05215994	13	23310203					0.790444	0.735564	0.765784		-0.047965	0.0191625	-0.0288025		0.000266747	0.149106	0.0274067		0.329634	0.586147	0.99402
cg05132782	7	150126392					0.808187	0.846693	0.81423		0.0393559	-0.0286367	0.0107192		0.000267438	0.0128442	0.293405		0.329634	0.458	0.99402
cg23603045	9	98209574	PTCH1	Body			0.87814	0.904176	0.900608		0.0269197	-0.00977857	0.0171411		0.00026754	0.187743	0.0202408		0.329634	0.624292	0.99402
cg10486244	5	149973754					0.852037	0.871288	0.851394		0.024161	-0.0219878	0.00217327		0.00026824	0.00274002	0.725374		0.329634	0.402526	0.99402
cg23565663	8	10621935					0.672654	0.656244	0.661417		-0.029825	0.0199382	-0.00988671		0.000269722	0.0208745	0.204312		0.329634	0.471109	0.99402
cg05678758	11	70742884	SHANK2	Body			0.931695	0.906791	0.944588		-0.0300974	0.0453881	0.0152907		0.000269835	1.55272e-05	0.0580091		0.329634	0.283851	0.99402
cg13202514	10	65880328					0.793469	0.758226	0.763924		-0.036707	0.00741501	-0.029292		0.000269981	0.457384	0.00494572		0.329634	0.815333	0.99402
cg02285620	16	57162866	CPNE2	Body			0.182423	0.149989	0.177485		-0.0396989	0.0323368	-0.0073621		0.000271642	0.00626946	0.471702		0.329634	0.431158	0.99402
cg23324012	X	39828723					0.322435	0.290909	0.317993		-0.0452241	0.0483777	0.00315355		0.00027194	0.000688016	0.785516		0.329634	0.364457	0.994697
cg00321288	12	87232692	MGAT4C	TSS200			0.622404	0.568485	0.634265		-0.0595411	0.0726381	0.013097		0.000272594	0.000185297	0.394704		0.329634	0.341597	0.99402
cg08556938	17	58512855					0.844613	0.81794	0.832873		-0.0338543	0.020714	-0.0131403		0.000273097	0.0328398	0.140553		0.329634	0.487163	0.99402
cg07838603	6	28411030	ZSCAN23	5URT			0.094793	0.0762541	0.0892063		-0.0210397	0.0154918	-0.00554792		0.000273465	0.0121148	0.309654		0.329634	0.455858	0.99402
cg22052378	16	1738091	HN1L	Body			0.677483	0.694842	0.660728		0.0245199	-0.0365519	-0.012032		0.000274616	1.83469e-05	0.066743		0.329634	0.289302	0.99402
cg05331636	16	22734452	MIR548AA2	Body			0.922933	0.902226	0.904366		-0.0238084	0.00767685	-0.0161316		0.00027471	0.241285	0.0144845		0.329634	0.672414	0.99402
cg25475729	20	4711607					0.601149	0.622164	0.608711		0.0258806	-0.0203887	0.00549185		0.000274895	0.00791767	0.411685		0.329634	0.439543	0.99402
cg02278319	16	596009	CAPN15	5URT	Island		0.816464	0.854481	0.853389		0.0403146	-0.00296388	0.0373507		0.000275128	0.785904	0.00155617		0.329634	0.94574	0.99402
cg17422839	3	52066737					0.717397	0.737844	0.723817		0.0238169	-0.0201461	0.00367083		0.000275228	0.00484766	0.549428		0.329634	0.423974	0.99402
cg26326728	10	1417778	ADARB2	Body	S_Shore		0.882026	0.855685	0.870705		-0.0278857	0.0202505	-0.00763516		0.000275362	0.0132196	0.292267		0.329634	0.45888	0.99402
cg14242781	19	49117632	FAM83E	TSS1500	S_Shore		0.855065	0.875482	0.868281		0.0231285	-0.00987791	0.0132506		0.000276014	0.125552	0.0349415		0.329634	0.563349	0.99402
cg06756369	1	231762664	DISC1	1stExon	Island		0.164667	0.106582	0.142678		-0.0558639	0.0322106	-0.0236534		0.000276155	0.0432443	0.110057		0.329634	0.496691	0.99402
cg07636681	14	105159108	INF2	5URT	S_Shelf		0.808708	0.832191	0.817682		0.0265272	-0.0179779	0.00854932		0.000276189	0.0196311	0.217677		0.329634	0.468417	0.99402
cg19894588	14	64061835			Island		0.54764	0.510433	0.537415		-0.0416889	0.0293916	-0.0122973		0.000276203	0.015744	0.257734		0.329634	0.464268	0.99402
cg07872947	2	1732172	PXDN	Body			0.923273	0.937814	0.938567		0.0189343	-0.00169024	0.0172441		0.000276265	0.741744	0.00180428		0.329634	0.93205	0.99402
cg06928823	8	73533533	KCNB2	Body			0.586501	0.546694	0.604466		-0.0459076	0.0535587	0.00765104		0.000278308	0.000301234	0.518209		0.329634	0.344148	0.99402
cg10158736	3	42530718	VIPR1	TSS200			0.842477	0.861391	0.842586		0.0259101	-0.0260112	-0.000101099		0.000278309	0.00124849	0.987866		0.329634	0.375502	0.999651
cg24647108	7	1575737	MAFK	5URT	Island		0.917297	0.943791	0.929993		0.0304808	-0.0189005	0.0115803		0.000278396	0.0310856	0.149423		0.329634	0.485483	0.99402
cg24381960	20	61695150	LOC63930	Body	N_Shore		0.928438	0.896346	0.926413		-0.0364452	0.0358983	-0.000546972		0.000278728	0.00147388	0.953364		0.329634	0.378903	0.998727
cg08832190	13	25919442					0.954109	0.931583	0.947953		-0.0252478	0.0150677	-0.0101801		0.000279479	0.037272	0.127392		0.329634	0.492048	0.99402
cg01381374	7	93474158					0.479889	0.416062	0.45346		-0.0729194	0.0434086	-0.0295108		0.000280332	0.0377525	0.126172		0.329634	0.492602	0.99402
cg02956165	10	110945401	RNU6-53P	Body			0.629535	0.591072	0.61446		-0.0413803	0.0306365	-0.0107438		0.000280451	0.0118935	0.318116		0.329634	0.455553	0.99402
cg27251832	6	122341982					0.753379	0.717667	0.755756		-0.0429184	0.0397016	-0.0032168		0.000281733	0.00249983	0.770699		0.329634	0.399202	0.994445
cg11666982	5	1293871	TERT	Body	Island		0.881943	0.909335	0.910241		0.0272039	0.00412902	0.0313329		0.000282047	0.577024	0.000200036		0.329634	0.871067	0.99402
cg18708986	12	52652590			Island		0.257517	0.20885	0.254122		-0.0511611	0.0411336	-0.0100275		0.000282563	0.00703541	0.448929		0.329634	0.437203	0.99402
cg16854200	12	5603261	NTF3	Body	N_Shore		0.87333	0.907071	0.879784		0.0303607	-0.0227355	0.00762516		0.000282605	0.011141	0.334149		0.329634	0.453875	0.99402
cg20967183	15	38736104					0.638384	0.592132	0.625932		-0.0558446	0.0356837	-0.0201609		0.000283769	0.0270674	0.170426		0.329634	0.480356	0.99402
cg06329262	15	78558459	DNAJA4	Body	S_Shore		0.706015	0.64429	0.683021		-0.0674421	0.0494925	-0.0179496		0.00028445	0.0126528	0.307089		0.329634	0.457273	0.99402
cg25392275	1	244146249	LOC339529	Body	S_Shelf		0.717349	0.766869	0.730628		0.0492321	-0.00813414	0.0410979		0.000284757	0.544436	0.00368778		0.329634	0.85685	0.99402
cg20595750	10	405225	DIP2C	Body	N_Shelf		0.917957	0.898373	0.911407		-0.0246884	0.0157785	-0.00890987		0.000285052	0.0271006	0.170747		0.329634	0.480356	0.99402
cg25439807	18	3771151	DLGAP1	Body	N_Shore		0.316039	0.364626	0.303744		0.049352	-0.0449957	0.00435624		0.000286008	0.00283658	0.731898		0.329634	0.403325	0.99402
cg09859293	2	3605851	RNASEH1	1stExon	Island		0.21193	0.181011	0.195356		-0.036761	0.0142168	-0.0225441		0.000286012	0.164583	0.0255065		0.329634	0.602125	0.99402
cg18031773	X	47696239	ZNF81	TSS200	Island		0.174772	0.13025	0.151186		-0.0634643	0.058332	-0.00513226		0.000286045	0.00266186	0.753559		0.329634	0.401942	0.994352
cg14824670	7	100492175	ACHE	5URT	S_Shore		0.401392	0.372415	0.400195		-0.0342053	0.0346614	0.000456084		0.000286819	0.00118016	0.958677		0.329634	0.374293	0.999006
cg08838248	4	24854976	CCDC149	Body			0.849644	0.828895	0.84597		-0.0209899	0.0178835	-0.00310639		0.000287351	0.00474315	0.566909		0.329634	0.42217	0.99402
cg03845688	7	71803032	CALN1	Body	S_Shore		0.447787	0.494353	0.452145		0.0460422	-0.0270735	0.0189687		0.00028779	0.0403691	0.120777		0.329634	0.494858	0.99402
cg06792196	3	196331846					0.613053	0.601088	0.614691		-0.0178742	0.0153505	-0.00252373		0.00028824	0.0044866	0.584833		0.329634	0.419787	0.99402
cg19705541	17	40689477	NAGLU	Body	S_Shore		0.912872	0.932137	0.932862		0.0210095	0.0077551	0.0287646		0.000288366	0.184067	2.86974e-05		0.329634	0.620693	0.99402
cg13441172	12	50135540	TMBIM6	5URT	Island		0.159342	0.127703	0.155937		-0.0339314	0.0273143	-0.00661708		0.000288823	0.00707913	0.452134		0.329634	0.43729	0.99402
cg11073558	8	97171901	GDF6	Body	Island		0.104784	0.0798949	0.0948526		-0.0280433	0.0194551	-0.00858818		0.000288857	0.0176784	0.242569		0.329634	0.464837	0.99402
cg14490754	2	129334140					0.881905	0.861852	0.887019		-0.0234197	0.0304963	0.00707661		0.000288872	9.67327e-05	0.248692		0.329634	0.341597	0.99402
cg18865445	13	110522265			Island		0.4653	0.395879	0.472095		-0.0704009	0.0494988	-0.0209021		0.000289187	0.0164058	0.256808		0.329634	0.464785	0.99402
cg12073440	14	50526483	LINC01599	Body			0.792086	0.824516	0.804226		0.0365052	-0.0204721	0.0160331		0.000289331	0.0496382	0.0996398		0.329634	0.501456	0.99402
cg23807113	3	182088924					0.823516	0.780377	0.806791		-0.0497811	0.0289019	-0.0208792		0.000289656	0.042824	0.11482		0.329634	0.496081	0.99402
cg13868111	4	103940711	SLC9B1	5URT	Island		0.0983066	0.0553235	0.102365		-0.055714	0.0514034	-0.00431053		0.000289998	0.00261051	0.764182		0.329634	0.40132	0.994359
cg03374644	12	4698603	DYRK4	TSS1500			0.802537	0.754347	0.791481		-0.0529016	0.0414284	-0.0114732		0.000290011	0.0085209	0.404046		0.329634	0.441611	0.99402
cg20171297	12	81101474	MYF6	1stExon	N_Shore		0.532984	0.490831	0.5391		-0.046178	0.0526076	0.00642959		0.000290192	0.000398599	0.590259		0.329634	0.353647	0.99402
cg02981752	16	3632512	SLX4	Body			0.771993	0.813483	0.764092		0.0494214	-0.0577495	-0.00832814		0.0002902	0.000308997	0.515323		0.329634	0.344219	0.99402
cg13282691	13	112555987					0.750089	0.777256	0.749333		0.0311118	-0.0278113	0.00330043		0.000290761	0.00334646	0.681211		0.329634	0.410021	0.99402
cg09760057	19	1528418	PLK5	Body	S_Shelf		0.779568	0.753894	0.764464		-0.0282775	0.0194119	-0.00886564		0.00029129	0.0188269	0.23231		0.329634	0.46722	0.99402
cg26988853	16	67695978	ACD	Body	S_Shore		0.879645	0.904133	0.885487		0.0256938	-0.018107	0.00758676		0.000291357	0.0162595	0.259674		0.329634	0.464785	0.99402
cg14117527	3	128840749	ISY1-RAB43	1stExon	S_Shore		0.585218	0.554528	0.576856		-0.0398075	0.0311921	-0.00861539		0.000291441	0.00851566	0.40523		0.329634	0.441611	0.99402
cg18502238	10	651119	DIP2C	Body	N_Shore		0.860641	0.825755	0.828684		-0.0383695	0.0133995	-0.0249699		0.000292457	0.208406	0.0188463		0.330277	0.643553	0.99402
cg13124394	20	56328525					0.818518	0.839756	0.825909		0.0194933	-0.0114018	0.00809151		0.000293422	0.0416792	0.118821		0.33086	0.495515	0.99402
cg04228021	4	49526391			Island		0.489349	0.468526	0.487013		-0.0289861	0.0293345	0.000348338		0.000294207	0.00122014	0.962845		0.331006	0.374437	0.999017
cg20305286	3	93677732	PROS1	Body			0.745828	0.722831	0.755667		-0.0319858	0.0415301	0.00954426		0.000294447	0.000102036	0.255317		0.331006	0.341597	0.99402
cg17432241	19	3155750	GNA15	Body			0.496543	0.524495	0.493184		0.0280446	-0.0310345	-0.00298981		0.000295339	0.000538369	0.680185		0.331216	0.354207	0.99402
cg06824423	6	157505631	ARID1B	Body			0.775488	0.803506	0.774567		0.0288524	-0.0217757	0.00707667		0.000296028	0.0109168	0.347471		0.331216	0.452664	0.99402
cg01843661	2	45553108					0.891985	0.867799	0.873931		-0.023231	0.00964278	-0.0135882		0.000296325	0.138488	0.032745		0.331216	0.575289	0.99402
cg24148757	1	112942995	CTTNBP2NL	5URT	S_Shelf		0.645499	0.604703	0.630854		-0.0502673	0.0365542	-0.0137131		0.000297123	0.013704	0.297475		0.331216	0.460533	0.99402
cg14078678	20	46584148			S_Shelf		0.84472	0.814946	0.850314		-0.0328773	0.0380097	0.00513239		0.000297154	0.000352305	0.547337		0.331216	0.352408	0.99402
cg25968937	18	67139481	DOK6	Body	S_Shelf		0.865315	0.830474	0.846343		-0.0408277	0.020271	-0.0205567		0.000297653	0.0799119	0.0623622		0.331216	0.522521	0.99402
cg24871845	20	35805353	MROH8	Body	N_Shelf		0.847549	0.815717	0.836149		-0.0365112	0.0257961	-0.0107152		0.000297773	0.0162209	0.263485		0.331216	0.464785	0.99402
cg14219693	10	96928076					0.518461	0.542764	0.529893		0.0262417	-0.015632	0.0106097		0.000298787	0.0387187	0.128764		0.331511	0.493656	0.99402
cg01046604	1	36937933	CSF3R	Body			0.792577	0.823429	0.79213		0.034915	-0.0359737	-0.0010587		0.000298936	0.00105563	0.906593		0.331511	0.373853	0.99725
cg21930286	17	42909104	GJC1	TSS1500	S_Shore		0.458026	0.401833	0.4564		-0.0587099	0.0685023	0.00979246		0.000299502	0.000323628	0.520848		0.33164	0.346438	0.99402
cg11050821	15	25460012	SNORD115-15	Body			0.671363	0.646941	0.682362		-0.0263453	0.0282398	0.00189448		0.000299994	0.000738347	0.781054		0.331689	0.368711	0.99465
cg12152167	X	95939864	DIAPH2	1stExon	Island		0.225866	0.1984	0.198317		-0.0533042	0.0563838	0.00307954		0.000301792	0.000839178	0.823339		0.332549	0.370351	0.995124
cg12683120	20	50182196			S_Shelf		0.711011	0.749174	0.707971		0.0376737	-0.0382319	-0.000558139		0.000302198	0.00121874	0.954325		0.332549	0.374437	0.998767
cg20390711	6	127796683	SOGA3	Body	Island		0.680684	0.628986	0.6615		-0.0640409	0.0483505	-0.0156904		0.000302488	0.011037	0.34898		0.332549	0.453615	0.99402
cg21993243	3	324907	CHL1	5URT			0.760041	0.723776	0.72681		-0.0379961	0.00645574	-0.0315403		0.000303285	0.535693	0.00402841		0.332549	0.852758	0.99402
cg10753298	10	98807172	SLIT1	Body	S_Shelf		0.911584	0.931688	0.917398		0.0253704	-0.0172376	0.00813277		0.000303365	0.0203506	0.224143		0.332549	0.470317	0.99402
cg01467249	X	135180523			Island		0.787043	0.823151	0.82747		0.052479	-0.0330109	0.0194681		0.000303807	0.0302279	0.162151		0.332549	0.484269	0.99402
cg11378181	7	88387976	ZNF804B	TSS1500	N_Shore		0.0861572	0.106422	0.093984		0.0210395	-0.0142794	0.00676014		0.000303925	0.0204914	0.223187		0.332549	0.470502	0.99402
cg25173392	7	99094623	ZNF394	Body	N_Shelf		0.620428	0.577459	0.620742		-0.0502559	0.043017	-0.00723886		0.000304472	0.0047791	0.579372		0.332596	0.422974	0.99402
cg09950389	7	4775247	FOXK1	Body			0.902504	0.923783	0.908954		0.0279212	-0.0193104	0.00861073		0.000304868	0.0185212	0.241797		0.332596	0.466766	0.99402
cg25997666	9	36258645	GNE	Body	Island		0.164227	0.135752	0.179346		-0.0320853	0.049578	0.0174927		0.000305378	1.32939e-05	0.0455936		0.332661	0.283851	0.99402
cg07414558	11	63403819	ATL3	Body			0.711125	0.736599	0.718704		0.0266819	-0.0124574	0.0142245		0.000308976	0.0993033	0.0503579		0.334401	0.53751	0.99402
cg04258229	9	117046830	COL27A1	Body			0.795455	0.818267	0.808704		0.0260245	-0.0121025	0.013922		0.000309092	0.100567	0.0496482		0.334401	0.538825	0.99402
cg05612693	21	36310945	RUNX1	Body			0.466323	0.519263	0.476345		0.0509013	-0.0406734	0.010228		0.000309577	0.00778465	0.441785		0.334401	0.439498	0.99402
cg02837645	2	129142654					0.799177	0.822903	0.811536		0.0267688	-0.0154499	0.0113188		0.000309825	0.0452129	0.114309		0.334401	0.498078	0.99402
cg10873891	20	35806913	MROH8	Body	N_Shore		0.0571394	0.0790916	0.066736		0.0253324	-0.0157441	0.00958829		0.000309931	0.0323359	0.154973		0.334401	0.486535	0.99402
cg09981432	2	118614378			N_Shelf		0.931987	0.899748	0.912863		-0.0322333	0.0117318	-0.0205015		0.000311011	0.193158	0.0220306		0.334401	0.629401	0.99402
cg08616061	5	140753570	PCDHGA1	Body	N_Shore		0.383228	0.350631	0.410573		-0.0363388	0.0633194	0.0269806		0.00031154	2.77177e-06	0.00890104		0.334401	0.222876	0.99402
cg25355465	20	36576591			S_Shelf		0.583191	0.553579	0.585363		-0.0370874	0.0408644	0.00377694		0.000312611	0.000591914	0.695313		0.334401	0.354613	0.99402
cg24210523	17	35062671			S_Shore		0.134034	0.110567	0.141738		-0.0226902	0.0253657	0.00267545		0.000312924	0.000515628	0.650459		0.334401	0.353647	0.99402
cg03787864	16	88717134	CYBA	Body	Island		0.0704667	0.0559826	0.0535741		-0.0166093	3.34511e-05	-0.0165758		0.000312964	0.994132	0.000903967		0.334401	0.998871	0.99402
cg09100373	8	127708756					0.91779	0.883595	0.897834		-0.0416118	0.0243763	-0.0172355		0.000313204	0.0425845	0.121812		0.334401	0.496078	0.99402
cg24827357	3	66813437					0.826794	0.782358	0.838846		-0.0560763	0.0572254	0.00114907		0.000313533	0.001198	0.937087		0.334401	0.374293	0.998215
cg25922329	8	128911766	PVT1	Body			0.600613	0.642321	0.607668		0.047119	-0.0416393	0.00547975		0.000313654	0.0038619	0.654988		0.334401	0.415363	0.99402
cg02270412	16	13001612	SHISA9	Body	S_Shelf		0.449576	0.405671	0.453553		-0.0509113	0.0588803	0.007969		0.000314632	0.000371342	0.548503		0.334401	0.353647	0.99402
cg14125707	9	129436137	LMX1B	Body	S_Shelf		0.399868	0.362286	0.381987		-0.0437938	0.0359828	-0.00781102		0.00031488	0.00652464	0.49479		0.334401	0.432666	0.99402
cg20022862	11	67219498	CABP4	1stExon			0.868917	0.855886	0.866043		-0.0173116	0.0147281	-0.00258351		0.00031542	0.00511928	0.567217		0.334401	0.425301	0.99402
cg19574878	11	72943745	P2RY2	5URT	N_Shore		0.954393	0.937791	0.943086		-0.0208188	0.00786462	-0.0129542		0.000315454	0.178095	0.0248757		0.334401	0.61493	0.99402
cg26413501	6	140762703					0.669343	0.721593	0.675096		0.0582514	-0.0327546	0.0254967		0.000316014	0.0508903	0.103502		0.334401	0.502114	0.99402
cg27130630	12	7260666	C1RL	Body			0.100088	0.133835	0.0960157		0.0372624	-0.0410256	-0.00376318		0.000316428	0.000603092	0.698056		0.334401	0.354613	0.99402
cg14134534	5	55228164					0.875718	0.859342	0.87546		-0.0256121	0.0289737	0.00336166		0.000317023	0.000465278	0.614659		0.334401	0.353647	0.99402
cg01014976	11	111883941	DIXDC1	Body			0.767896	0.746422	0.764187		-0.0265501	0.0257607	-0.000789382		0.000318372	0.00186856	0.908966		0.334401	0.385818	0.997347
cg05381106	4	169692576	PALLD	Body			0.848269	0.818545	0.848314		-0.0345726	0.0296046	-0.00496799		0.000318712	0.00492261	0.581958		0.334401	0.424513	0.99402
cg06739505	15	41839843			S_Shelf		0.558404	0.534854	0.562168		-0.0314561	0.0327858	0.00132968		0.000318885	0.00100787	0.870902		0.334401	0.373853	0.996406
cg16230060	5	80530213	CKMT2	5URT			0.88257	0.909351	0.893069		0.0279454	-0.015225	0.0127205		0.00031917	0.0580516	0.0915705		0.334401	0.507768	0.99402
cg11189986	7	41922264					0.839825	0.860639	0.850738		0.0286746	-0.0159529	0.0127217		0.000319752	0.0534151	0.099556		0.334401	0.503982	0.99402
cg15618137	22	46372501	WNT7B	Body	Island		0.112937	0.0878379	0.127041		-0.0280758	0.0370904	0.00901457		0.00031988	9.20749e-05	0.225754		0.334401	0.341597	0.99402
cg03612519	3	11686648	VGLL4	Body	S_Shore		0.92775	0.891809	0.912471		-0.039154	0.0137303	-0.0254238		0.000320031	0.210473	0.020022		0.334401	0.645433	0.99402
cg12712111	19	49176399	NTN5	Body	S_Shelf		0.665732	0.697874	0.664064		0.0358314	-0.0312034	0.00462801		0.000320782	0.00437637	0.620679		0.334401	0.418933	0.99402
cg00514557	2	183167018	PDE1A	Body			0.833836	0.797172	0.827417		-0.0479516	0.0397632	-0.0081884		0.000321056	0.00620563	0.513936		0.334401	0.431158	0.99402
cg23958151	6	163422441	PACRG	Body			0.713042	0.676686	0.700689		-0.042366	0.0363845	-0.00598153		0.000321148	0.00484609	0.588798		0.334401	0.423974	0.99402
cg06686895	1	99023637					0.639573	0.605433	0.655988		-0.0361827	0.0493539	0.0131712		0.0003214	6.42972e-05	0.172039		0.334401	0.329779	0.99402
cg13379325	20	62052259	KCNQ2	Body	Island		0.527056	0.44855	0.500362		-0.0805813	0.0544666	-0.0261146		0.000321464	0.0215738	0.221825		0.334401	0.471916	0.99402
cg00990690	13	26302267	ATP8A2	Body			0.66237	0.62683	0.645266		-0.0459518	0.0278159	-0.0181358		0.000323272	0.0372877	0.140503		0.335114	0.492066	0.99402
cg02130040	3	8543600	LMCD1	1stExon	S_Shore		0.0294244	0.0499999	0.0327059		0.0252405	-0.0234923	0.00174818		0.000323308	0.00265109	0.790421		0.335114	0.401942	0.994727
cg13803266	9	139937835	NPDC1	Body	N_Shore		0.776732	0.804938	0.788754		0.0383892	-0.0271373	0.0112518		0.000323826	0.0169469	0.267907		0.335114	0.464785	0.99402
cg12297409	10	44101714	ZNF485	TSS200	N_Shore		0.286569	0.261982	0.286089		-0.0298803	0.0169565	-0.0129238		0.000324586	0.0495278	0.108257		0.335114	0.501294	0.99402
cg06241045	4	135855777					0.821719	0.781382	0.808231		-0.0517222	0.0380667	-0.0136555		0.000325395	0.013458	0.317112		0.335114	0.459988	0.99402
cg06819813	15	25471851	SNORD115-15	Body			0.652655	0.615418	0.627471		-0.0413102	0.0272311	-0.0140792		0.000325577	0.0247545	0.200293		0.335114	0.477351	0.99402
cg05896813	X	51636892	MAGED1	5URT	N_Shore		0.328762	0.266326	0.335252		-0.0761179	0.102531	0.0264128		0.000325617	7.53711e-05	0.192585		0.335114	0.337617	0.99402
cg05944329	19	55973879	ISOC2	TSS1500	S_Shore		0.753984	0.786799	0.748565		0.0324254	-0.0263028	0.00612262		0.000325779	0.00728137	0.471616		0.335114	0.437467	0.99402
cg04601090	1	6579837	PLEKHG5	1stExon			0.891179	0.915672	0.899667		0.0284678	-0.0197143	0.00875346		0.000327339	0.0191113	0.246337		0.33596	0.467541	0.99402
cg05093455	19	58907454	RNF225	TSS200	Island		0.407353	0.435623	0.407826		0.0306899	-0.0316854	-0.000995505		0.000327511	0.00112293	0.901001		0.33596	0.373853	0.997179
cg03135964	12	132697162	GALNT9	Body	Island		0.829384	0.791706	0.838452		-0.0466593	0.0527764	0.00611717		0.000329777	0.000483921	0.616428		0.337815	0.353647	0.99402
cg08112929	15	100672325	ADAMTS17	Body			0.52863	0.481096	0.530231		-0.0527543	0.0465321	-0.00622215		0.00033193	0.00408278	0.652254		0.33955	0.416612	0.99402
cg00592411	22	19787329	GNB1L	Body			0.890691	0.913755	0.895391		0.0243005	-0.0202216	0.00407897		0.000333643	0.00621871	0.522623		0.34083	0.431158	0.99402
cg08200959	16	70508582	FUK	Body	S_Shore		0.817156	0.840839	0.825413		0.028432	-0.0237531	0.00467892		0.000334916	0.00606695	0.530876		0.341658	0.431135	0.99402
cg02109734	4	184367267	CDKN2AIP	Body	S_Shore		0.224766	0.252585	0.242508		0.0383681	-0.021197	0.0171712		0.000336777	0.0560944	0.0984296		0.341686	0.506054	0.99402
cg15033667	9	6004160	KIAA2026	Body	N_Shelf		0.737949	0.764681	0.74421		0.0295476	-0.0136089	0.0159386		0.000337357	0.106474	0.0497182		0.341686	0.544192	0.99402
cg13267619	3	36812001					0.958564	0.936158	0.947974		-0.0252802	0.0165745	-0.00870574		0.000337449	0.0259114	0.197353		0.341686	0.478308	0.99402
cg16313485	12	130434373					0.925355	0.902854	0.916703		-0.0250639	0.0145734	-0.0104905		0.000337944	0.0454446	0.120784		0.341686	0.498362	0.99402
cg19929807	17	77881317					0.776154	0.805879	0.791098		0.0383319	-0.0224799	0.015852		0.000338264	0.0438108	0.125058		0.341686	0.497144	0.99402
cg14463292	3	192289252	FGF12	Body			0.358608	0.304875	0.344994		-0.0561162	0.0298515	-0.0262647		0.000338356	0.0651057	0.0850473		0.341686	0.511227	0.99402
cg04359295	10	102744788	MRPL43	3UTR	N_Shore		0.762492	0.790172	0.774332		0.029806	-0.0103929	0.019413		0.000338594	0.215428	0.0202976		0.341686	0.649534	0.99402
cg14180039	6	32919700	HLA-DMA	Body			0.518883	0.478437	0.523465		-0.0536102	0.0510634	-0.00254684		0.000338644	0.00228611	0.855942		0.341686	0.393832	0.996116
cg06616863	3	169767629	GPR160	5URT			0.754224	0.780116	0.767036		0.0341544	-0.0222724	0.0118819		0.000339584	0.0267094	0.193269		0.342166	0.479923	0.99402
cg20766895	16	21665159	IGSF6	Body			0.382614	0.438403	0.401654		0.0657065	-0.0599637	0.00574281		0.000340933	0.00322092	0.738804		0.342834	0.407903	0.99402
cg14133945	11	60809985					0.11494	0.0775632	0.100597		-0.0368209	0.0156816	-0.0211393		0.000341175	0.134122	0.0380906		0.342834	0.571201	0.99402
cg01620935	17	70323136					0.584528	0.551126	0.589451		-0.0417696	0.0445493	0.00277971		0.000341673	0.000870469	0.799509		0.342868	0.370351	0.994851
cg19027130	22	42242382	SREBF2	Body			0.718265	0.752839	0.712482		0.0447703	-0.0391726	0.00559764		0.000343465	0.00444224	0.634116		0.343348	0.419585	0.99402
cg20851748	18	10725248	PIEZO2	Body	N_Shore		0.933142	0.946176	0.95259		0.0184439	-0.00349685	0.014947		0.000344059	0.495345	0.0052522		0.343348	0.834164	0.99402
cg08949815	2	239076560	FAM132B	3UTR	S_Shelf		0.347792	0.376374	0.341824		0.0335345	-0.0390802	-0.00554572		0.000344759	0.000376701	0.530053		0.343348	0.353647	0.99402
cg25172808	20	3140729	FASTKD5	TSS200	S_Shore		0.469806	0.437709	0.461834		-0.0379721	0.025865	-0.0121071		0.000344833	0.0214867	0.232234		0.343348	0.471841	0.99402
cg02939767	20	584773	TCF15	3UTR			0.734939	0.703128	0.74094		-0.0398125	0.0478801	0.00806761		0.000345818	0.000274801	0.442918		0.343348	0.343698	0.99402
cg18628968	12	43719927					0.746986	0.697056	0.729827		-0.0483243	0.0258732	-0.0224511		0.000345982	0.0640636	0.0878558		0.343348	0.510845	0.99402
cg05302211	16	28564997	CCDC101	TSS1500	N_Shore		0.615532	0.642392	0.616586		0.0317941	-0.0187003	0.0130938		0.000346146	0.0436913	0.12736		0.343348	0.497021	0.99402
cg03019678	11	78460645	TENM4	Body			0.668012	0.630913	0.648503		-0.0398265	0.020141	-0.0196856		0.000346397	0.0789638	0.0707164		0.343348	0.521459	0.99402
cg24070944	14	23371569	RBM23	Body			0.854399	0.806406	0.833436		-0.0512228	0.0258722	-0.0253505		0.000346455	0.0793118	0.0703931		0.343348	0.521896	0.99402
cg16735881	13	36045352	NBEA	Body	N_Shore		0.184402	0.143022	0.166662		-0.0458579	0.0224706	-0.0233872		0.0003468	0.0880297	0.0629116		0.343348	0.528654	0.99402
cg24871482	2	100824662	LINC01104	TSS200			0.959029	0.925501	0.939083		-0.0360578	0.0107256	-0.0253322		0.000347621	0.289314	0.0134134		0.3437	0.710297	0.99402
cg10510935	1	4059661					0.37725	0.336706	0.392525		-0.0406035	0.0382003	-0.00240315		0.000349782	0.00258966	0.821672		0.345374	0.40132	0.995124
cg05009464	12	58196096	AVIL	Body			0.782523	0.806514	0.787277		0.0297692	-0.0215663	0.00820285		0.000352423	0.0154598	0.300703		0.347517	0.463565	0.99402
cg11833508	6	9127705					0.853431	0.827261	0.852729		-0.0314462	0.0330453	0.0015991		0.000353723	0.00102693	0.846588		0.348335	0.373853	0.995897
cg05167392	10	103874593	LDB1	1stExon			0.210664	0.172691	0.190708		-0.0453217	0.0245048	-0.020817		0.000354588	0.0622836	0.0919993		0.34845	0.509989	0.99402
cg26781726	12	122235309	LINC01089	Body	Island		0.115911	0.157531	0.121777		0.0422645	-0.0466974	-0.00443293		0.000354784	0.000649435	0.690397		0.34845	0.360692	0.99402
cg01766908	16	78080193			S_Shore		0.178001	0.149675	0.18521		-0.0278039	0.0331885	0.00538463		0.000356324	0.00030584	0.464408		0.348884	0.344148	0.99402
cg10805565	9	18379638					0.811181	0.787069	0.798298		-0.0271465	0.0157004	-0.0114461		0.00035637	0.0475481	0.120061		0.348884	0.500038	0.99402
cg06914505	15	39464601					0.294951	0.331744	0.29533		0.0404982	-0.0380207	0.0024775		0.000357103	0.00267694	0.816164		0.348884	0.401942	0.9951
cg06394621	10	29236369					0.887267	0.920539	0.881593		0.0287334	-0.0225998	0.00613358		0.000357115	0.00946145	0.420782		0.348884	0.447116	0.99402
cg03354717	16	48277879	LONP2	Body	N_Shore		0.499945	0.468894	0.501128		-0.0373239	0.0329755	-0.00434845		0.000357616	0.00426104	0.658571		0.348912	0.417185	0.99402
cg07872789	21	37757529	CHAF1B	TSS200	Island		0.220894	0.155519	0.211796		-0.0698195	0.0336818	-0.0361378		0.000358955	0.0937559	0.0602114		0.349139	0.532997	0.99402
cg07999201	4	16587121	LDB2	Body			0.915352	0.946168	0.935263		0.032889	-0.0178323	0.0150567		0.000359036	0.0619127	0.0933799		0.349139	0.509812	0.99402
cg17843887	1	2542359	MMEL1	Body			0.883418	0.912766	0.904364		0.0354951	-0.0217707	0.0137244		0.000359897	0.0368655	0.152432		0.349139	0.491479	0.99402
cg20470857	2	119915783	C1QL2	1stExon	Island		0.248467	0.220339	0.243849		-0.0265662	0.0177123	-0.00885397		0.000360124	0.0245844	0.214423		0.349139	0.476792	0.99402
cg22836605	5	150139148	DCTN4	TSS1500	S_Shore		0.854011	0.890964	0.852849		0.0448205	-0.0429854	0.00183509		0.000360213	0.00227287	0.876413		0.349139	0.393832	0.996534
cg22694087	3	128273476			N_Shore		0.915158	0.935554	0.934098		0.0192036	-0.00453998	0.0146636		0.000360904	0.398954	0.00815379		0.349351	0.783236	0.99402
cg00128774	4	183859061					0.573976	0.54713	0.571606		-0.0381486	0.0265299	-0.0116187		0.000361832	0.0197209	0.255277		0.349628	0.468615	0.99402
cg00501765	1	172410217	C1orf105	Body	N_Shelf		0.906269	0.873291	0.880451		-0.03282	-3.54495e-05	-0.0328554		0.00036219	0.996898	0.00100209		0.349628	0.999414	0.99402
cg05026884	X	40032180	BCOR	5URT	Island		0.31606	0.245768	0.283108		-0.0907255	0.0812082	-0.00951729		0.000362611	0.00390797	0.690988		0.349628	0.415363	0.99402
cg14839898	11	111956362	SDHD	Body	N_Shore		0.887981	0.911824	0.89752		0.0276322	-0.0173518	0.0102803		0.000364007	0.0332108	0.168202		0.34992	0.487506	0.99402
cg17818266	1	115231344	AMPD1	Body			0.881965	0.861196	0.870584		-0.0236249	0.012769	-0.010856		0.000364498	0.0630341	0.0927036		0.34992	0.510382	0.99402
cg15993363	20	3228448			N_Shore		0.805515	0.823823	0.784766		0.0224649	-0.0423819	-0.019917		0.000365066	1.13312e-06	0.00280316		0.34992	0.222876	0.99402
cg09658787	12	119772701	CCDC60	1stExon	S_Shore		0.442159	0.413249	0.456187		-0.0319209	0.0382944	0.00637353		0.00036528	0.000298046	0.451979		0.34992	0.344148	0.99402
cg15254876	10	77055082	ZNF503	Body	S_Shore		0.044265	0.0264541	0.0369999		-0.0174157	0.00567456	-0.0117411		0.000365404	0.249359	0.0175089		0.34992	0.67955	0.99402
cg08549968	10	114039923					0.687211	0.654815	0.69882		-0.0345043	0.0397913	0.00528704		0.000366175	0.000443415	0.562749		0.34992	0.353647	0.99402
cg16295030	5	94784489	FAM81B	Body			0.929129	0.873457	0.897772		-0.0575832	0.0237458	-0.0338374		0.00036623	0.148932	0.0353598		0.34992	0.585966	0.99402
cg06264659	2	64998062			S_Shelf		0.868497	0.896222	0.891648		0.0329737	-0.00855425	0.0244194		0.000367604	0.3564	0.0100493		0.350342	0.756938	0.99402
cg03238057	20	46169934	NCOA3	5URT			0.10245	0.147185	0.126578		0.0547222	-0.0330958	0.0216264		0.000367621	0.0396678	0.14483		0.350342	0.494415	0.99402
cg13179056	11	50220389					0.664575	0.604785	0.641253		-0.0578736	0.039272	-0.0186016		0.000368954	0.022717	0.231647		0.350834	0.473995	0.99402
cg18074276	11	56259270	OR5M8	TSS1500			0.857439	0.876079	0.863949		0.0225196	-0.0140712	0.00844838		0.000369558	0.0342409	0.165445		0.350834	0.488808	0.99402
cg05548956	16	77398740	ADAMTS18	Body			0.394454	0.34879	0.398664		-0.055242	0.0526527	-0.00258931		0.000370179	0.00244232	0.859086		0.350834	0.397516	0.996116
cg05495790	10	743286			Island		0.594233	0.557764	0.584046		-0.0416091	0.0367555	-0.00485359		0.000370828	0.00438133	0.659338		0.350834	0.418933	0.99402
cg20264620	18	44481667	PIAS2	Body			0.867493	0.834803	0.872717		-0.0360212	0.0310162	-0.00500501		0.000371222	0.00527376	0.59993		0.350834	0.426559	0.99402
cg08460080	15	27215448	GABRG3	TSS1500	S_Shelf		0.451432	0.395065	0.439601		-0.0714702	0.0598162	-0.011654		0.000371223	0.00643193	0.53874		0.350834	0.432277	0.99402
cg17853635	6	72126866	LINC00472	Body	N_Shelf		0.934695	0.910112	0.916042		-0.0268828	0.00731686	-0.0195659		0.000371885	0.334326	0.0112805		0.350834	0.742808	0.99402
cg02606575	16	30483231	ITGAL	TSS1500	N_Shelf		0.487077	0.453571	0.491655		-0.036247	0.0424695	0.00622245		0.00037304	0.000386137	0.517944		0.350834	0.353647	0.99402
cg26788501	8	142535181					0.591392	0.564803	0.592749		-0.0284599	0.0290978	0.000637963		0.000373531	0.00137166	0.932376		0.350834	0.376672	0.998096
cg12084792	6	147376389	STXBP5-AS1	Body			0.962937	0.94909	0.958727		-0.0149447	0.0100415	-0.00490329		0.000373573	0.0240731	0.222998		0.350834	0.476132	0.99402
cg17053538	5	121766285	SNCAIP	Body			0.92635	0.884328	0.915205		-0.0511132	0.0261721	-0.0249411		0.000374817	0.0777084	0.0762246		0.350834	0.520299	0.99402
cg09768257	8	11628346	NEIL2	5URT	S_Shore		0.778488	0.810439	0.795652		0.0332019	-0.00999923	0.0232027		0.000374913	0.287046	0.0144681		0.350834	0.708625	0.99402
cg19737036	4	127411264					0.849191	0.830963	0.841421		-0.0197377	0.0125116	-0.00722606		0.000374924	0.0322084	0.175992		0.350834	0.48627	0.99402
cg10312875	2	188378844	TFPI	5URT			0.673966	0.648712	0.667581		-0.0310439	0.0239324	-0.00711154		0.000375146	0.0110708	0.390494		0.350834	0.453615	0.99402
cg05738030	19	55586811	EPS8L1	TSS1500			0.42518	0.451908	0.431485		0.0347312	-0.0307662	0.00396505		0.000376284	0.00433835	0.666571		0.350834	0.418743	0.99402
cg03897851	X	56764293	LINC01420	Body			0.450587	0.399268	0.410382		-0.0683714	0.0378378	-0.0305336		0.000377293	0.0582772	0.10271		0.350834	0.507885	0.99402
cg04743464	19	17139768					0.667666	0.690598	0.681454		0.0239183	-0.016079	0.00783932		0.000378113	0.0241609	0.224001		0.350834	0.476248	0.99402
cg00629102	16	2495471	CCNF	Body			0.894478	0.9159	0.925137		0.0266385	-0.000753606	0.0258849		0.000378885	0.919271	0.00135609		0.350834	0.982089	0.99402
cg08820801	19	39465821	FBXO17	5URT	N_Shore		0.637987	0.678178	0.627316		0.0414443	-0.0488186	-0.00737428		0.000379197	0.0003722	0.503649		0.350834	0.353647	0.99402
cg27272363	8	125951852					0.410697	0.44342	0.424487		0.0408826	-0.0355564	0.0053262		0.00037956	0.00498841	0.623491		0.350834	0.424628	0.99402
cg05487787	16	81189453	PKD1L2	Body			0.719509	0.745313	0.723091		0.0283743	-0.0216337	0.00674059		0.000380691	0.0119562	0.374218		0.350834	0.455553	0.99402
cg19509125	4	87343777	MAPK10	5URT			0.928182	0.905122	0.904718		-0.0259876	0.00432081	-0.0216668		0.000381726	0.553436	0.00461447		0.350834	0.860875	0.99402
cg15908093	5	175463643					0.834918	0.881855	0.835185		0.0524076	-0.0489463	0.00346137		0.000381944	0.00293999	0.803141		0.350834	0.405091	0.994919
cg24614200	13	19967206			S_Shelf		0.683646	0.650974	0.673146		-0.0482908	0.0347176	-0.0135732		0.000381982	0.0169078	0.295162		0.350834	0.464785	0.99402
cg06507434	11	64597280	CDC42BPG	Body	S_Shelf		0.852844	0.823413	0.837533		-0.0328934	0.0168459	-0.0160475		0.000383078	0.0782599	0.0768724		0.350834	0.520901	0.99402
cg17550997	6	168529983			Island		0.823739	0.855301	0.819792		0.0409149	-0.0443933	-0.00347842		0.00038346	0.000826684	0.748524		0.350834	0.370351	0.99434
cg09235719	1	208374810	PLXNA2	Body			0.867926	0.888458	0.876264		0.0204979	-0.0133483	0.00714961		0.000383577	0.0285767	0.197363		0.350834	0.482628	0.99402
cg08858091	17	27173437			S_Shelf		0.614363	0.588002	0.606937		-0.0356611	0.0253811	-0.01028		0.000383763	0.017935	0.28353		0.350834	0.465155	0.99402
cg22767741	18	33156108					0.652426	0.629322	0.655911		-0.0313053	0.0312452	-6.01566e-05		0.000384013	0.00172471	0.994212		0.350834	0.383663	0.999851
cg26953288	8	143581481	ADGRB1	Body	S_Shore		0.482471	0.443173	0.470463		-0.0512407	0.047958	-0.00328271		0.000384654	0.00290781	0.809058		0.350834	0.404679	0.995028
cg05769108	18	57640290			S_Shelf		0.642121	0.6038	0.622811		-0.0476916	0.0231816	-0.02451		0.000385121	0.0935999	0.0635897		0.350834	0.532877	0.99402
cg17906401	19	10242923					0.841493	0.855562	0.83246		0.0193447	-0.0301803	-0.0108356		0.000386778	1.58521e-05	0.0449063		0.350834	0.283851	0.99402
cg01870657	13	52342952	DHRS12	3UTR			0.819603	0.856872	0.832421		0.0443616	-0.0364156	0.00794601		0.000386944	0.00754299	0.5017		0.350834	0.439169	0.99402
cg09599971	16	7615516	RBFOX1	Body			0.885216	0.849218	0.901933		-0.0371651	0.0568404	0.0196753		0.000387652	2.0396e-05	0.0567888		0.350834	0.307428	0.99402
cg15429732	11	64851957	CDCA5	5URT	S_Shore		0.134527	0.0971365	0.106465		-0.0326001	0.0051321	-0.027468		0.000387773	0.575142	0.00432176		0.350834	0.870207	0.99402
cg25730555	22	47059586	GRAMD4	Body	S_Shore		0.889249	0.912925	0.892208		0.0256842	-0.0165815	0.0091027		0.000388739	0.0300124	0.191117		0.350834	0.484119	0.99402
cg14059179	1	68517462	DIRAS3	Body	S_Shore		0.481025	0.455649	0.483356		-0.0299719	0.0295275	-0.000444385		0.000389378	0.00194476	0.955425		0.350834	0.385818	0.998846
cg27409514	19	1169138	SBNO2	5URT	Island		0.823027	0.857694	0.823246		0.0395714	-0.0394576	0.000113859		0.000390215	0.00176229	0.991347		0.350834	0.384322	0.999785
cg24824840	19	51219975	SHANK1	1stExon	N_Shore		0.847269	0.886093	0.876187		0.0474177	-0.0284338	0.0189839		0.000390285	0.0423159	0.142197		0.350834	0.496078	0.99402
cg23469924	16	87595305					0.78644	0.811122	0.797485		0.0285895	-0.0180326	0.0105569		0.000390625	0.0336302	0.174158		0.350834	0.488069	0.99402
cg14371312	9	115874001	FAM225A	TSS1500	S_Shore		0.183848	0.14165	0.167194		-0.0504749	0.0449239	-0.00555095		0.000390639	0.00430798	0.679191		0.350834	0.41816	0.99402
cg20963339	16	2262129	BRICD5	3UTR	N_Shore		0.792865	0.817101	0.801105		0.0276425	-0.0206797	0.00696279		0.000391893	0.0136357	0.348063		0.350834	0.460476	0.99402
cg11575359	16	69441076					0.861466	0.828005	0.847475		-0.0363365	0.0192014	-0.017135		0.000392294	0.0705239	0.0871721		0.350834	0.515177	0.99402
cg09990582	X	102941884	MORF4L2	5URT	N_Shore		0.212149	0.181212	0.183974		-0.0581354	0.0584072	0.00027175		0.000392789	0.0016632	0.985952		0.350834	0.383612	0.999543
cg02793099	19	57350004	PEG3	5URT	Island		0.480724	0.446881	0.480678		-0.038987	0.0331963	-0.0057907		0.000394256	0.00595391	0.577499		0.350834	0.430332	0.99402
cg09614506	X	80259692			S_Shore		0.853475	0.820102	0.831406		-0.0364448	0.00890593	-0.0275388		0.000394531	0.387737	0.00924952		0.350834	0.776516	0.99402
cg20073320	11	33677621	KIAA1549L	Body	N_Shelf		0.824177	0.798516	0.817929		-0.0332728	0.0194017	-0.0138711		0.000396131	0.0480387	0.127826		0.350834	0.500708	0.99402
cg21298403	8	69241746	C8orf34	Body	N_Shore		0.872012	0.850438	0.871716		-0.0273296	0.0246913	-0.00263825		0.000398115	0.00391013	0.716966		0.350834	0.415363	0.99402
cg08631397	16	83431734	CDH13	Body			0.825976	0.804997	0.802134		-0.0228896	0.00300354	-0.019886		0.000399331	0.64094	0.00351474		0.350834	0.896572	0.99402
cg11403046	20	40628070			S_Shore		0.665058	0.610119	0.632582		-0.063264	0.0249103	-0.0383537		0.00039972	0.170764	0.0318138		0.350834	0.608172	0.99402
cg12726190	4	158125874					0.605937	0.555795	0.594958		-0.0612547	0.0470712	-0.0141835		0.000400549	0.0117585	0.388573		0.350834	0.454944	0.99402
cg00450057	11	128290103					0.836336	0.860457	0.841456		0.0276641	-0.0201604	0.00750367		0.000401319	0.0161022	0.314261		0.350834	0.464577	0.99402
cg20319911	20	38631761	LINC01370	TSS1500			0.430029	0.389836	0.444652		-0.051167	0.055559	0.004392		0.00040161	0.00085678	0.747322		0.350834	0.370351	0.994254
cg08445320	14	83484877					0.750548	0.713656	0.738872		-0.0457701	0.044376	-0.00139418		0.000401818	0.0022748	0.908877		0.350834	0.393832	0.997345
cg18528082	13	110790780			Island		0.0941594	0.0628592	0.0948866		-0.0307634	0.0306708	-9.26679e-05		0.000401915	0.00180877	0.990968		0.350834	0.385286	0.999744
cg27031448	13	27998168	GTF3A	TSS1500	N_Shore		0.486815	0.447947	0.466435		-0.04005	0.0134511	-0.0265989		0.000401952	0.239909	0.0200434		0.350834	0.671275	0.99402
cg14228344	14	104212883	PPP1R13B	Body			0.825998	0.849693	0.813668		0.0289777	-0.0392314	-0.0102536		0.000402062	9.03635e-05	0.193241		0.350834	0.341597	0.99402
cg12269858	20	10906791					0.875168	0.85444	0.864395		-0.0256464	0.0114153	-0.014231		0.000402828	0.124192	0.0475691		0.350834	0.562068	0.99402
cg02235194	X	109248153	TMEM164	5URT	S_Shore		0.705825	0.722711	0.720537		0.0295353	-0.034254	-0.00471868		0.000403487	0.000461585	0.550225		0.350834	0.353647	0.99402
cg06641417	9	130286880	FAM129B	Body	N_Shelf		0.816553	0.835097	0.827652		0.0189157	-0.00998117	0.00893452		0.00040378	0.0716598	0.0875493		0.350834	0.515833	0.99402
cg05236660	16	71659894	MARVELD3	TSS200	Island		0.231997	0.198991	0.227758		-0.0367627	0.0288252	-0.00793748		0.000403804	0.010433	0.421213		0.350834	0.451549	0.99402
cg09273289	15	55876513	PYGO1	Body	N_Shelf		0.757863	0.702896	0.735785		-0.0609589	0.0378914	-0.0230675		0.000403957	0.0365696	0.165571		0.350834	0.491011	0.99402
cg25464687	22	32010188	SFI1	Body			0.773852	0.751885	0.750068		-0.0233499	0.00319701	-0.0201529		0.000404361	0.627031	0.00372941		0.350834	0.891326	0.99402
cg23332900	2	27165540	DPYSL5	Body			0.280202	0.242658	0.294779		-0.0484432	0.0503502	0.00190703		0.000404502	0.00127481	0.882499		0.350834	0.375778	0.996613
cg09855693	12	97417407					0.815887	0.778731	0.818729		-0.0411694	0.0462612	0.00509188		0.00040462	0.000627273	0.643215		0.350834	0.356804	0.99402
cg06480070	15	81224593	CEMIP	Body			0.861277	0.878548	0.880594		0.0199701	-0.00315719	0.0168129		0.000404986	0.575192	0.00448871		0.350834	0.870216	0.99402
cg17623597	17	17997050	DRG2	Body			0.815555	0.84163	0.821948		0.0299318	-0.0224667	0.00746508		0.000405283	0.0136417	0.35433		0.350834	0.460476	0.99402
cg11595232	10	1257678	ADARB2	Body			0.807033	0.833723	0.823354		0.029697	-0.0172877	0.0124093		0.000406492	0.0489099	0.127926		0.350834	0.501026	0.99402
cg04801326	16	30953591	FBXL19	Body			0.121415	0.143724	0.1381		0.0254459	-0.0101191	0.0153269		0.000406941	0.167476	0.0330951		0.350834	0.605048	0.99402
cg08253181	3	13592675	FBLN2	5URT	S_Shore		0.767674	0.795112	0.77698		0.0264663	-0.0172018	0.00926453		0.000407896	0.0297391	0.198485		0.350834	0.483675	0.99402
cg15113229	4	152850684					0.835919	0.810219	0.841372		-0.0299236	0.0333334	0.00340974		0.000408443	0.000686961	0.669723		0.350834	0.364457	0.99402
cg08939481	14	21494269	NDRG2	Body	Island		0.252505	0.295187	0.278249		0.0533468	-0.0341092	0.0192375		0.000408495	0.0322096	0.185892		0.350834	0.48627	0.99402
cg09955919	11	61534763	MYRF	Body			0.679584	0.697119	0.683132		0.021552	-0.0203569	0.00119511		0.000408855	0.00284017	0.835295		0.350834	0.403476	0.995414
cg01042732	12	110809301					0.696148	0.7125	0.700198		0.016606	-0.012533	0.00407304		0.000409258	0.0132822	0.362645		0.350834	0.459232	0.99402
cg00817189	4	4250606	TMEM128	TSS1500	S_Shore		0.392806	0.343974	0.393251		-0.0597134	0.0630107	0.00329726		0.000410288	0.00113014	0.836037		0.350834	0.373853	0.995424
cg15109169	9	102293870					0.810002	0.777735	0.815379		-0.04418	0.0534647	0.00928467		0.00041048	0.000307378	0.434252		0.350834	0.344148	0.99402
cg02026475	16	20912113	DCUN1D3	1stExon	Island		0.15263	0.12736	0.160607		-0.029932	0.0352543	0.0053223		0.000410524	0.00040341	0.507297		0.350834	0.353647	0.99402
cg23855818	12	105323396	SLC41A2	TSS1500			0.958392	0.936232	0.949904		-0.0269914	0.0179718	-0.00901962		0.000410707	0.0264732	0.219089		0.350834	0.479629	0.99402
cg14680885	17	74001656	CDK3	3UTR	N_Shore		0.730118	0.76515	0.746779		0.0379438	-0.015291	0.0226528		0.000411192	0.16255	0.0346763		0.350834	0.600193	0.99402
cg07653289	6	30325734					0.154747	0.125345	0.152653		-0.0354255	0.0260845	-0.00934102		0.000411803	0.0154055	0.328834		0.350834	0.463565	0.99402
cg17856536	X	18257977	SCML2	3UTR			0.544108	0.512282	0.546308		-0.0399191	0.0432427	0.00332358		0.000411831	0.000896098	0.755249		0.350834	0.371649	0.994359
cg24828692	12	53399093	EIF4B	TSS1500	N_Shore		0.724602	0.74536	0.710648		0.0205798	-0.0326015	-0.0120217		0.000412131	1.4168e-05	0.038371		0.350834	0.283851	0.99402
cg23268322	19	50762551	MYH14	Body	Island		0.784117	0.760121	0.763199		-0.0273063	0.0131565	-0.0141499		0.000412564	0.0984814	0.0632705		0.350834	0.536892	0.99402
cg08670831	12	116610481	MED13L	Body			0.470765	0.506232	0.471866		0.0417028	-0.0363325	0.00537024		0.000414018	0.00524546	0.630474		0.350834	0.426559	0.99402
cg19445322	3	13246196			Island		0.467733	0.425103	0.466596		-0.0432205	0.0308589	-0.0123616		0.000414251	0.0183927	0.290823		0.350834	0.466575	0.99402
cg04343927	4	1167423	SPON2	5URT	S_Shore		0.764914	0.812213	0.787445		0.0622836	-0.04116	0.0211236		0.000414725	0.0276256	0.212982		0.350834	0.481007	0.99402
cg12353589	11	1309892	TOLLIP	Body	N_Shore		0.960559	0.944517	0.95168		-0.01581	0.00704082	-0.0087692		0.000414769	0.125055	0.0482516		0.350834	0.562884	0.99402
cg04959713	2	10545801	HPCAL1	5URT			0.79527	0.82289	0.79891		0.0334256	-0.0294572	0.00396845		0.000415257	0.00484216	0.657346		0.350834	0.423974	0.99402
cg00542224	10	43834363			N_Shelf		0.913948	0.888812	0.905862		-0.0251853	0.0169915	-0.00819377		0.000415334	0.0249027	0.231557		0.350834	0.477351	0.99402
cg08139729	1	41984243	HIVEP3	Body	S_Shelf		0.921748	0.941693	0.929455		0.0197228	-0.0152424	0.00448038		0.000415424	0.0116155	0.399154		0.350834	0.454637	0.99402
cg04051152	12	12418005	LRP6	Body	N_Shore		0.699851	0.732463	0.683339		0.0344748	-0.0441486	-0.00967382		0.000415553	0.000172597	0.299936		0.350834	0.341597	0.99402
cg12504882	2	176977374			Island		0.275668	0.247206	0.282895		-0.0316717	0.0404857	0.00881395		0.000415652	0.000176011	0.303844		0.350834	0.341597	0.99402
cg06592333	7	124387183	GPR37	Body			0.909058	0.876511	0.896185		-0.0361244	0.0239113	-0.0122131		0.000415957	0.0274453	0.214502		0.350834	0.480853	0.99402
cg18728527	16	88832065	PIEZO1	Body			0.675975	0.704001	0.676793		0.0320886	-0.0336131	-0.00152449		0.000416526	0.00122195	0.858862		0.350834	0.374437	0.996116
cg13055114	5	73046915	ARHGEF28	Body			0.882186	0.857221	0.859276		-0.0275714	0.00645885	-0.0211125		0.000416777	0.409865	0.00879882		0.350834	0.789456	0.99402
cg18434849	8	144426119	TOP1MT	5URT			0.917578	0.895511	0.910902		-0.0198025	0.0164193	-0.00338324		0.000417797	0.007429	0.524623		0.350834	0.438566	0.99402
cg25887748	1	1667281	SLC35E2	Body	N_Shelf		0.803006	0.821485	0.821326		0.0216167	0.00074594	0.0223627		0.000417873	0.902579	0.000847637		0.350834	0.977971	0.99402
cg17398836	17	75314830	43352	5URT			0.666968	0.689726	0.675163		0.022337	-0.0162588	0.00607821		0.000417969	0.0165955	0.314687		0.350834	0.464785	0.99402
cg22181263	6	63922844					0.578582	0.536707	0.585191		-0.0487987	0.0562842	0.0074855		0.000418091	0.000504322	0.567479		0.350834	0.353647	0.99402
cg03823171	12	127215338	LINC00944	Body	S_Shelf		0.854688	0.810321	0.84709		-0.0476197	0.0339596	-0.0136601		0.000418731	0.0186251	0.28995		0.350834	0.466843	0.99402
cg24567598	13	112287380					0.954642	0.941084	0.947694		-0.0147909	0.00875361	-0.00603734		0.000419005	0.0462075	0.137629		0.350834	0.498943	0.99402
cg12771710	11	67442635	ALDH3B2	5URT			0.742151	0.759234	0.735704		0.0203014	-0.0201447	0.000156662		0.000419195	0.00194897	0.976963		0.350834	0.385818	0.999409
cg20434926	19	46181274	GIPR	Body	Island		0.0448448	0.0649469	0.0447306		0.021501	-0.0249882	-0.00348718		0.000419487	0.000469986	0.545816		0.350834	0.353647	0.99402
cg13697378	1	68512845	DIRAS3	Body	Island		0.571239	0.537572	0.552896		-0.031979	0.0183025	-0.0136765		0.000419532	0.0531649	0.120832		0.350834	0.503862	0.99402
cg18476719	4	171257522					0.812621	0.782819	0.80635		-0.0385022	0.0238684	-0.0146338		0.00041969	0.0376823	0.165359		0.350834	0.492546	0.99402
cg07919145	22	39780408	SYNGR1	3UTR	S_Shelf		0.685546	0.73551	0.690565		0.0571946	-0.0470491	0.0101455		0.000419734	0.00785538	0.509248		0.350834	0.439498	0.99402
cg15056271	15	83475812	FSD2	TSS1500	N_Shelf		0.676599	0.644691	0.691546		-0.0349738	0.0435784	0.00860464		0.000419883	0.000232995	0.362418		0.350834	0.343698	0.99402
cg07995924	11	10771440	CTR9	TSS1500	N_Shore		0.886048	0.85455	0.855673		-0.0366916	0.00627239	-0.0304192		0.000420788	0.546339	0.00515835		0.350834	0.857699	0.99402
cg21949680	8	10290284					0.832959	0.802154	0.820151		-0.0309156	0.0103508	-0.0205648		0.000421065	0.243468	0.0203845		0.350834	0.674268	0.99402
cg20368294	16	79203277	WWOX	Body			0.0569512	0.0752054	0.0565899		0.0196626	-0.0188263	0.000836289		0.00042134	0.00261364	0.873651		0.350834	0.40132	0.996494
cg11186718	16	58005534	CNGB1	TSS1500			0.729148	0.755781	0.743088		0.0274575	-0.00971362	0.0177439		0.000421711	0.218772	0.0237721		0.350834	0.652662	0.99402
cg12599982	1	44399894	ARTN	5URT	N_Shore		0.286487	0.233472	0.274871		-0.058204	0.0468513	-0.0113526		0.00042204	0.00908456	0.468762		0.350834	0.445135	0.99402
cg25317664	1	220101962	RNU5F-1	1stExon	Island		0.0297504	0.0422682	0.0300114		0.0150309	-0.0176024	-0.00257155		0.00042242	0.000439211	0.524514		0.350834	0.353647	0.99402
cg07994386	X	12156284	FRMPD4	TSS1500	N_Shore		0.178585	0.145216	0.155038		-0.0512204	0.0506458	-0.000574651		0.000423028	0.00202194	0.966544		0.350834	0.387495	0.999064
cg18152276	22	37824806	ELFN2	TSS1500	S_Shore		0.542675	0.571147	0.537219		0.035418	-0.0446357	-0.00921769		0.000423239	0.000208641	0.336318		0.350834	0.342863	0.99402
cg18786280	4	185370076	IRF2	5URT			0.148674	0.200529	0.160345		0.0531993	-0.0586611	-0.00546182		0.000424477	0.000783138	0.701736		0.350834	0.369194	0.99402
cg19571034	11	125462736	STT3A	1stExon	Island		0.136094	0.108224	0.124163		-0.0273341	0.0136843	-0.0136499		0.000424712	0.0877107	0.0734041		0.350834	0.528504	0.99402
cg14925760	1	59554122					0.840467	0.81196	0.823448		-0.0360329	0.0147237	-0.0213092		0.000424862	0.15835	0.0367911		0.350834	0.595486	0.99402
cg11627859	10	49764847	ARHGAP22	Body			0.841953	0.822547	0.840985		-0.0233426	0.0208153	-0.00252737		0.000425752	0.00452764	0.686447		0.350834	0.419787	0.99402
cg14298465	13	30001544	MTUS2	Body			0.717579	0.671483	0.709844		-0.0503772	0.0438873	-0.00648982		0.000425802	0.00535478	0.631307		0.350834	0.426559	0.99402
cg16864867	17	74011616	EVPL	Body	S_Shore		0.860158	0.88465	0.894412		0.0286061	0.00401556	0.0326216		0.000425824	0.620237	0.000338384		0.350834	0.888572	0.99402
cg24978482	12	89866458	POC1B	Body			0.8335	0.783151	0.821354		-0.0594508	0.036877	-0.0225738		0.000426621	0.0378651	0.166424		0.350834	0.492719	0.99402
cg16574871	8	97165770	GDF6	Body	N_Shelf		0.275788	0.24751	0.256653		-0.0288787	0.00625058	-0.0226281		0.000427533	0.446973	0.00769538		0.350834	0.80966	0.99402
cg08656159	9	140487351			S_Shore		0.689514	0.7304	0.690128		0.0509818	-0.0486582	0.00232358		0.000428839	0.00271857	0.864937		0.350834	0.402239	0.996224
cg07861166	12	122345404	PSMD9	Body			0.886214	0.86522	0.876607		-0.0252861	0.0133136	-0.0119726		0.000429171	0.0738657	0.0886561		0.350834	0.517686	0.99402
cg11210722	14	56857908					0.820352	0.836376	0.812588		0.0193408	-0.0200153	-0.000674453		0.000429752	0.00139606	0.896459		0.350834	0.378157	0.997011
cg26780481	2	236772900	AGAP1	Body	N_Shore		0.932703	0.882508	0.915186		-0.0512436	0.0373913	-0.0138522		0.000429997	0.0166349	0.319164		0.350834	0.464785	0.99402
cg25559625	6	12290322	EDN1	TSS1500			0.0878918	0.0612363	0.0683155		-0.0288949	0.00801967	-0.0208752		0.000430054	0.332026	0.0128999		0.350834	0.74115	0.99402
cg07901575	14	96553804	C14orf132	3UTR			0.776201	0.745633	0.798081		-0.0410397	0.0607449	0.0197051		0.000430521	3.46611e-05	0.0846608		0.350834	0.320009	0.99402
cg18293437	20	3055544			S_Shelf		0.238674	0.301939	0.228953		0.0754328	-0.0888816	-0.0134489		0.000431086	0.000421967	0.508254		0.350834	0.353647	0.99402
cg12344862	2	87019846	CD8A	5URT	S_Shore		0.812074	0.786622	0.800835		-0.0308364	0.0259313	-0.00490518		0.000431307	0.00690422	0.554598		0.350834	0.436559	0.99402
cg25990982	18	11881080	GNAL	Body	Island		0.877814	0.903588	0.888059		0.0289377	-0.0232569	0.0056808		0.000431956	0.00931666	0.466966		0.350834	0.446403	0.99402
cg17462978	7	150262075					0.903671	0.857365	0.873952		-0.0518523	0.0233588	-0.0284934		0.000432119	0.122458	0.0510432		0.350834	0.560187	0.99402
cg11109157	12	32051191					0.812807	0.836017	0.820679		0.0286815	-0.0204458	0.00823577		0.000432163	0.0189983	0.290984		0.350834	0.467451	0.99402
cg12598905	8	125672004	MTSS1	Body			0.893363	0.913027	0.909801		0.0205067	-0.00487158	0.0156351		0.000432264	0.405122	0.00926597		0.350834	0.786743	0.99402
cg05353872	1	248366399	OR2M3	1stExon			0.88547	0.862446	0.875027		-0.0328181	0.0246135	-0.00820464		0.000434906	0.0142958	0.356565		0.351934	0.461892	0.99402
cg09694280	13	29613532	MTUS2	Body			0.864165	0.837526	0.868518		-0.0321879	0.0386381	0.00645018		0.000435044	0.000354032	0.458205		0.351934	0.352408	0.99402
cg22123865	13	36627609	DCLK1	Body			0.788925	0.767736	0.803966		-0.0345351	0.0493021	0.014767		0.000435316	5.3933e-05	0.122212		0.351934	0.329779	0.99402
cg06180606	16	450904	DECR2	TSS1500	Island		0.194278	0.15098	0.198537		-0.0523083	0.0400392	-0.0122691		0.000436139	0.0126877	0.386586		0.351934	0.457273	0.99402
cg22109623	22	50250816	ZBED4	5URT	S_Shore		0.845572	0.875866	0.855577		0.0375366	-0.0231718	0.0143647		0.000436421	0.0391064	0.164204		0.351934	0.493986	0.99402
cg17460525	3	52176632	POC1A	Body			0.888408	0.905844	0.896752		0.0187472	-0.0112849	0.00746229		0.000436863	0.0437406	0.148753		0.351934	0.497068	0.99402
cg00224343	9	125853552	RABGAP1	Body			0.9089	0.893063	0.901372		-0.0184179	0.0121081	-0.00630973		0.000437131	0.029106	0.210902		0.351934	0.483196	0.99402
cg14652542	10	115112371					0.791152	0.763446	0.80085		-0.0351625	0.0376527	0.00249025		0.000437801	0.00105166	0.792077		0.351934	0.373853	0.994727
cg02010409	2	56360011					0.89324	0.8642	0.893087		-0.0305027	0.0297179	-0.000784766		0.000437996	0.00234701	0.923652		0.351934	0.39538	0.997915
cg14549176	17	65289758					0.739378	0.765189	0.74656		0.0321596	-0.0286312	0.0035284		0.000438384	0.00468141	0.6834		0.351934	0.4214	0.99402
cg10929784	3	79773602	ROBO1	5URT			0.574827	0.526121	0.576923		-0.0619622	0.0602854	-0.00167682		0.000439309	0.00237887	0.919731		0.352294	0.396518	0.997691
cg22675462	15	65198239			S_Shore		0.793582	0.816886	0.788307		0.0261643	-0.0256314	0.000532905		0.000439876	0.00225317	0.939547		0.352365	0.393832	0.998281
cg02804632	18	12102005	ANKRD62	Body			0.781143	0.744846	0.78153		-0.047729	0.0399851	-0.00774389		0.00044084	0.00719031	0.547674		0.352755	0.437467	0.99402
cg19561129	7	6252784	CYTH3	Body			0.857358	0.843464	0.860951		-0.0192936	0.0238859	0.00459229		0.00044185	0.000262852	0.380359		0.353135	0.343698	0.99402
cg03538934	4	2069683	NAT8L	3UTR	S_Shelf		0.923227	0.944448	0.932444		0.0241219	-0.014275	0.00984697		0.000442477	0.0473228	0.139662		0.353135	0.499731	0.99402
cg10037802	6	8343887					0.703718	0.671417	0.714907		-0.0425984	0.0588459	0.0162474		0.000443352	8.0485e-05	0.166196		0.353135	0.337617	0.99402
cg02747822	19	1826707	REXO1	Body	N_Shore		0.803891	0.842169	0.813312		0.0363535	-0.0341106	0.00224294		0.000443548	0.00318895	0.818557		0.353135	0.406989	0.995114
cg07661167	10	37990439					0.597311	0.550492	0.583018		-0.0499499	0.0445298	-0.00542009		0.000443706	0.00467724	0.68704		0.353135	0.421382	0.99402
cg09351395	3	130748411	NEK11	5URT	S_Shelf		0.824741	0.763684	0.821787		-0.0711598	0.0564315	-0.0147283		0.000446038	0.0103524	0.444924		0.354466	0.451168	0.99402
cg23543668	16	11408395					0.780397	0.808755	0.7878		0.0328452	-0.0301806	0.00266467		0.000447598	0.00376572	0.763249		0.354466	0.414202	0.994359
cg25760666	18	43197504	SLC14A2	5URT			0.754807	0.774075	0.754808		0.0212362	-0.0183145	0.00292174		0.000447955	0.00596114	0.610275		0.354466	0.430418	0.99402
cg01275038	4	7287492	SORCS2	Body			0.600972	0.552393	0.592415		-0.0481395	0.0471413	-0.000998191		0.000448766	0.00229764	0.938583		0.354466	0.393832	0.998247
cg05270290	15	29562120	FAM189A1	Body	Island		0.176738	0.151228	0.176503		-0.0276365	0.0284958	0.000859287		0.000449329	0.00149791	0.90804		0.354466	0.378903	0.997305
cg16920407	17	7605206	WRAP53	Body	N_Shelf		0.890436	0.917924	0.904025		0.0297112	-0.01538	0.0143312		0.000449385	0.079774	0.0845996		0.354466	0.522393	0.99402
cg08995325	5	157079668	SOX30	Body	S_Shore		0.834546	0.781793	0.819588		-0.0616009	0.0450771	-0.0165238		0.000449625	0.0167953	0.324959		0.354466	0.464785	0.99402
cg06885459	13	113689728	MCF2L	Body	S_Shore		0.522155	0.584911	0.493183		0.0680008	-0.0909802	-0.0229794		0.000451007	0.00011741	0.218343		0.354466	0.341597	0.99402
cg11514789	10	85631650					0.771621	0.793214	0.776065		0.0285999	-0.0245766	0.0040233		0.000451085	0.00614193	0.602581		0.354466	0.431135	0.99402
cg06585307	16	1581015	IFT140	5URT	N_Shelf		0.889018	0.918109	0.898229		0.0319482	-0.025228	0.00672014		0.000452016	0.0107225	0.438271		0.354466	0.452207	0.99402
cg04182226	6	32014300	TNXB	Body			0.798555	0.829943	0.805835		0.0382917	-0.0321425	0.00614914		0.000452284	0.00722106	0.552771		0.354466	0.437467	0.99402
cg09482870	10	56943803					0.576326	0.519658	0.555425		-0.058059	0.02497	-0.033089		0.000452415	0.141054	0.0446279		0.354466	0.577907	0.99402
cg19411094	2	127952044	CYP27C1	Body			0.82849	0.854761	0.82866		0.0365701	-0.0379252	-0.00135512		0.000452495	0.00143442	0.890592		0.354466	0.378903	0.996831
cg23338697	2	228056208	COL4A3	Body			0.647367	0.612555	0.649668		-0.0462752	0.0410341	-0.00524109		0.00045336	0.0049389	0.674844		0.354466	0.424513	0.99402
cg16992216	18	55882323	NEDD4L	5URT			0.568801	0.536217	0.579128		-0.0472574	0.0595347	0.0122773		0.000453456	0.000225439	0.340461		0.354466	0.343289	0.99402
cg12165354	X	47004660	NDUFB11	1stExon	Island		0.24992	0.207666	0.216438		-0.0717791	0.0691973	-0.00258179		0.000453527	0.00262739	0.893805		0.354466	0.401765	0.996983
cg18559344	14	105553150			N_Shore		0.119644	0.0915295	0.102197		-0.0287817	0.0123896	-0.0163921		0.000453673	0.140822	0.0448142		0.354466	0.577665	0.99402
cg18898325	22	42394382	WBP2NL	TSS1500	N_Shore		0.636097	0.664967	0.651631		0.0363599	-0.0226858	0.0136741		0.000454017	0.0379522	0.17291		0.354466	0.49277	0.99402
cg05292330	10	71929509	SAR1A	5URT	N_Shore		0.0408367	0.0595695	0.0427628		0.0196305	-0.0140863	0.0055442		0.000455105	0.0188609	0.301241		0.354585	0.46731	0.99402
cg18283937	13	78353187					0.835126	0.808361	0.813689		-0.0279502	0.00861951	-0.0193307		0.000455388	0.285165	0.0171894		0.354585	0.707254	0.99402
cg00319535	11	119479071					0.84935	0.818431	0.837521		-0.0415983	0.0347184	-0.00687992		0.000456284	0.00754937	0.541428		0.354585	0.439169	0.99402
cg13078181	20	32869027	AHCY	Body			0.791356	0.817688	0.795684		0.0284294	-0.0248971	0.00353234		0.000456365	0.00542442	0.645732		0.354585	0.426559	0.99402
cg12464625	1	10510967	APITD1-CORT	3UTR			0.80742	0.769472	0.797705		-0.0500006	0.0400327	-0.00996794		0.000456569	0.00989445	0.462675		0.354585	0.44984	0.99402
cg05606948	13	24408286	MIPEP	Body			0.779608	0.756636	0.788619		-0.0284408	0.0351941	0.00675326		0.000459051	0.000274914	0.383301		0.356138	0.343698	0.99402
cg22265452	2	213697031			Island		0.821823	0.859539	0.827034		0.0387928	-0.0227335	0.0160593		0.000459722	0.0501205	0.135899		0.356284	0.501704	0.99402
cg07061426	3	141111703	ZBTB38	5URT			0.941386	0.956112	0.938836		0.0159413	-0.0133719	0.00256933		0.000461435	0.00735557	0.55214		0.357002	0.438215	0.99402
cg05530212	11	38195529					0.624193	0.592581	0.625393		-0.0390701	0.0389937	-7.64649e-05		0.000461716	0.00201521	0.994214		0.357002	0.387495	0.999851
cg03808577	7	100219429	TFR2	Body	S_Shore		0.83893	0.863918	0.839884		0.0263931	-0.0283416	-0.00194849		0.000462367	0.00107798	0.784658		0.357002	0.373853	0.994697
cg22760037	17	70418164	LINC00673	Body			0.873361	0.8481	0.890182		-0.031064	0.0392624	0.0081984		0.000463168	0.000222862	0.334054		0.357002	0.342863	0.99402
cg06026545	17	35656860	ACACA	Body			0.718729	0.764335	0.734635		0.0504247	-0.0294497	0.020975		0.000464113	0.0510376	0.134488		0.357002	0.502337	0.99402
cg13503382	1	4726757	AJAP1	Body	Island		0.690768	0.645033	0.695921		-0.0596009	0.0485568	-0.0110441		0.000464859	0.00895727	0.4952		0.357002	0.44418	0.99402
cg12834510	2	32573010					0.932864	0.917584	0.923692		-0.0153013	0.00538375	-0.00991753		0.000465343	0.225661	0.0246554		0.357002	0.658812	0.99402
cg00800679	4	15940058	FGFBP1	5URT			0.732066	0.763545	0.737698		0.0394995	-0.0227611	0.0167384		0.000465552	0.0539924	0.127848		0.357002	0.504605	0.99402
cg20889394	19	1010236	TMEM259	3UTR	Island		0.749047	0.774025	0.757796		0.035123	-0.0267022	0.00842083		0.000466021	0.0137577	0.379515		0.357002	0.460533	0.99402
cg01767862	14	101454843	SNORD114-28	TSS1500			0.941464	0.915664	0.937573		-0.0268329	0.0215471	-0.00528585		0.000466245	0.00984421	0.468871		0.357002	0.449418	0.99402
cg11569948	9	136851408	VAV2	Body			0.815935	0.796929	0.80416		-0.0220549	0.0185465	-0.00350842		0.000466344	0.00728609	0.557704		0.357002	0.437467	0.99402
cg03399199	1	32671884	IQCC	Body	Island		0.340177	0.298477	0.338072		-0.0436272	0.0419631	-0.0016641		0.00046753	0.00274131	0.887774		0.357002	0.402526	0.996742
cg25803859	16	693227	FAM195A	Body	S_Shore		0.803419	0.829489	0.803809		0.0336818	-0.0311514	0.00253048		0.000467775	0.00370956	0.781214		0.357002	0.414131	0.99465
cg14352036	1	28695696	PHACTR4	TSS1500	N_Shore		0.82077	0.840941	0.817193		0.0225501	-0.0205987	0.00195141		0.00046779	0.00407022	0.749116		0.357002	0.416286	0.994352
cg05458683	6	43398366	ABCC10	Body	S_Shelf		0.893244	0.866377	0.876637		-0.0281772	0.00810797	-0.0200693		0.000467899	0.319048	0.0147616		0.357002	0.732013	0.99402
cg19475855	8	10406482	PRSS55	Body			0.78606	0.808654	0.783302		0.0249098	-0.0253314	-0.00042165		0.000468879	0.0017474	0.950069		0.357178	0.384102	0.998656
cg08055508	13	107519535					0.0816664	0.0990711	0.0761452		0.0221874	-0.0250927	-0.00290526		0.000469208	0.000680424	0.629132		0.357178	0.363813	0.99402
cg27250770	1	184239871					0.840747	0.816632	0.835325		-0.0281737	0.0194966	-0.00867707		0.000469747	0.0233025	0.262308		0.357178	0.475025	0.99402
cg04762006	14	92217398					0.872931	0.855215	0.862917		-0.0189025	0.00974344	-0.00915907		0.000470064	0.0822624	0.0846199		0.357178	0.523992	0.99402
cg14210454	19	463460	ODF3L2	3UTR	S_Shore		0.879717	0.901847	0.88617		0.0274513	-0.0290358	-0.00158444		0.000470817	0.00125217	0.831079		0.357215	0.375512	0.995296
cg18605491	17	79995663	DCXR	TSS200	Island		0.0926818	0.0676279	0.0913935		-0.0264643	0.0243408	-0.00212343		0.000471613	0.00389129	0.766975		0.357215	0.415363	0.994378
cg24990022	7	23167619	KLHL7	Body			0.604608	0.558915	0.574739		-0.0542509	0.0162494	-0.0380015		0.000472028	0.300575	0.0163313		0.357215	0.718776	0.99402
cg05519821	19	8280430	CERS4	5URT			0.775308	0.792319	0.768743		0.021674	-0.0267634	-0.00508933		0.0004722	0.000289439	0.389852		0.357215	0.344148	0.99402
cg24524013	17	9929719	GAS7	Body			0.544814	0.565449	0.558303		0.0250665	-0.0184977	0.00656876		0.000472531	0.0164814	0.338371		0.357215	0.464785	0.99402
cg08917878	5	172668965			N_Shore		0.779125	0.824986	0.774007		0.0531231	-0.0519888	0.00113431		0.000473104	0.00241205	0.9371		0.357283	0.396854	0.998215
cg03807914	5	1218571	SLC6A19	Body	Island		0.893425	0.914437	0.917126		0.0210574	0.00389153	0.0249489		0.000474344	0.519695	0.000256367		0.357313	0.845331	0.99402
cg02886541	14	39582410	GEMIN2	TSS1500	N_Shore		0.933929	0.901949	0.927649		-0.0398243	0.0246595	-0.0151648		0.000474455	0.0400797	0.169661		0.357313	0.494746	0.99402
cg20979765	X	56590537	UBQLN2	1stExon	S_Shore		0.480346	0.461057	0.466254		-0.0370791	0.0490176	0.0119385		0.000474619	0.00014178	0.24242		0.357313	0.341597	0.99402
cg18493502	6	133084805	VNN2	TSS1500			0.854753	0.817777	0.847081		-0.04338	0.0375226	-0.00585732		0.000475079	0.00608897	0.618992		0.357313	0.431135	0.99402
cg16582469	16	88910141	GALNS	Body	S_Shore		0.766507	0.801923	0.770634		0.0421842	-0.0360372	0.00614703		0.000476941	0.00665161	0.591836		0.357944	0.434213	0.99402
cg15791815	4	93517547	GRID2	Body			0.780856	0.714881	0.777915		-0.0686556	0.0581513	-0.0105044		0.000477086	0.00705131	0.573609		0.357944	0.437255	0.99402
cg16535195	8	23262219	LOXL2	TSS1500	S_Shore		0.528201	0.546158	0.552896		0.0231143	-0.00244247	0.0206719		0.000477559	0.711992	0.00323699		0.357944	0.922249	0.99402
cg16852704	2	74743243	TLX2	Body	Island		0.125114	0.10114	0.132561		-0.0294568	0.0303676	0.000910849		0.000477858	0.00158282	0.909115		0.357944	0.379966	0.997347
cg17517442	8	144521470	ZC3H3	Body	Island		0.942972	0.957717	0.951563		0.0145158	-0.00616751	0.00834824		0.000479734	0.147962	0.0440391		0.358197	0.584936	0.99402
cg05889696	12	132936582			N_Shore		0.806754	0.830899	0.813613		0.0299818	-0.0227769	0.00720489		0.000479961	0.0140657	0.379845		0.358197	0.461434	0.99402
cg04603354	9	131638333	CCBL1	5URT			0.717243	0.738029	0.719321		0.0276794	-0.0219133	0.00576613		0.000480278	0.0109685	0.445418		0.358197	0.453014	0.99402
cg03666028	7	72777575					0.911636	0.937298	0.924028		0.0274187	-0.0159354	0.0114833		0.000480357	0.0528321	0.13328		0.358197	0.503777	0.99402
cg20122543	18	33350592					0.253184	0.276667	0.269396		0.0253118	-0.006073	0.0192388		0.00048085	0.405572	0.0101285		0.358197	0.787009	0.99402
cg24740587	11	17497808	ABCC8	Body	Island		0.054581	0.0404747	0.0435471		-0.0151496	0.00471286	-0.0104368		0.000481426	0.283754	0.0181366		0.358197	0.706268	0.99402
cg19738802	7	157985171	PTPRN2	Body	S_Shelf		0.81728	0.860553	0.809765		0.0501585	-0.0520544	-0.00189588		0.00048159	0.00150588	0.889121		0.358197	0.378903	0.996793
cg00410926	9	35563534	FAM166B	Body			0.851331	0.872111	0.853015		0.0304113	-0.0297012	0.000710176		0.000482558	0.0024921	0.931363		0.358556	0.39868	0.998067
cg08531140	11	67143062	CLCF1	Body	S_Shore		0.853722	0.87321	0.841482		0.0269101	-0.0365365	-0.0096264		0.000483514	0.000107988	0.196617		0.358609	0.341597	0.99402
cg19790509	12	130040893	TMEM132D	Body			0.837836	0.809331	0.831226		-0.0328872	0.0251399	-0.0077473		0.0004836	0.0136213	0.38949		0.358609	0.460476	0.99402
cg00920098	7	2962795	CARD11	Body			0.863651	0.837237	0.847674		-0.0331225	0.0148521	-0.0182704		0.000484261	0.128261	0.052717		0.358673	0.565927	0.99402
cg08546690	19	1734255			Island		0.685927	0.65011	0.689425		-0.0368216	0.0244315	-0.01239		0.000484799	0.0293003	0.223532		0.358673	0.483467	0.99402
cg18582497	7	142554132	EPHB6	5URT	S_Shore		0.926828	0.886046	0.916599		-0.0460039	0.0328989	-0.013105		0.000485539	0.0199237	0.300318		0.358673	0.469224	0.99402
cg15395101	5	133203518					0.796535	0.822944	0.813588		0.0285926	-0.014824	0.0137687		0.000485901	0.0815845	0.0874185		0.358673	0.523614	0.99402
cg06632098	10	43605906	RET	Body			0.235774	0.266381	0.245806		0.034454	-0.0221257	0.0123283		0.000486132	0.0343142	0.196742		0.358673	0.488808	0.99402
cg26736929	20	57356450					0.811513	0.789598	0.812188		-0.0243315	0.0300311	0.00569954		0.000486617	0.000300111	0.392413		0.358673	0.344148	0.99402
cg01459033	16	77228497	MON1B	Body	Island		0.886544	0.918873	0.909426		0.0367729	-0.0110395	0.0257334		0.000487085	0.301019	0.0167252		0.358673	0.719137	0.99402
cg24132325	5	155909246	SGCD	Body			0.915484	0.875033	0.890606		-0.0473075	0.0269338	-0.0203736		0.000488409	0.0577886	0.123841		0.358738	0.50745	0.99402
cg16284640	9	16154815					0.108197	0.0895033	0.107926		-0.0209054	0.0179683	-0.00293715		0.000488733	0.00649053	0.605988		0.358738	0.432666	0.99402
cg20816330	8	22697267	PEBP4	Body			0.103543	0.130918	0.110641		0.0337306	-0.0233436	0.010387		0.000489118	0.023803	0.264294		0.358738	0.475878	0.99402
cg27065729	14	99861110					0.909029	0.928955	0.915987		0.0239486	-0.0187709	0.00517773		0.000489482	0.0118062	0.429537		0.358738	0.455315	0.99402
cg11822964	19	47129337	PTGIR	TSS1500	S_Shore		0.684462	0.735825	0.694595		0.0587909	-0.0605253	-0.00173443		0.000489839	0.00163636	0.91349		0.358738	0.382068	0.997469
cg17164016	8	110990365			S_Shelf		0.829218	0.77211	0.826219		-0.0630809	0.0679759	0.00489497		0.000490088	0.00110194	0.775277		0.358738	0.373853	0.994594
cg23000950	15	48785738	FBN1	Body			0.948202	0.930953	0.938641		-0.0198664	0.00864319	-0.0112232		0.000491285	0.1399	0.0480357		0.359258	0.576529	0.99402
cg04267164	19	49402096	NUCB1	TSS1500	N_Shore		0.775826	0.75241	0.773704		-0.0292168	0.0270535	-0.00216334		0.00049255	0.00382644	0.785399		0.359627	0.415347	0.994697
cg23042076	10	43571169	RET	TSS1500	N_Shore		0.566589	0.58936	0.561901		0.0262297	-0.0314141	-0.0051844		0.000492763	0.000411207	0.469889		0.359627	0.353647	0.99402
cg06300469	12	125383138					0.0480695	0.035099	0.0428601		-0.0125781	0.00765559	-0.00492248		0.000493928	0.0440292	0.160319		0.359939	0.497426	0.99402
cg25111337	8	58905742	FAM110B	TSS1500	N_Shore		0.771764	0.797832	0.766942		0.034371	-0.0341293	0.000241665		0.000494166	0.00222415	0.97936		0.359939	0.393762	0.999416
cg08934228	10	14541266					0.0466234	0.0295308	0.024495		-0.0181728	0.000801424	-0.0173714		0.000497011	0.877874	0.00196758		0.361654	0.971868	0.99402
cg20784841	1	196866322	CFHR4	Body			0.469948	0.444931	0.474941		-0.0311072	0.036056	0.00494874		0.000498554	0.000571916	0.560354		0.361754	0.354207	0.99402
cg06224301	9	33629541					0.130825	0.157706	0.111805		0.0291312	-0.0436391	-0.0145078		0.000498766	3.59622e-05	0.0785937		0.361754	0.320009	0.99402
cg14034778	14	78640203	NRXN3	Body			0.765464	0.803882	0.789896		0.042391	-0.0169389	0.0254521		0.000499042	0.174009	0.0370128		0.361754	0.611239	0.99402
cg16899501	16	84342696	WFDC1	Body	N_Shelf		0.776684	0.811763	0.771393		0.0322743	-0.0345077	-0.00223338		0.000499106	0.0012006	0.799372		0.361754	0.374293	0.994847
cg17522983	7	72727426	TRIM50	Body	Island		0.895878	0.921571	0.919338		0.024394	-0.00212052	0.0222735		0.000500578	0.76234	0.00286146		0.362238	0.938625	0.99402
cg05880258	1	209116185					0.809095	0.781687	0.804626		-0.0317546	0.0334054	0.00165076		0.000500756	0.00138714	0.848576		0.362238	0.377688	0.995931
cg08296390	10	37970084			Island		0.456444	0.430371	0.463509		-0.0376022	0.0472926	0.00969044		0.000502755	0.000256068	0.349265		0.362296	0.343698	0.99402
cg20463302	17	43507153	ARHGAP27	1stExon	Island		0.577407	0.557772	0.573834		-0.0228628	0.0187898	-0.004073		0.000502826	0.00891883	0.515165		0.362296	0.443724	0.99402
cg06812840	17	7492524	SOX15	1stExon	Island		0.465051	0.491645	0.456392		0.031944	-0.0414544	-0.00951041		0.000502871	0.000184444	0.28132		0.362296	0.341597	0.99402
cg09244601	7	131864510	PLXNA4	Body			0.898975	0.883859	0.887014		-0.0176124	0.00890953	-0.00870285		0.000503282	0.0897773	0.0810366		0.362296	0.530237	0.99402
cg17772327	6	36690260	RAB44	Body			0.798898	0.818002	0.794331		0.02622	-0.0269111	-0.000691108		0.000503288	0.00171909	0.92289		0.362296	0.383663	0.997897
cg07757216	4	159931832	C4orf45	Body			0.828227	0.849724	0.836149		0.0286098	-0.0151077	0.013502		0.000504754	0.0775651	0.0946603		0.362761	0.520222	0.99402
cg03070187	19	6739184	TRIP10	TSS1500	N_Shore		0.55834	0.53263	0.541358		-0.0305043	0.0194892	-0.0110151		0.000505049	0.0357925	0.194517		0.362761	0.490195	0.99402
cg25220063	1	247802774			Island		0.206996	0.136594	0.171297		-0.0806252	0.0484756	-0.0321496		0.000505834	0.046896	0.153902		0.362761	0.499304	0.99402
cg25586410	2	175350621	GPR155	5URT	N_Shore		0.159635	0.120222	0.138346		-0.0392617	0.0192686	-0.019993		0.000506118	0.0992567	0.0729837		0.362761	0.5375	0.99402
cg21706183	12	124785827	FAM101A	5URT	N_Shelf		0.862915	0.888787	0.882358		0.0280156	-0.00930898	0.0187066		0.000506455	0.255592	0.0220958		0.362761	0.68477	0.99402
cg25880611	14	102909431	TECPR2	Body			0.828802	0.844679	0.833495		0.0195358	-0.0192177	0.000318087		0.000507452	0.002452	0.952358		0.362761	0.397516	0.998668
cg02453919	17	3651539	ITGAE	Body			0.802957	0.822442	0.798373		0.02722	-0.0269284	0.000291516		0.000507613	0.00234385	0.968653		0.362761	0.39538	0.999119
cg08414676	15	45314943	SORD	TSS1500	N_Shore		0.508127	0.471335	0.49174		-0.0380575	0.0305071	-0.00755038		0.000508735	0.0105317	0.469694		0.362761	0.451933	0.99402
cg02201836	X	129039832	UTP14A	TSS1500	Island		0.285376	0.253077	0.253798		-0.0558199	0.0507734	-0.00504646		0.000509202	0.00447827	0.740516		0.362761	0.419787	0.99402
cg13121377	13	78234348					0.782352	0.747599	0.777645		-0.0415336	0.0331738	-0.00835977		0.000509552	0.0107823	0.463423		0.362761	0.452207	0.99402
cg00419220	2	169327472	CERS6	Body			0.765874	0.727257	0.761779		-0.0447016	0.0443825	-0.000319113		0.0005097	0.00228447	0.979111		0.362761	0.393832	0.99941
cg10728282	11	45986540	PHF21A	Body			0.324637	0.357712	0.348196		0.0454285	-0.0192668	0.0261617		0.000509828	0.151085	0.044988		0.362761	0.588245	0.99402
cg01078434	6	29455532	MAS1L	1stExon			0.961532	0.949196	0.950539		-0.0145031	0.00803095	-0.00647216		0.000510699	0.0654951	0.113122		0.363031	0.51136	0.99402
cg01495175	4	42405501					0.764267	0.725371	0.77878		-0.0456884	0.0546244	0.00893605		0.000511709	0.000434636	0.476182		0.363137	0.353647	0.99402
cg00134645	5	76940989			N_Shore		0.109919	0.0804509	0.0866929		-0.0291286	0.0121787	-0.0169499		0.000512288	0.156864	0.0430985		0.363137	0.594149	0.99402
cg26807616	11	124999345					0.809793	0.774294	0.776945		-0.0387713	0.0171181	-0.0216532		0.000512324	0.13603	0.0513099		0.363137	0.573067	0.99402
cg12031504	12	121147097	UNC119B	TSS1500	N_Shore		0.790915	0.818853	0.792995		0.03435	-0.0334725	0.000877523		0.000513942	0.00267154	0.925418		0.363222	0.401942	0.997915
cg26119245	2	39956706					0.850331	0.872877	0.859638		0.0249571	-0.0145548	0.0104023		0.000513954	0.0535966	0.137627		0.363222	0.504215	0.99402
cg10213695	7	155289712					0.898577	0.920562	0.898763		0.0258209	-0.0261691	-0.000348211		0.000514783	0.00194728	0.960591		0.363222	0.385818	0.999006
cg23120101	5	112617123	MCC	Body			0.339332	0.376684	0.360479		0.0378906	-0.0181936	0.0196969		0.000514967	0.106873	0.0681066		0.363222	0.544514	0.99402
cg04191515	16	12305921	SNX29	Body			0.877288	0.893942	0.889339		0.0214992	-0.0104899	0.0110093		0.000515112	0.101689	0.0719908		0.363222	0.539798	0.99402
cg10731960	19	55042837	KIR3DX1	TSS1500			0.917054	0.936075	0.927583		0.0191758	-0.00678997	0.0123858		0.000515393	0.227527	0.0264734		0.363222	0.660495	0.99402
cg11015933	3	184092340	THPO	Body			0.866189	0.84573	0.862259		-0.0220134	0.0152205	-0.00679288		0.000518778	0.0246786	0.26615		0.3639	0.477208	0.99402
cg11415512	11	1102479	MUC2	Body			0.940859	0.918131	0.926673		-0.0243039	0.0156912	-0.00861274		0.000519675	0.0345628	0.203888		0.3639	0.489056	0.99402
cg07203024	1	228560604	OBSCN	Body	S_Shore		0.738877	0.782969	0.736592		0.0471075	-0.040786	0.00632151		0.000519798	0.00644863	0.624343		0.3639	0.432542	0.99402
cg23656083	6	88757371	SPACA1	TSS200	Island		0.547704	0.510987	0.55406		-0.0432958	0.0527135	0.00941773		0.000520951	0.000369722	0.429698		0.3639	0.353647	0.99402
cg05581212	19	667564			S_Shore		0.584485	0.608786	0.590747		0.0250155	-0.0174966	0.00751894		0.000521138	0.0233079	0.278596		0.3639	0.475082	0.99402
cg24953228	5	3288679					0.938519	0.923212	0.924955		-0.0175454	0.000565484	-0.0169799		0.000521249	0.911008	0.00185024		0.3639	0.980136	0.99402
cg21295104	22	29168639	CCDC117	TSS1500	Island		0.102117	0.0799758	0.0992414		-0.0230753	0.0156669	-0.00740838		0.000521544	0.0271407	0.248159		0.3639	0.480356	0.99402
cg00656917	1	32422024					0.419044	0.440896	0.420662		0.0229884	-0.0213439	0.00164455		0.000521545	0.00391933	0.793673		0.3639	0.415363	0.994727
cg15726707	18	44775558	SKOR2	TSS200	Island		0.306565	0.284446	0.29202		-0.0250763	0.00678962	-0.0182867		0.000521857	0.353069	0.0137322		0.3639	0.754852	0.99402
cg19452916	1	120049076	HSD3B1	TSS1500			0.816684	0.798988	0.805857		-0.0212403	0.0142583	-0.006982		0.000523617	0.0287732	0.237613		0.3639	0.482953	0.99402
cg04925076	6	55037908	HCRTR2	TSS1500	N_Shore		0.762798	0.743333	0.758619		-0.019227	0.0163593	-0.00286771		0.000523943	0.00729918	0.586819		0.3639	0.437615	0.99402
cg26786136	7	36233268	EEPD1	Body			0.793805	0.814534	0.795222		0.0201461	-0.0183885	0.0017576		0.000524021	0.00446187	0.749979		0.3639	0.419787	0.994352
cg04386591	5	3715193					0.828793	0.859987	0.838337		0.0310478	-0.0179883	0.0130595		0.000524244	0.0554949	0.13501		0.3639	0.505481	0.99402
cg13939809	18	61669940			Island		0.578158	0.544357	0.558401		-0.034465	0.0116751	-0.0227898		0.000524402	0.248392	0.0236957		0.3639	0.678664	0.99402
cg22247240	14	74815187	VRTN	1stExon			0.861381	0.880651	0.872993		0.02765	-0.0112101	0.0164399		0.000524906	0.17021	0.0396177		0.3639	0.607639	0.99402
cg21484834	20	62168579	PTK6	1stExon	Island		0.751118	0.788768	0.76786		0.039463	-0.0238842	0.0155788		0.000525119	0.046354	0.159381		0.3639	0.499126	0.99402
cg05505221	4	182088029					0.667421	0.59489	0.653987		-0.0837839	0.0601213	-0.0236627		0.000525888	0.0204512	0.308254		0.3639	0.470502	0.99402
cg15922956	X	154254964	FUNDC2	TSS200	Island		0.34258	0.302372	0.296721		-0.0704824	0.0569522	-0.0135303		0.000526466	0.0102427	0.485551		0.3639	0.450621	0.99402
cg20553982	14	71364830					0.929156	0.907033	0.92662		-0.0280913	0.0268977	-0.00119356		0.000526704	0.00312569	0.87661		0.3639	0.406917	0.996538
cg03378720	22	41861665	PHF5A	Body	N_Shelf		0.888616	0.861973	0.875682		-0.0311105	0.0218972	-0.00921336		0.000526986	0.022689	0.286063		0.3639	0.473995	0.99402
cg17095489	8	128264282	CASC21	Body			0.724126	0.761646	0.721295		0.036883	-0.0357146	0.00116836		0.000527284	0.00286684	0.90784		0.3639	0.404164	0.997257
cg21998264	8	132054110	ADCY8	TSS1500	Island		0.0852289	0.106781	0.0909193		0.0211172	-0.0192529	0.00186431		0.000527617	0.00452258	0.747276		0.3639	0.419787	0.994254
cg09247061	16	88571844	ZFPM1	Body	S_Shelf		0.697092	0.730591	0.710899		0.0385707	-0.0266715	0.0118992		0.000528181	0.0249015	0.267127		0.3639	0.477351	0.99402
cg22587804	7	130656269	LINC-PINT	Body			0.635188	0.587494	0.617479		-0.0561306	0.0324021	-0.0237285		0.000528188	0.0564868	0.133454		0.3639	0.506403	0.99402
cg09728487	4	141079462			S_Shelf		0.742508	0.797392	0.768979		0.0662053	-0.0365482	0.029657		0.00052915	0.0671767	0.113083		0.3639	0.512574	0.99402
cg06992864	1	219761938					0.869822	0.830668	0.848508		-0.0432623	0.0184842	-0.0247781		0.000529167	0.149717	0.0468219		0.3639	0.586747	0.99402
cg01804745	12	123319336	HIP1R	1stExon	N_Shore		0.11093	0.0909355	0.108669		-0.0212103	0.0183157	-0.00289461		0.000530347	0.00666035	0.619232		0.364174	0.434247	0.99402
cg09639731	22	18355044	MICAL3	Body			0.814225	0.835421	0.819191		0.0286726	-0.0274356	0.001237		0.000530551	0.00316058	0.874823		0.364174	0.406989	0.996494
cg05742691	5	170288255	RANBP17	TSS1500	N_Shore		0.929662	0.887807	0.907521		-0.0524634	0.0166361	-0.0358273		0.000531403	0.279579	0.0201224		0.36442	0.703154	0.99402
cg03388189	4	87468672					0.657712	0.632954	0.638144		-0.0306366	0.0131556	-0.0174809		0.000534724	0.148199	0.0477939		0.36592	0.585217	0.99402
cg10436333	20	61883856	FLJ16779	Body	N_Shore		0.60403	0.572351	0.587699		-0.0405256	0.0235497	-0.0169759		0.000534924	0.0552961	0.137314		0.36592	0.505481	0.99402
cg06413165	14	65189412	PLEKHG3	5URT			0.52896	0.558441	0.542312		0.0307593	-0.0218322	0.00892712		0.000535076	0.02189	0.296281		0.36592	0.472412	0.99402
cg17280673	6	166921760	RPS6KA2	Body			0.853228	0.889588	0.874404		0.0351088	-0.0204686	0.0146402		0.000536966	0.0546621	0.139154		0.366017	0.505088	0.99402
cg18631743	22	20104954	RANBP1	1stExon	Island		0.358983	0.3191	0.364143		-0.0477302	0.0373521	-0.0103781		0.000537849	0.0126449	0.431385		0.366017	0.457273	0.99402
cg17368096	12	4548149	FGF6	Body			0.840096	0.860688	0.846358		0.0273799	-0.0181758	0.00920418		0.000537895	0.0308007	0.228769		0.366017	0.484856	0.99402
cg01703976	1	40284404					0.842518	0.864179	0.843812		0.0231076	-0.0195457	0.00356193		0.000538525	0.00773768	0.575532		0.366017	0.439498	0.99402
cg17533563	7	143154736	EPHA1-AS1	Body			0.943449	0.918189	0.942329		-0.0292213	0.0267368	-0.00248452		0.000538603	0.00447565	0.756787		0.366017	0.419787	0.994359
cg14979674	5	45260623	HCN1	3UTR			0.831594	0.785022	0.818504		-0.0572123	0.0446963	-0.012516		0.000538792	0.0127889	0.428697		0.366017	0.457734	0.99402
cg24628106	16	15742790	NDE1	5URT	N_Shore		0.82149	0.782359	0.803106		-0.0468856	0.0302851	-0.0166004		0.00053918	0.0351053	0.205936		0.366017	0.489581	0.99402
cg05138203	13	102104707	ITGBL1	TSS1500	N_Shore		0.90761	0.878579	0.92131		-0.0370484	0.0426707	0.00562235		0.000540008	0.000656995	0.581524		0.366017	0.363475	0.99402
cg24096712	9	110039795					0.711441	0.681942	0.68683		-0.0380244	0.0159959	-0.0220285		0.000540091	0.156604	0.0449932		0.366017	0.593847	0.99402
cg20189913	7	96633631	DLX6-AS1	Body	N_Shore		0.488499	0.437027	0.467814		-0.0651028	0.029501	-0.0356018		0.000540173	0.128539	0.057127		0.366017	0.566277	0.99402
cg14678583	19	8575566	ZNF414	3UTR	N_Shelf		0.917935	0.936319	0.924234		0.0208229	-0.0133336	0.00748932		0.000541839	0.0366353	0.199353		0.366214	0.491053	0.99402
cg18671997	19	10046864	OLFM2	Body	Island		0.175784	0.132316	0.145999		-0.0425715	0.00438763	-0.0381838		0.000541871	0.722247	0.00349812		0.366214	0.925762	0.99402
cg23652927	2	55479688	MTIF2	Body			0.471112	0.421117	0.443036		-0.0545673	0.0132686	-0.0412987		0.000542802	0.405179	0.0112467		0.366214	0.786772	0.99402
cg16218089	1	150516304					0.902916	0.884943	0.885329		-0.0161051	0.000263093	-0.015842		0.000543182	0.955011	0.00167314		0.366214	0.990249	0.99402
cg03563721	12	71977911	LGR5	Body			0.853374	0.818412	0.845836		-0.0382065	0.0228918	-0.0153147		0.000543485	0.049107	0.154772		0.366214	0.501026	0.99402
cg26238815	1	238649890	LINC01139	TSS1500			0.833051	0.79762	0.81152		-0.0425331	0.0220842	-0.0204489		0.000543736	0.0844825	0.091359		0.366214	0.526045	0.99402
cg17847052	16	66901696					0.838888	0.864682	0.861689		0.0282162	-0.00606037	0.0221558		0.000543935	0.46141	0.00892639		0.366214	0.817319	0.99402
cg27569628	12	12306709	LRP6	Body			0.885588	0.854494	0.868576		-0.0316055	0.0115962	-0.0200093		0.000544791	0.214287	0.030081		0.366298	0.648619	0.99402
cg20145617	4	144146656					0.863653	0.841823	0.855342		-0.0265845	0.0193261	-0.00725836		0.000545053	0.0194469	0.325967		0.366298	0.468252	0.99402
cg16049598	X	106243646	MORC4	TSS200	S_Shore		0.326416	0.271858	0.266633		-0.0812892	0.0641551	-0.0171341		0.000547401	0.0121479	0.44622		0.367542	0.455995	0.99402
cg04106633	4	1044584			Island		0.837436	0.871786	0.856124		0.0343799	-0.0258907	0.00848926		0.000549384	0.0160451	0.373678		0.368111	0.464525	0.99402
cg00055860	11	5951424					0.866371	0.884394	0.884183		0.0191222	-0.00875099	0.0103712		0.000549519	0.125644	0.0594326		0.368111	0.563431	0.99402
cg02994463	13	58240705	PCDH17	Body			0.835797	0.78398	0.818961		-0.0583929	0.0375732	-0.0208197		0.000549858	0.036077	0.203786		0.368111	0.490473	0.99402
cg06895436	8	82434543			Island		0.593081	0.552478	0.587506		-0.0548844	0.0595779	0.00469351		0.000550243	0.00114851	0.755953		0.368111	0.373853	0.994359
cg07845228	11	118135931	MPZL2	TSS1500			0.779187	0.807243	0.786677		0.0297062	-0.0223467	0.00735942		0.000551306	0.0161781	0.372304		0.368338	0.464785	0.99402
cg24408672	9	137875139					0.377312	0.342737	0.384033		-0.0413602	0.037119	-0.00424119		0.000551717	0.00523907	0.709613		0.368338	0.426559	0.99402
cg16180082	6	159466542	TAGAP	TSS1500			0.25572	0.295335	0.272313		0.0559824	-0.0418707	0.0141117		0.000552078	0.0167311	0.364238		0.368338	0.464785	0.99402
cg08259936	17	59659383					0.72495	0.68803	0.725304		-0.0485321	0.0462358	-0.0022963		0.000553189	0.00337933	0.863427		0.368548	0.41071	0.996163
cg04708730	1	224541774			N_Shelf		0.820877	0.844251	0.82904		0.0284439	-0.0165638	0.01188		0.000553823	0.0556313	0.139757		0.368548	0.505531	0.99402
cg22087425	1	32671869	IQCC	Body	Island		0.3884	0.354686	0.394514		-0.036631	0.0398225	0.00319147		0.000554086	0.00114086	0.751697		0.368548	0.373853	0.994352
cg24627262	8	47144915					0.335672	0.297082	0.331322		-0.0418602	0.0383345	-0.00352568		0.000554668	0.00454767	0.759708		0.368548	0.419787	0.994359
cg00770784	16	75468297	CFDP1	TSS1500	S_Shore		0.266217	0.211117	0.28638		-0.0635572	0.0701456	0.00658842		0.000555509	0.000999563	0.706801		0.368548	0.373853	0.99402
cg01162549	5	141367464	RNF14	3UTR			0.930817	0.90139	0.92772		-0.0305567	0.0265387	-0.00401799		0.000555582	0.00661896	0.633634		0.368548	0.433973	0.99402
cg15523907	2	88621810					0.812608	0.790832	0.81379		-0.0265321	0.0259436	-0.000588513		0.000555885	0.0027725	0.935742		0.368548	0.402765	0.998173
cg07971756	21	46654235					0.679759	0.700264	0.682255		0.029027	-0.0100127	0.0190142		0.000557342	0.243019	0.025691		0.36899	0.673892	0.99402
cg16053580	19	51568863	KLK13	TSS1500	S_Shore		0.386116	0.339447	0.358098		-0.0457026	0.0230745	-0.0226281		0.000558385	0.0936222	0.0835345		0.36899	0.532877	0.99402
cg12320936	16	956062	LMF1	Body	N_Shelf		0.901717	0.882158	0.88212		-0.0214395	0.00282245	-0.0186171		0.000558457	0.651156	0.00455662		0.36899	0.900431	0.99402
cg02721665	10	125425583	GPR26	TSS1500	Island		0.113679	0.0746752	0.11509		-0.0424488	0.0395064	-0.00294238		0.00055936	0.00406458	0.801352		0.36899	0.416077	0.99488
cg03169847	4	20880650	KCNIP4	5URT			0.679552	0.641444	0.653486		-0.03656	0.00588792	-0.0306721		0.000559876	0.580757	0.00583727		0.36899	0.87271	0.99402
cg05463589	16	88706426	IL17C	Body	Island		0.590109	0.54897	0.60057		-0.0381627	0.0335174	-0.00464528		0.00056096	0.00617143	0.659251		0.36899	0.431158	0.99402
cg18190861	12	52689098			S_Shelf		0.920464	0.877612	0.926469		-0.050077	0.0495414	-0.000535585		0.000561618	0.00254925	0.969022		0.36899	0.401038	0.999129
cg10351534	10	134255017					0.720741	0.745453	0.728106		0.0287003	-0.0172052	0.011495		0.000561631	0.049703	0.156431		0.36899	0.50148	0.99402
cg13616215	7	133619041	EXOC4	Body			0.926001	0.895335	0.914676		-0.03514	0.0232193	-0.0119207		0.000562016	0.0321932	0.226743		0.36899	0.486259	0.99402
cg26687670	1	241804939	OPN3	TSS1500	S_Shore		0.907627	0.927687	0.912737		0.0209739	-0.00915772	0.0118162		0.000562165	0.143823	0.051507		0.36899	0.580771	0.99402
cg14806724	7	50547537	DDC	Body			0.860995	0.878485	0.86637		0.0199602	-0.0175313	0.00242889		0.000562803	0.0061843	0.659455		0.36899	0.431158	0.99402
cg14641582	12	53651727					0.857885	0.874286	0.855769		0.0191019	-0.0200192	-0.000917372		0.000563226	0.00159049	0.861657		0.36899	0.379966	0.996129
cg16181080	3	42531169	VIPR1	1stExon			0.848566	0.869128	0.842225		0.0277911	-0.0314273	-0.00363621		0.000563646	0.000812311	0.635814		0.36899	0.370351	0.99402
cg14194840	1	31766105	SNRNP40	Body	N_Shelf		0.807266	0.8309	0.812825		0.0279862	-0.0224382	0.00554807		0.000563709	0.0112396	0.474688		0.36899	0.454037	0.99402
cg12768652	22	39619399					0.154296	0.204731	0.165586		0.0564126	-0.0455188	0.0108938		0.000564533	0.0108141	0.486126		0.36899	0.452207	0.99402
cg07099588	3	126006495			N_Shore		0.294833	0.26877	0.301667		-0.0322907	0.0364434	0.00415267		0.000564545	0.000828505	0.641626		0.36899	0.370351	0.99402
cg01134260	7	63924733			Island		0.389903	0.340196	0.393431		-0.0525894	0.0425849	-0.0100044		0.000565233	0.0105858	0.492611		0.369023	0.452207	0.99402
cg10692321	16	27225295	KDM8	Body			0.867021	0.849681	0.864138		-0.0182195	0.0161262	-0.0020933		0.000566305	0.00588846	0.677477		0.369023	0.430052	0.99402
cg19105961	17	4046223	CYB5D2	1stExon	Island		0.484791	0.453839	0.472605		-0.035575	0.0215978	-0.0139771		0.000567074	0.0473308	0.164481		0.369023	0.499731	0.99402
cg13105872	12	38447229					0.724137	0.685124	0.716401		-0.0413057	0.0360675	-0.00523816		0.00056892	0.0064891	0.646505		0.369023	0.432666	0.99402
cg09940040	8	125463574	TRMT12	1stExon			0.251437	0.210917	0.271059		-0.0353773	0.0400137	0.00463645		0.000569753	0.000819326	0.635637		0.369023	0.370351	0.99402
cg07034632	2	203239928	BMPR2	TSS1500	Island		0.0806759	0.0600802	0.0699123		-0.0193539	0.00632338	-0.0130306		0.000569811	0.269046	0.0225624		0.369023	0.69518	0.99402
cg11007962	2	236923454	AGAP1	Body			0.468428	0.406473	0.449542		-0.0643614	0.0419943	-0.0223671		0.000570373	0.0344225	0.216691		0.369023	0.48902	0.99402
cg21462724	17	2805284	RAP1GAP2	Body			0.846541	0.865354	0.856286		0.0199931	-0.0132232	0.0067699		0.000570634	0.0322928	0.22828		0.369023	0.48642	0.99402
cg03402698	10	1851598					0.889829	0.866184	0.887501		-0.034819	0.0237065	-0.0111126		0.000570673	0.0280452	0.255179		0.369023	0.481336	0.99402
cg00835193	19	2291780	LINGO3	5URT	Island		0.857289	0.90082	0.867448		0.0475513	-0.0347524	0.0127989		0.000570762	0.019394	0.334976		0.369023	0.468113	0.99402
cg01167408	2	47600173	EPCAM	Body	S_Shelf		0.601091	0.56539	0.602879		-0.0466264	0.0362705	-0.010356		0.000570944	0.0136016	0.42455		0.369023	0.46047	0.99402
cg27399763	8	8367198					0.795878	0.828682	0.810693		0.0352444	-0.02077	0.0144744		0.000571963	0.0537459	0.147425		0.369023	0.504321	0.99402
cg01746071	13	31002882					0.875454	0.889175	0.882048		0.0169472	-0.0101865	0.00676071		0.000572113	0.049554	0.158768		0.369023	0.501319	0.99402
cg07043202	X	13018741					0.28639	0.238593	0.259475		-0.0641539	0.0624942	-0.00165973		0.000572297	0.0029247	0.925311		0.369023	0.404876	0.997915
cg10805856	19	15871165	CYP4F24P	Body	Island		0.481319	0.439537	0.473059		-0.0425731	0.029223	-0.0133501		0.000572469	0.0269722	0.263452		0.369023	0.480356	0.99402
cg04847841	21	34351148			S_Shore		0.962642	0.945526	0.953794		-0.018056	0.0091346	-0.00892141		0.00057301	0.0938317	0.084905		0.369023	0.533024	0.99402
cg03659961	17	76441827	DNAH17	Body			0.880606	0.902866	0.871893		0.0265672	-0.0344983	-0.00793114		0.00057309	0.000211532	0.286402		0.369023	0.342863	0.99402
cg18189173	6	11918969					0.8266	0.790969	0.802838		-0.0403362	0.0152777	-0.0250585		0.000574818	0.202836	0.033823		0.369276	0.638389	0.99402
cg17848496	2	227661213	IRS1	1stExon	N_Shore		0.92482	0.904424	0.922682		-0.0251332	0.022209	-0.00292422		0.000575108	0.00602362	0.674136		0.369276	0.431135	0.99402
cg22567591	7	75614685	POR	Body			0.821213	0.861677	0.816497		0.0416164	-0.0419987	-0.000382273		0.000575163	0.00221631	0.973459		0.369276	0.393762	0.999292
cg19495714	14	105218551	SIVA1	TSS1500	N_Shore		0.593301	0.546409	0.584383		-0.0394743	0.0274931	-0.0119812		0.000575525	0.0251272	0.278866		0.369276	0.477457	0.99402
cg13413451	8	107737132	OXR1	Body			0.878682	0.85524	0.884214		-0.0259051	0.0375679	0.0116627		0.000576447	6.29229e-05	0.114409		0.369276	0.329779	0.99402
cg06964478	11	120728469	GRIK4	Body			0.810275	0.778457	0.786536		-0.034018	0.0222957	-0.0117222		0.000576781	0.0338909	0.220968		0.369276	0.488392	0.99402
cg08415785	X	30327782	NR0B1	TSS1500	S_Shore		0.34862	0.314777	0.324292		-0.0462732	0.036746	-0.00952719		0.000577469	0.0121043	0.459163		0.369276	0.455858	0.99402
cg25049091	12	2028156	CACNA2D4	TSS1500			0.62348	0.671046	0.617695		0.0564871	-0.0548536	0.00163351		0.000577483	0.00301904	0.916625		0.369276	0.406298	0.997618
cg16829924	11	36383991	PRR5L	5URT			0.877633	0.840111	0.860087		-0.04372	0.0307415	-0.0129784		0.000578911	0.0240021	0.289538		0.369869	0.475878	0.99402
cg10546977	19	13915689	ZSWIM4	Body	N_Shelf		0.853283	0.887994	0.836964		0.0406145	-0.0506513	-0.0100368		0.000580192	0.000325101	0.375972		0.370367	0.346438	0.99402
cg16123778	6	4928808	CDYL	Body			0.372477	0.399375	0.386028		0.03147	-0.0243592	0.00711081		0.000581424	0.0141637	0.417568		0.37062	0.461665	0.99402
cg06755263	1	46879360	FAAH	3UTR			0.905909	0.926333	0.919232		0.0260961	-0.013631	0.0124651		0.000581684	0.084789	0.0954943		0.37062	0.526171	0.99402
cg09506504	6	106439790			N_Shelf		0.18854	0.156853	0.185084		-0.0413201	0.0358302	-0.00548984		0.00058302	0.00692389	0.631837		0.37062	0.436592	0.99402
cg08256536	8	124215129	FAM83A	Body			0.821112	0.856441	0.822686		0.0461531	-0.0421546	0.00399852		0.000583457	0.00481682	0.754326		0.37062	0.423392	0.994357
cg00595237	8	11560763	GATA4	5URT	Island		0.173333	0.142729	0.14983		-0.0347206	0.0120341	-0.0226865		0.000584338	0.243097	0.0266799		0.37062	0.673964	0.99402
cg09821587	7	42001069	GLI3	3UTR	N_Shelf		0.907907	0.881845	0.888914		-0.0269018	0.0109513	-0.0159504		0.000584622	0.173134	0.042165		0.37062	0.610406	0.99402
cg24968495	12	109968370	UBE3B	Body			0.728724	0.756338	0.709516		0.0348365	-0.0517563	-0.0169198		0.000585374	4.83611e-05	0.0906194		0.37062	0.329779	0.99402
cg21744888	10	2540971			N_Shelf		0.826821	0.852734	0.82107		0.0261778	-0.0304345	-0.00425672		0.000585517	0.00065128	0.55834		0.37062	0.361396	0.99402
cg23287485	10	99335264	ANKRD2	Body	N_Shelf		0.923582	0.903137	0.912698		-0.0228743	0.0138876	-0.0089867		0.000586194	0.0480243	0.165898		0.37062	0.500708	0.99402
cg06145195	X	152107440	ZNF185	Body	N_Shelf		0.80804	0.833327	0.815035		0.0437454	-0.0448224	-0.001077		0.000586487	0.00199051	0.929095		0.37062	0.387044	0.99794
cg23483095	X	72434554	NAP1L2	1stExon			0.308213	0.260519	0.260793		-0.0767806	0.0698953	-0.00688536		0.000586587	0.00495385	0.746157		0.37062	0.424559	0.994152
cg03606367	12	117047347					0.833031	0.850062	0.829575		0.018205	-0.0155786	0.00262644		0.000587091	0.00760555	0.603317		0.37062	0.439498	0.99402
cg06769774	18	2909789	EMILIN2	Body	S_Shelf		0.844159	0.871707	0.825415		0.0356292	-0.0459976	-0.0103684		0.000587412	0.000230969	0.299592		0.37062	0.343698	0.99402
cg16655500	18	6920873			Island		0.928832	0.95071	0.937074		0.0230365	-0.0124907	0.0105458		0.000588112	0.0747085	0.109499		0.37062	0.518358	0.99402
cg17016703	6	158211003					0.777727	0.752591	0.769151		-0.0374305	0.0310665	-0.00636397		0.000588782	0.00930481	0.540942		0.37062	0.446373	0.99402
cg12582728	17	36162433					0.86265	0.812085	0.854055		-0.0582452	0.04075	-0.0174952		0.0005891	0.024863	0.284879		0.37062	0.477351	0.99402
cg24621643	22	19794944	GNB1L	Body			0.779544	0.803443	0.801105		0.0244933	-0.00658517	0.0179082		0.000590105	0.362418	0.0145809		0.37062	0.760748	0.99402
cg02775256	X	64708686	ZC3H12B	1stExon			0.864681	0.815119	0.864616		-0.0497998	0.0270826	-0.0227173		0.000590796	0.0740406	0.110838		0.37062	0.517841	0.99402
cg23699670	19	33664258	WDR88	Body	N_Shelf		0.826187	0.845815	0.826674		0.0260084	-0.0253915	0.000616905		0.000591074	0.00295167	0.931736		0.37062	0.405092	0.99807
cg14809066	16	739338	WDR24	1stExon	N_Shore		0.755504	0.783442	0.764312		0.0301971	-0.0232866	0.00691056		0.000591118	0.0146251	0.412528		0.37062	0.462096	0.99402
cg17710066	X	18373455	SCML2	TSS1500	S_Shore		0.285093	0.247892	0.243903		-0.063385	0.0539956	-0.00938934		0.00059142	0.00787767	0.594006		0.37062	0.439498	0.99402
cg02102945	12	70787484	KCNMB4	Body			0.759753	0.733948	0.76216		-0.0300748	0.0281003	-0.00197453		0.000592523	0.00412843	0.812739		0.37062	0.416862	0.995086
cg25873162	7	14891508					0.739958	0.711804	0.71558		-0.0297369	0.00747754	-0.0222593		0.000593077	0.393934	0.0127251		0.37062	0.780266	0.99402
cg16205367	X	57130885					0.567862	0.538222	0.553765		-0.0336754	0.0238649	-0.00981051		0.000593889	0.0233687	0.299622		0.37062	0.475104	0.99402
cg21982420	7	47532784	TNS3	5URT			0.795977	0.835556	0.796928		0.049054	-0.0381323	0.0109216		0.000594124	0.0139982	0.425344		0.37062	0.461147	0.99402
cg21431072	3	59108304					0.812012	0.780051	0.812416		-0.0379655	0.0326597	-0.00530578		0.000596116	0.00742179	0.615194		0.37062	0.438481	0.99402
cg11042320	5	149534497	PDGFRB	5URT			0.738364	0.778121	0.743673		0.0431322	-0.0268841	0.0162481		0.00059654	0.0432425	0.183947		0.37062	0.496691	0.99402
cg00478410	14	100843248	WARS	5URT	S_Shore		0.0600429	0.07758	0.0699185		0.0196177	-0.0102824	0.00933531		0.000597092	0.0845888	0.0975194		0.37062	0.526142	0.99402
cg09415764	7	149983739	ACTR3C	Body			0.690158	0.713129	0.698046		0.0235808	-0.00939324	0.0141875		0.000597098	0.183049	0.0399036		0.37062	0.619802	0.99402
cg25282072	4	670347	MYL5	TSS1500	S_Shelf		0.765345	0.796243	0.752637		0.0320726	-0.0447829	-0.0127102		0.000597516	0.000101003	0.16322		0.37062	0.341597	0.99402
cg24046087	X	153095663	PDZD4	5URT	Island		0.240101	0.204618	0.190734		-0.0482488	0.0160176	-0.0322312		0.000597575	0.26396	0.0241219		0.37062	0.691162	0.99402
cg14299483	14	101967780					0.678865	0.649876	0.675461		-0.0344636	0.0280261	-0.00643753		0.000598633	0.0107035	0.502931		0.37062	0.452207	0.99402
cg15442610	19	18263851	PIK3R2	TSS200	Island		0.0783379	0.052407	0.0682277		-0.0203717	0.00772478	-0.0126469		0.000599223	0.204232	0.0346351		0.37062	0.639799	0.99402
cg24938881	2	91937035			Island		0.420466	0.392109	0.411993		-0.035459	0.0290603	-0.00639873		0.000600026	0.0102112	0.517473		0.37062	0.450621	0.99402
cg21911195	2	203328473	BMPR2	Body			0.859329	0.838734	0.841444		-0.0266548	0.0128254	-0.0138294		0.000600309	0.111491	0.0727444		0.37062	0.549133	0.99402
cg00464788	8	139927001	COL22A1	TSS1500			0.27114	0.23884	0.275443		-0.0290031	0.0319594	0.00295633		0.000600616	0.00109055	0.713695		0.37062	0.373853	0.99402
cg01548742	16	3311857			N_Shelf		0.854164	0.801279	0.819512		-0.0511012	0.0187035	-0.0323978		0.000601154	0.219926	0.0314018		0.37062	0.653669	0.99402
cg00650877	20	39974102	LPIN3	5URT			0.695489	0.720471	0.69295		0.0333592	-0.0325522	0.000807026		0.000601202	0.00300428	0.930504		0.37062	0.406298	0.997979
cg14548047	5	149564715					0.746952	0.78154	0.75029		0.049837	-0.0507871	-0.00095013		0.000601454	0.00212698	0.945207		0.37062	0.390553	0.998619
cg18807331	4	128968151					0.891365	0.875074	0.884345		-0.0183982	0.00795805	-0.0104402		0.000601499	0.150138	0.0514798		0.37062	0.58721	0.99402
cg08483570	3	102187934	ZPLD1	Body			0.890837	0.83932	0.89084		-0.0565422	0.0563084	-0.000233833		0.000601568	0.00256131	0.988105		0.37062	0.401038	0.999663
cg04426031	7	1799192					0.947197	0.961626	0.953043		0.0166221	-0.0110212	0.00560094		0.000601988	0.0327744	0.233005		0.37062	0.487124	0.99402
cg04765502	2	99209801					0.754572	0.774179	0.753462		0.0226257	-0.0188687	0.00375698		0.000604281	0.0091836	0.551425		0.37062	0.445824	0.99402
cg11556740	7	40586823	SUGCT	Body			0.56659	0.538228	0.551987		-0.0376753	0.0192679	-0.0184074		0.000605074	0.0922696	0.0898839		0.37062	0.532101	0.99402
cg01155076	15	76015526	ODF3L1	TSS1500			0.88088	0.914365	0.873424		0.0396735	-0.04375	-0.0040765		0.0006056	0.00109177	0.711741		0.37062	0.373853	0.99402
cg00728507	1	25408849					0.842769	0.868509	0.847321		0.030745	-0.0215624	0.00918267		0.000605939	0.0249313	0.288923		0.37062	0.477369	0.99402
cg20825216	11	2274400					0.815912	0.790948	0.815624		-0.0361972	0.0354406	-0.000756575		0.000607245	0.00295065	0.939999		0.37062	0.405092	0.998281
cg25245356	11	70054106					0.812482	0.833662	0.810737		0.0277379	-0.0272981	0.000439801		0.000607738	0.00283632	0.954468		0.37062	0.403325	0.998767
cg15406377	12	133150713	FBRSL1	Body	S_Shelf		0.921501	0.90136	0.910728		-0.0213752	0.0132787	-0.00809646		0.000607807	0.0442508	0.182472		0.37062	0.497735	0.99402
cg06227841	1	207416410					0.791839	0.758807	0.781659		-0.0360694	0.028394	-0.00767544		0.000608608	0.0131884	0.446926		0.37062	0.45888	0.99402
cg01014986	1	6126167	KCNAB2	5URT			0.888174	0.871444	0.884728		-0.0189207	0.017683	-0.00123774		0.000608719	0.00420799	0.813918		0.37062	0.417184	0.995086
cg00241907	X	12993156	TMSB4X	TSS200	Island		0.242944	0.20101	0.206475		-0.0602884	0.0477396	-0.0125488		0.000609031	0.0127371	0.456808		0.37062	0.457542	0.99402
cg22359701	13	81398358					0.231722	0.268026	0.238741		0.0440917	-0.0305754	0.0135164		0.000609089	0.0264777	0.277005		0.37062	0.479629	0.99402
cg11034046	X	48901712	TFE3	TSS1500	S_Shore		0.459591	0.436337	0.447432		-0.0351123	0.0365119	0.00139963		0.000609327	0.00182079	0.885917		0.37062	0.385772	0.996678
cg13966109	2	228580446	SLC19A3	5URT	N_Shelf		0.857586	0.817146	0.835066		-0.0461382	0.0208498	-0.0252884		0.000610201	0.134186	0.0595379		0.37062	0.571239	0.99402
cg10187583	11	117815479					0.282212	0.310594	0.270475		0.0313667	-0.0339674	-0.00260072		0.000610277	0.00129015	0.765614		0.37062	0.376529	0.994363
cg08836199	3	194469052	LOC100507391	Body			0.784122	0.753211	0.76325		-0.0370111	0.0139825	-0.0230287		0.000610675	0.206711	0.0345925		0.37062	0.641974	0.99402
cg24920358	1	40204285	PPIE	TSS1500	N_Shore		0.510517	0.461492	0.482695		-0.0517987	0.027973	-0.0238257		0.000611283	0.0768967	0.109271		0.37062	0.51975	0.99402
cg21504240	17	21279303	KCNJ12	TSS1500	N_Shore		0.722235	0.753742	0.710717		0.0346101	-0.0382098	-0.0035997		0.000611649	0.00109088	0.708679		0.37062	0.373853	0.99402
cg04885140	9	109717328	MIR548Q	Body			0.79208	0.765429	0.789191		-0.0338054	0.0271939	-0.00661148		0.000612596	0.0116193	0.484352		0.37062	0.454637	0.99402
cg14042714	19	6707175	C3	Body	Island		0.838572	0.862175	0.863341		0.026466	-0.00145676	0.0250093		0.000612812	0.851172	0.00257783		0.37062	0.964678	0.99402
cg09109656	16	87250101	LOC101928708	Body	Island		0.866214	0.895374	0.902557		0.0282166	0.0148599	0.0430765		0.000613514	0.0840419	1.92741e-05		0.37062	0.525889	0.99402
cg16205490	2	119077241					0.248758	0.20625	0.23068		-0.0428538	0.0161271	-0.0267267		0.000613761	0.208635	0.0342997		0.37062	0.643724	0.99402
cg25461303	17	44055333	MAPT	Body			0.807961	0.824665	0.817248		0.0186064	-0.0114001	0.00720628		0.000614399	0.0471799	0.173722		0.37062	0.499618	0.99402
cg01093138	16	83374884	CDH13	5URT			0.642507	0.594212	0.604503		-0.0517901	0.0315237	-0.0202663		0.000614677	0.0485179	0.169526		0.37062	0.500953	0.99402
cg09896999	7	6746977	ZNF12	TSS1500	S_Shore		0.130439	0.0981186	0.101369		-0.0321968	0.0100349	-0.0221619		0.000614785	0.2948	0.0209327		0.37062	0.714361	0.99402
cg18577231	7	127743667			N_Shore		0.357378	0.399997	0.391023		0.0515312	-0.0200184	0.0315128		0.00061517	0.195002	0.0376045		0.37062	0.631099	0.99402
cg11588907	18	31629766	NOL4	Body			0.827838	0.793903	0.799745		-0.0409561	0.01297	-0.0279861		0.000615199	0.287359	0.0217715		0.37062	0.708851	0.99402
cg02361656	6	86655290					0.798273	0.775405	0.791747		-0.0266322	0.0229153	-0.00371699		0.000615212	0.00757723	0.616823		0.37062	0.439452	0.99402
cg07743764	11	62559882	NXF1	3UTR	S_Shore		0.155191	0.106967	0.129278		-0.0497074	0.0295698	-0.0201376		0.000616196	0.0534031	0.155764		0.370635	0.503982	0.99402
cg10727148	2	216971346			N_Shelf		0.546877	0.570248	0.545433		0.027308	-0.0270868	0.000221211		0.000617071	0.00270035	0.976765		0.370635	0.402107	0.999409
cg25480132	20	62280338	STMN3	5URT	N_Shelf		0.833974	0.856233	0.850008		0.0256667	-0.00408306	0.0215836		0.000617167	0.589145	0.00616604		0.370635	0.876218	0.99402
cg16627090	7	44105050	PGAM2	1stExon	Island		0.392801	0.360812	0.415723		-0.0377757	0.0425647	0.00478902		0.000617528	0.000916337	0.649418		0.370635	0.371854	0.99402
cg16532903	9	34332498	NUDT2	5URT	S_Shelf		0.526336	0.560429	0.512785		0.0367801	-0.0446987	-0.00791858		0.000617797	0.000449061	0.442397		0.370635	0.353647	0.99402
cg02216746	X	78425655	GPR174	TSS1500			0.547426	0.508688	0.544008		-0.0478438	0.0422066	-0.00563717		0.0006195	0.00643158	0.672669		0.370635	0.432277	0.99402
cg18973743	6	170542330					0.899915	0.880218	0.900416		-0.0230094	0.0250494	0.00203996		0.00062082	0.00125149	0.750375		0.370635	0.375512	0.994352
cg16526961	12	43965849			Island		0.52474	0.485281	0.531598		-0.0431125	0.0496412	0.00652872		0.000621155	0.000755507	0.587784		0.370635	0.368749	0.99402
cg19418922	11	44265840	EXT2	3UTR			0.934062	0.951605	0.934095		0.020236	-0.0167048	0.00353119		0.000621782	0.00998916	0.53277		0.370635	0.44984	0.99402
cg14351767	9	37442137	ZBTB5	Body			0.91121	0.88341	0.888253		-0.0380342	0.018457	-0.0195773		0.000622294	0.109916	0.075881		0.370635	0.547587	0.99402
cg22656550	2	132202485	LOC401010	TSS1500	Island		0.49746	0.450568	0.502528		-0.0432667	0.0368886	-0.00637818		0.000622526	0.0081181	0.597746		0.370635	0.439661	0.99402
cg13139843	21	31852793	KRTAP19-1	TSS200			0.847792	0.808778	0.842845		-0.0398311	0.0384998	-0.00133137		0.00062302	0.00332797	0.904456		0.370635	0.409293	0.997232
cg13597629	6	149777806	ZC3H12D	Body	Island		0.856481	0.87843	0.858004		0.0309543	-0.0331484	-0.00219406		0.000623438	0.00144904	0.799218		0.370635	0.378903	0.994831
cg13609040	3	118960340	B4GALT4	Body	S_Shore		0.0618925	0.0967442	0.0913086		0.0381806	-0.00325587	0.0349247		0.000625146	0.771903	0.00337623		0.370635	0.941587	0.99402
cg09226173	5	122111107	SNX2	1stExon	Island		0.0773466	0.0602117	0.0671842		-0.0187157	0.00681837	-0.0118973		0.000625874	0.223882	0.0316405		0.370635	0.657328	0.99402
cg05351998	17	61240275	MIR548W	Body			0.852143	0.874086	0.868815		0.0253635	-0.00447379	0.0208897		0.000626012	0.550218	0.0071798		0.370635	0.859425	0.99402
cg15083949	10	75351812					0.124711	0.167787	0.140651		0.0551788	-0.0372391	0.0179398		0.000626014	0.0307108	0.25114		0.370635	0.484728	0.99402
cg27563126	9	132438028	PRRX2	Body	Island		0.582456	0.539108	0.580613		-0.0443375	0.0358854	-0.00845207		0.000626037	0.0113486	0.496308		0.370635	0.454421	0.99402
cg06972019	1	8937448	ENO1	5URT	N_Shore		0.147288	0.1114	0.121164		-0.036323	0.021199	-0.015124		0.000626298	0.0580493	0.145812		0.370635	0.507768	0.99402
cg06007030	8	24011279					0.855731	0.806797	0.820542		-0.0535329	0.0154121	-0.0381208		0.000626301	0.33312	0.0175706		0.370635	0.741937	0.99402
cg13520547	1	171833304	DNM3	Body			0.816516	0.789509	0.790651		-0.0299832	0.00900372	-0.0209795		0.000626728	0.313265	0.0193676		0.370635	0.727968	0.99402
cg16057826	21	36041334	CLIC6	TSS1500	Island		0.576024	0.558701	0.568213		-0.0201996	0.0111288	-0.00907077		0.00062673	0.0722452	0.118305		0.370635	0.516268	0.99402
cg27523780	8	1106743			S_Shore		0.8587	0.833834	0.84834		-0.0243239	0.014411	-0.00991296		0.00062804	0.0547346	0.154219		0.370635	0.505088	0.99402
cg00097452	1	211306365	KCNH1	Body	N_Shore		0.100048	0.142237	0.104653		0.0450205	-0.0446425	0.000377983		0.00062931	0.00275132	0.975969		0.370635	0.402562	0.999409
cg17987176	1	181452839	CACNA1E	1stExon	S_Shore		0.139778	0.103884	0.156893		-0.0379455	0.0361179	-0.00182758		0.000629837	0.00377191	0.862866		0.370635	0.414202	0.996163
cg03388025	16	89894329	SPIRE2	TSS1500	Island		0.130954	0.173319	0.140636		0.0468952	-0.0404608	0.00643436		0.00063015	0.0075668	0.62363		0.370635	0.439372	0.99402
cg01266449	8	41818829	KAT6A	Body			0.190373	0.158381	0.175313		-0.0355456	0.02093	-0.0146156		0.000631677	0.0562428	0.150993		0.370635	0.506126	0.99402
cg02461417	15	100510270					0.841272	0.816421	0.828048		-0.0323576	0.0189198	-0.0134378		0.000631707	0.057832	0.147159		0.370635	0.50753	0.99402
cg11695358	8	144797963	MAPK15	TSS1500	N_Shelf		0.895507	0.876639	0.912312		-0.0290168	0.0332851	0.00426829		0.000632495	0.000796298	0.59914		0.370635	0.370351	0.99402
cg17757281	20	44604666			S_Shelf		0.670353	0.649669	0.677669		-0.0212345	0.0292851	0.00805057		0.000632993	0.000123906	0.183881		0.370635	0.341597	0.99402
cg02879829	6	158930847	TULP4	3UTR			0.888223	0.868998	0.876936		-0.0223695	0.0143839	-0.00798561		0.00063431	0.0387555	0.209787		0.370635	0.493673	0.99402
cg26332116	16	87434463	MAP1LC3B	Body			0.867322	0.846034	0.863099		-0.0251938	0.0218101	-0.00338368		0.000634409	0.00743431	0.631186		0.370635	0.438566	0.99402
cg01152019	2	177015044	HOXD4	Body	Island		0.19724	0.150924	0.175108		-0.052895	0.0258716	-0.0270234		0.000634532	0.107984	0.0784916		0.370635	0.545684	0.99402
cg20123649	11	66629353	PC	Body	N_Shore		0.803237	0.834005	0.821179		0.0348468	-0.0215182	0.0133286		0.000634553	0.0463026	0.180297		0.370635	0.499126	0.99402
cg11796919	8	123526102	LOC105375734	Body			0.808651	0.764067	0.802027		-0.0426867	0.0353118	-0.00737499		0.000634782	0.00999502	0.537682		0.370635	0.44984	0.99402
cg09994537	20	39890965	ZHX3	5URT			0.717995	0.753133	0.724356		0.0431471	-0.031697	0.0114501		0.000635183	0.0200457	0.346969		0.370635	0.469528	0.99402
cg05640423	17	78970870	CHMP6	Body	N_Shelf		0.791244	0.858648	0.767914		0.074281	-0.0699342	0.00434688		0.000635683	0.00412243	0.833961		0.370635	0.416862	0.995392
cg20077230	3	67022852					0.194049	0.139289	0.232126		-0.0589738	0.0743905	0.0154167		0.000636042	0.000319493	0.354114		0.370635	0.346438	0.99402
cg06840883	12	96385475	HAL	Body	N_Shelf		0.956844	0.941652	0.949838		-0.0181037	0.00958168	-0.00852199		0.00063681	0.0837409	0.103114		0.370635	0.525578	0.99402
cg14783037	22	32130959	PRR14L	Body			0.865596	0.846622	0.852974		-0.0188467	0.00899752	-0.00984916		0.000636929	0.116273	0.0724875		0.370635	0.554174	0.99402
cg04292993	7	73894730	GTF2IRD1	5URT	N_Shore		0.469783	0.528198	0.516604		0.0728102	-0.0211078	0.0517024		0.000637081	0.3307	0.0180287		0.370635	0.740246	0.99402
cg09637050	9	93921969			N_Shore		0.780476	0.809415	0.774686		0.0355751	-0.0455106	-0.00993547		0.000637533	0.000277528	0.323045		0.370635	0.343698	0.99402
cg22920932	5	140172958	PCDHA1	Body	N_Shore		0.599662	0.536963	0.541305		-0.0762113	0.0214207	-0.0547907		0.000638171	0.345386	0.01684		0.370635	0.749976	0.99402
cg23930554	1	2733061					0.719438	0.682661	0.712106		-0.0491294	0.0336547	-0.0154747		0.000638521	0.0288475	0.266716		0.370635	0.482953	0.99402
cg22057462	7	100232479	TFR2	Body	S_Shore		0.694932	0.726236	0.686749		0.0358449	-0.0431008	-0.00725594		0.000639079	0.000515715	0.471331		0.370635	0.353647	0.99402
cg27399558	22	19928616	COMT	Body	N_Shore		0.601499	0.645192	0.614061		0.0544246	-0.0485039	0.00592069		0.00063915	0.00613297	0.697327		0.370635	0.431135	0.99402
cg18309449	3	102399370					0.807438	0.767725	0.773394		-0.044261	0.0044064	-0.0398546		0.000639679	0.735757	0.00387308		0.370635	0.930044	0.99402
cg07182691	9	139960268	SAPCD2	Body	N_Shelf		0.893758	0.874808	0.87571		-0.0222563	0.00275364	-0.0195026		0.000640027	0.675177	0.00473364		0.370635	0.909469	0.99402
cg01566965	4	174447847	HAND2	3UTR	N_Shelf		0.461638	0.424383	0.442561		-0.0439635	0.0384358	-0.00552771		0.000640188	0.00700258	0.653321		0.370635	0.436798	0.99402
cg01152168	17	18280011	EVPLL	TSS1500			0.892894	0.913789	0.888505		0.0252859	-0.0291603	-0.00387444		0.00064033	0.000767218	0.584608		0.370635	0.368769	0.99402
cg14322298	6	10585683	GCNT2	Body			0.724722	0.786384	0.706991		0.0818439	-0.0905789	-0.00873505		0.000641518	0.00111612	0.702869		0.370921	0.373853	0.99402
cg00682631	1	168946804	LINC00970	Body			0.621657	0.593863	0.614886		-0.0307978	0.0199594	-0.0108384		0.000641827	0.0376127	0.216621		0.370921	0.492413	0.99402
cg00957579	9	518305	KANK1	5URT			0.868591	0.8866	0.875199		0.0197397	-0.0140642	0.00567543		0.000643138	0.0237408	0.309779		0.371026	0.475812	0.99402
cg14748752	11	1970681	MRPL23	Body	N_Shelf		0.722174	0.751342	0.741608		0.0305142	-0.0101205	0.0203937		0.000643503	0.26802	0.0250496		0.371026	0.694309	0.99402
cg22976313	14	105070340	TMEM179	Body	N_Shore		0.657964	0.619359	0.663893		-0.0374123	0.032946	-0.00446628		0.000643968	0.00669479	0.66989		0.371026	0.434541	0.99402
cg21062883	2	120857321	EPB41L5	Body			0.855325	0.820826	0.84574		-0.0389077	0.0275187	-0.0113889		0.000644018	0.0246745	0.301403		0.371026	0.477178	0.99402
cg07713194	17	18171880					0.673222	0.701623	0.701398		0.0323418	-0.00902068	0.0233211		0.000644855	0.34953	0.0166615		0.371218	0.752621	0.99402
cg12308746	2	172952415	DLX1	Body	S_Shore		0.17813	0.136527	0.179933		-0.046187	0.0411706	-0.00501635		0.000645567	0.00616955	0.698097		0.371278	0.431158	0.99402
cg04423696	17	45249385	CDC27	Body			0.571969	0.547072	0.571289		-0.0254484	0.023466	-0.00198238		0.000645964	0.00485892	0.780668		0.371278	0.42409	0.99465
cg18292124	6	30966657					0.490623	0.536879	0.489595		0.0488693	-0.0330555	0.0158138		0.000647102	0.0308962	0.25491		0.371532	0.485189	0.99402
cg07891774	17	80560124	FOXK2	3UTR	S_Shelf		0.835648	0.871504	0.863244		0.0359743	-0.00619736	0.0297769		0.000647927	0.560894	0.00711511		0.371532	0.864067	0.99402
cg22679316	12	54396990	HOXC9	3UTR	S_Shelf		0.449433	0.403906	0.444449		-0.0429385	0.0268974	-0.0160411		0.000648073	0.0439541	0.191152		0.371532	0.497317	0.99402
cg17904614	7	115966074					0.671368	0.625787	0.643478		-0.0526019	0.0300485	-0.0225533		0.000648417	0.0639903	0.136171		0.371532	0.510845	0.99402
cg04632468	1	177906207	SEC16B	Body			0.835833	0.853461	0.841979		0.0222848	-0.0144157	0.0078691		0.000649891	0.0381579	0.215712		0.372087	0.492991	0.99402
cg14041391	1	77641095	PIGK	Body			0.613312	0.588472	0.609983		-0.0319034	0.029664	-0.00223941		0.000651095	0.00460267	0.802012		0.372271	0.419957	0.99488
cg14645856	6	18368844					0.601014	0.562776	0.594465		-0.0474657	0.0399878	-0.00747796		0.000651221	0.00905197	0.574827		0.372271	0.445092	0.99402
cg08850641	17	66818270					0.898683	0.916635	0.893289		0.0213682	-0.022717	-0.00134878		0.000652127	0.00160576	0.821608		0.372501	0.381309	0.995124
cg25927444	2	47236103	TTC7A	Body			0.90293	0.919135	0.913106		0.0237011	-0.0174453	0.00625586		0.000653341	0.0201597	0.350914		0.372906	0.469904	0.99402
cg05312960	22	25159879	PIWIL3	5URT	Island		0.77414	0.747804	0.770778		-0.0288424	0.0224689	-0.00637343		0.000654692	0.0146783	0.433419		0.373389	0.462126	0.99402
cg00545677	4	153247194	FBXW7	Body			0.913847	0.873544	0.903727		-0.0415716	0.0303467	-0.011225		0.000655229	0.0211117	0.340343		0.373406	0.471623	0.99402
cg09074113	2	20870087	GDF7	Body	Island		0.572329	0.515228	0.547778		-0.0638504	0.0543471	-0.00950333		0.000656907	0.0085191	0.596322		0.373974	0.441611	0.99402
cg03418428	5	32172356	GOLPH3	Body	N_Shore		0.243612	0.322009	0.242252		0.0862436	-0.0847419	0.00150177		0.000657236	0.003063	0.950413		0.373974	0.406742	0.998656
cg03569812	5	72815905					0.664321	0.692508	0.687882		0.0320309	-0.00835201	0.0236789		0.000658135	0.382159	0.0146228		0.374167	0.773172	0.99402
cg02120745	9	109426838	LINC01505	Body			0.742226	0.695034	0.725576		-0.0578009	0.0294085	-0.0283924		0.000658891	0.0966188	0.0909749		0.374167	0.535488	0.99402
cg08955941	5	140420502					0.252904	0.214257	0.239855		-0.0449494	0.0392391	-0.00571031		0.000659096	0.00722227	0.650983		0.374167	0.437467	0.99402
cg14838248	11	64147847					0.762795	0.72386	0.748565		-0.0449153	0.0257239	-0.0191914		0.000660265	0.06383	0.138166		0.374411	0.51075	0.99402
cg18439734	6	106440072			N_Shore		0.0754508	0.0628952	0.0620434		-0.0167515	0.00369362	-0.0130579		0.00066054	0.458833	0.0106446		0.374411	0.816069	0.99402
cg08696866	2	176961907			S_Shelf		0.0431504	0.0606851	0.0497861		0.0216185	-0.0133551	0.00826341		0.000662109	0.0471168	0.182455		0.374865	0.499493	0.99402
cg01425892	1	241051809	RGS7	Body			0.821245	0.854359	0.828827		0.0362742	-0.0243289	0.0119453		0.000662542	0.0325662	0.248036		0.374865	0.486774	0.99402
cg03494010	12	124003895	RILPL1	Body			0.844782	0.865864	0.853303		0.0244032	-0.0188756	0.00552757		0.000662863	0.0154146	0.422771		0.374865	0.463565	0.99402
cg15419911	14	101292872	MEG3	Body	S_Shelf		0.58046	0.55192	0.572635		-0.0312623	0.0236721	-0.00759018		0.000666195	0.0174467	0.391029		0.376087	0.464785	0.99402
cg25084108	14	33668205	NPAS3	Body			0.669213	0.646128	0.667516		-0.0267826	0.0267415	-4.10503e-05		0.000667021	0.00273559	0.995639		0.376087	0.402526	0.999851
cg00190989	2	98796035	VWA3B	Body			0.904106	0.883291	0.898852		-0.0218124	0.0134387	-0.00837365		0.000667041	0.0478148	0.180979		0.376087	0.500422	0.99402
cg00737556	14	76013302	BATF	3UTR	S_Shore		0.592272	0.567002	0.607129		-0.0306308	0.0428372	0.0122064		0.000667569	0.000113056	0.1657		0.376087	0.341597	0.99402
cg08517134	19	4011105	PIAS4	Body	S_Shelf		0.79534	0.816062	0.806431		0.0270078	-0.0142458	0.012762		0.000667571	0.0861729	0.103498		0.376087	0.527251	0.99402
cg01095406	13	21474263	XPO4	Body	N_Shelf		0.671094	0.647635	0.683273		-0.035416	0.0439116	0.00849567		0.000669229	0.000400722	0.396847		0.376476	0.353647	0.99402
cg04636881	11	27241542	BBOX1-AS1	Body			0.853062	0.834975	0.831157		-0.0210937	0.00144154	-0.0196522		0.000670116	0.817547	0.00310289		0.376476	0.955175	0.99402
cg07030727	2	85536594	TCF7L1	3UTR			0.0873026	0.126872	0.0928042		0.0446761	-0.0443429	0.000333155		0.000670189	0.00287784	0.978797		0.376476	0.404361	0.99941
cg17470497	1	248401161	OR2M4	TSS1500			0.937484	0.918065	0.912506		-0.0220113	0.00218259	-0.0198287		0.0006703	0.73802	0.00400592		0.376476	0.930848	0.99402
cg04635783	10	62023553	ANK3	Body			0.944157	0.959562	0.95141		0.0176369	-0.0102893	0.00734761		0.00067085	0.0598272	0.148393		0.376499	0.509072	0.99402
cg00711090	19	57018614	ZNF471	TSS1500	N_Shore		0.361417	0.3105	0.337171		-0.0502297	0.0390915	-0.0111381		0.00067267	0.0150119	0.433148		0.377089	0.462982	0.99402
cg10320409	16	84961769					0.75617	0.788232	0.762214		0.0422388	-0.0353654	0.0068734		0.000673503	0.00963503	0.563799		0.377089	0.448051	0.99402
cg08912841	1	17023766	ESPNP	Body	S_Shelf		0.775746	0.805982	0.794294		0.0321487	-0.00989001	0.0222587		0.000673606	0.305488	0.0213651		0.377089	0.722415	0.99402
cg01492726	2	67705108					0.812188	0.786528	0.81137		-0.0275836	0.025503	-0.00208057		0.000674319	0.00492542	0.788384		0.377089	0.424513	0.994727
cg23679769	1	156542017	IQGAP3	Body	N_Shore		0.0820715	0.102444	0.0869818		0.0230634	-0.0243301	-0.0012667		0.00067454	0.00176664	0.844986		0.377089	0.384488	0.995897
cg24584439	10	60087111					0.766514	0.801557	0.783947		0.0416159	-0.0139791	0.0276368		0.000674966	0.26448	0.0265469		0.377089	0.691487	0.99402
cg25141418	22	50326251			N_Shelf		0.903715	0.929113	0.927086		0.0251517	-0.00569694	0.0194547		0.000678598	0.448142	0.0113678		0.378832	0.810278	0.99402
cg20413392	9	131155013	MIR1268A	Body	Island		0.801743	0.836152	0.80448		0.042386	-0.0265021	0.0158839		0.0006792	0.0452725	0.191954		0.378882	0.498078	0.99402
cg12720297	8	54827264	RGS20	Body			0.84832	0.816131	0.83553		-0.0348927	0.0216936	-0.0131991		0.000680586	0.0464281	0.188064		0.379066	0.499126	0.99402
cg06216400	1	155161161	MUC1	Body	N_Shelf		0.621097	0.59783	0.625712		-0.0326887	0.039122	0.00643335		0.000680651	0.000575285	0.486457		0.379066	0.354207	0.99402
cg25343246	12	34756291					0.406314	0.371701	0.414947		-0.0411641	0.0394921	-0.00167201		0.00068107	0.00378339	0.885121		0.379066	0.414586	0.996676
cg16289349	3	46784830	PRSS45	Body			0.595921	0.629777	0.625059		0.0413325	-0.016726	0.0246064		0.000682428	0.182372	0.0444866		0.379238	0.619128	0.99402
cg23646468	13	115058943	UPF3A	Body			0.81046	0.765926	0.776665		-0.049369	0.0136252	-0.0357438		0.000682737	0.357361	0.0168519		0.379238	0.757582	0.99402
cg23990077	3	2186661	CNTN4	5URT			0.70995	0.683235	0.720613		-0.0291025	0.0317789	0.00267638		0.000683255	0.00133173	0.743933		0.379238	0.376588	0.994108
cg02433135	1	25339851					0.821898	0.838088	0.823924		0.0194477	-0.0199087	-0.000461004		0.000683433	0.00228814	0.932816		0.379238	0.393832	0.998115
cg01544187	20	11008087					0.764939	0.716288	0.741642		-0.055028	0.032783	-0.0222449		0.000684417	0.0555296	0.161025		0.379499	0.505481	0.99402
cg03013554	21	46320816	ITGB2	Body	N_Shelf		0.878707	0.899999	0.890963		0.0215771	-0.0124651	0.00911198		0.000687178	0.062763	0.144181		0.380744	0.510152	0.99402
cg05091920	7	127897975					0.818702	0.830664	0.810694		0.0166179	-0.0239675	-0.00734957		0.00068936	8.31913e-05	0.127236		0.3815	0.337617	0.99402
cg20784188	X	44703983	DUSP21	1stExon	S_Shore		0.955606	0.926443	0.928659		-0.0354617	0.0128774	-0.0225843		0.000689575	0.229937	0.0329403		0.3815	0.66259	0.99402
cg23013475	3	84017739					0.636051	0.609614	0.625681		-0.0317358	0.0179675	-0.0137683		0.000692394	0.0679474	0.134396		0.381993	0.51326	0.99402
cg06306791	6	32854970					0.866392	0.898125	0.840939		0.038041	-0.060228	-0.022187		0.000692691	2.79367e-05	0.0488787		0.381993	0.320009	0.99402
cg20382199	X	135057509	MMGT1	TSS1500	S_Shore		0.718356	0.739209	0.742414		0.0300655	-0.0262695	0.00379598		0.000692793	0.00743934	0.654688		0.381993	0.438566	0.99402
cg22961107	3	194096808					0.746341	0.787791	0.749497		0.0550884	-0.0518486	0.00323985		0.000693024	0.0044208	0.834645		0.381993	0.419486	0.995404
cg15982595	13	113301180	ATP11AUN	TSS200	N_Shelf		0.948463	0.96119	0.957507		0.0136535	-0.00250374	0.0111497		0.000693052	0.539033	0.00816509		0.381993	0.854311	0.99402
cg17830540	3	41923177	ULK4	Body			0.582231	0.536944	0.576731		-0.0497185	0.0432139	-0.0065047		0.000694246	0.00771574	0.643171		0.382365	0.439498	0.99402
cg03240726	6	110301479	GPR6	3UTR	S_Shore		0.791639	0.73478	0.784638		-0.0612859	0.0456045	-0.0156814		0.000695711	0.0197037	0.368669		0.382537	0.468615	0.99402
cg06029655	19	42881132	MEGF8	3UTR	S_Shore		0.800437	0.834134	0.814478		0.0388446	-0.0305799	0.00826473		0.000696438	0.0143476	0.453379		0.382537	0.461939	0.99402
cg10969241	10	131989534			S_Shore		0.623913	0.664491	0.669091		0.0517743	-0.0316529	0.0201213		0.000696561	0.0503505	0.177796		0.382537	0.501741	0.99402
cg19051504	22	41032662	MKL1	1stExon	Island		0.0726197	0.0568925	0.0639528		-0.0169388	0.00796782	-0.00897094		0.00069663	0.124768	0.0714886		0.382537	0.562654	0.99402
cg11531232	7	35808197	SEPT7-AS1	Body			0.890746	0.866676	0.872913		-0.0257973	0.00651897	-0.0192783		0.000697225	0.399594	0.0142278		0.38258	0.783606	0.99402
cg05719761	22	42342927	CENPM	Body	Island		0.112068	0.0953088	0.102824		-0.0178788	0.00574317	-0.0121356		0.000698304	0.28698	0.0241897		0.382707	0.708597	0.99402
cg03908391	20	57427170	GNAS	3UTR	N_Shore		0.506662	0.473165	0.530947		-0.0413542	0.0501921	0.00883789		0.000700013	0.00051744	0.451641		0.382707	0.353647	0.99402
cg00592494	X	75249222			N_Shore		0.886003	0.839978	0.887935		-0.0530364	0.0584268	0.00539032		0.000700412	0.00126207	0.718893		0.382707	0.37563	0.99402
cg02583228	15	26885279	GABRB3	5URT			0.799916	0.759987	0.835305		-0.0402459	0.0631559	0.0229101		0.000701607	3.16387e-05	0.0543211		0.382707	0.320009	0.99402
cg10555068	2	177383920					0.63516	0.661997	0.626616		0.0305816	-0.0377239	-0.00714233		0.000702058	0.000443241	0.411557		0.382707	0.353647	0.99402
cg13369939	19	57352176	MIMT1	TSS200	Island		0.511334	0.479784	0.502217		-0.038216	0.0262486	-0.0119674		0.000702488	0.0299262	0.274135		0.382707	0.48393	0.99402
cg04122154	4	87814812	C4orf36	TSS1500	S_Shore		0.899054	0.880115	0.89902		-0.019466	0.0188748	-0.00059127		0.000702568	0.00358075	0.914235		0.382707	0.412857	0.99752
cg07162699	1	108614425					0.62383	0.649901	0.62971		0.0280486	-0.0218594	0.00618929		0.000702699	0.0152986	0.437465		0.382707	0.463429	0.99402
cg25472198	7	67408723					0.704558	0.740503	0.724177		0.0393969	-0.0141568	0.0252401		0.000704111	0.235679	0.0323634		0.382707	0.66762	0.99402
cg00842370	2	233734916	C2orf82	TSS200			0.666128	0.691871	0.667625		0.0291412	-0.0216745	0.00746667		0.000704994	0.0199068	0.368691		0.382707	0.469224	0.99402
cg17396903	17	41463203	LINC00910	Body			0.755268	0.782271	0.756817		0.0280996	-0.0327865	-0.00468689		0.000705018	0.000756937	0.556092		0.382707	0.368749	0.99402
cg00959431	9	79638117			Island		0.155212	0.132808	0.146643		-0.0247654	0.018265	-0.00650043		0.000705605	0.0208449	0.357401		0.382707	0.471074	0.99402
cg19135690	11	86620552	PRSS23	Body	S_Shelf		0.845494	0.879723	0.848355		0.0390023	-0.040566	-0.00156368		0.000706007	0.00206826	0.88703		0.382707	0.389604	0.996717
cg13571582	9	129483663			N_Shore		0.450684	0.41692	0.441201		-0.0399029	0.0260365	-0.0138664		0.000706028	0.0381905	0.226758		0.382707	0.493078	0.99402
cg21755737	7	158150240	PTPRN2	Body			0.773532	0.747841	0.769933		-0.0251618	0.0267563	0.00159446		0.000706801	0.00172293	0.822424		0.382707	0.383663	0.995124
cg17118948	17	37350252	CACNB1	Body	N_Shelf		0.881968	0.901503	0.874215		0.0249379	-0.0316159	-0.00667797		0.000707749	0.000340585	0.348132		0.382707	0.351952	0.99402
cg14770827	19	1775275	ONECUT3	Body	Island		0.277793	0.249427	0.272609		-0.0319934	0.0221443	-0.00984913		0.000707755	0.0289333	0.282474		0.382707	0.482978	0.99402
cg14725392	X	99665401	PCDH19	TSS200	S_Shore		0.288089	0.249163	0.248554		-0.0510782	0.0251843	-0.0258939		0.000710009	0.109288	0.0840443		0.382707	0.546958	0.99402
cg12034869	15	92555243	SLCO3A1	Body			0.322426	0.343042	0.316785		0.0234987	-0.0315481	-0.00804941		0.000710874	0.000189271	0.233541		0.382707	0.341597	0.99402
cg19050939	3	10480813	ATP2B2	Body			0.765131	0.781986	0.753428		0.0249739	-0.0347687	-0.00979475		0.000710925	0.000127943	0.17493		0.382707	0.341597	0.99402
cg02582973	4	139937423	NOCT	Body	Island		0.0749205	0.0507616	0.0665527		-0.0254097	0.0184062	-0.00700348		0.000712216	0.0230481	0.334839		0.382707	0.474689	0.99402
cg08732275	1	9371806	SPSB1	5URT			0.821807	0.841005	0.829785		0.0220081	-0.0192026	0.00280547		0.000712547	0.007661	0.652566		0.382707	0.439498	0.99402
cg26959982	11	94276387	FUT4	TSS1500	N_Shore		0.447792	0.467956	0.433217		0.0246038	-0.0316375	-0.00703369		0.000713063	0.000297445	0.317654		0.382707	0.344148	0.99402
cg21447989	2	164597230			S_Shelf		0.86023	0.804076	0.832684		-0.0638569	0.0257413	-0.0381156		0.000713335	0.185979	0.0448947		0.382707	0.622614	0.99402
cg23028467	17	73536922	LLGL2	5URT			0.788613	0.809596	0.802584		0.024594	-0.00937274	0.0152213		0.000713643	0.210135	0.0382592		0.382707	0.645185	0.99402
cg16247184	17	63822421	CEP112	1stExon			0.786504	0.751155	0.781687		-0.044342	0.0393784	-0.00496365		0.000713709	0.00681163	0.692471		0.382707	0.435805	0.99402
cg08130321	18	32401932	DTNA	Body			0.855708	0.829251	0.849785		-0.0317497	0.0252235	-0.00652618		0.000713898	0.013812	0.469786		0.382707	0.460577	0.99402
cg12623060	12	67055912	GRIP1	Body			0.787678	0.754282	0.782702		-0.0407195	0.0293458	-0.0113737		0.000714351	0.0237102	0.3287		0.382707	0.475697	0.99402
cg10894366	1	157660413	FCRL3	Body			0.870165	0.852653	0.858383		-0.0202225	0.0102396	-0.00998291		0.000714914	0.100872	0.0921054		0.382707	0.539087	0.99402
cg01180662	2	105719545	UTAT33	TSS200			0.751011	0.778715	0.779729		0.0287478	-0.00226062	0.0264872		0.000715022	0.792109	0.00356244		0.382707	0.947505	0.99402
cg20202438	1	11907986	NPPA	TSS200			0.853725	0.881858	0.856022		0.0307185	-0.0270103	0.00370817		0.000716285	0.00730322	0.66996		0.382707	0.43768	0.99402
cg18046508	5	38025726					0.78945	0.761465	0.808819		-0.0310234	0.0406211	0.00959771		0.000716525	0.000248264	0.280788		0.382707	0.343698	0.99402
cg14351904	11	22454442			Island		0.376548	0.349372	0.381242		-0.0303841	0.0288405	-0.00154356		0.000717069	0.0042669	0.857399		0.382707	0.417185	0.996116
cg04018315	7	150710242	ATG9B	3UTR	N_Shore		0.369235	0.403935	0.375153		0.0380327	-0.0340937	0.00393901		0.000717395	0.00641266	0.714492		0.382707	0.432038	0.99402
cg09387749	2	177028680	HOXD3	TSS200	S_Shore		0.174755	0.133736	0.1401		-0.0471686	0.0180245	-0.0291441		0.000717672	0.209217	0.0386542		0.382707	0.644286	0.99402
cg04213187	10	44282350					0.883343	0.848098	0.871291		-0.0422664	0.0230382	-0.0192282		0.000718509	0.0790676	0.118842		0.382707	0.521529	0.99402
cg05340803	21	41554681	DSCAM	Body	Island		0.715579	0.685684	0.707031		-0.0378451	0.0293014	-0.00854371		0.000718654	0.0161055	0.42822		0.382707	0.464577	0.99402
cg05004076	16	4928221	UBN1	Body			0.834408	0.858077	0.846381		0.0273006	-0.0163242	0.0109763		0.00071899	0.0558858	0.165315		0.382707	0.505831	0.99402
cg11496466	12	132048922			S_Shelf		0.486769	0.438389	0.479047		-0.0469046	0.0380261	-0.00887854		0.000719001	0.012292	0.505532		0.382707	0.456662	0.99402
cg16265542	1	152814831	LCE6A	TSS1500			0.799264	0.736764	0.798043		-0.0706617	0.0669021	-0.00375954		0.000719117	0.00435694	0.850782		0.382707	0.418743	0.996047
cg15304322	6	42313795	TRERF1	5URT			0.520862	0.556376	0.530921		0.0456321	-0.0297795	0.0158526		0.000719204	0.0385073	0.227777		0.382707	0.493378	0.99402
cg06626980	2	201746829	PPIL3	Body			0.453685	0.426821	0.45861		-0.0423858	0.036498	-0.00588778		0.000719241	0.00841272	0.624233		0.382707	0.441605	0.99402
cg19442101	5	173001933					0.250861	0.28164	0.235209		0.0386408	-0.0551117	-0.0164709		0.000720143	9.94206e-05	0.142546		0.382707	0.341597	0.99402
cg06318043	16	67142956	C16orf70	TSS1500	N_Shore		0.891359	0.90866	0.901039		0.0196786	-0.00854494	0.0111337		0.000721024	0.156136	0.0563325		0.382707	0.593307	0.99402
cg20507125	7	129027704	AHCYL2	Body			0.83068	0.815035	0.831258		-0.0239265	0.0228847	-0.0010418		0.000721187	0.0040515	0.877665		0.382707	0.416052	0.99656
cg07458849	14	106004607					0.607535	0.571381	0.642971		-0.0465029	0.0779301	0.0314273		0.000721746	1.45515e-05	0.0251913		0.382707	0.283851	0.99402
cg00110041	15	81142343	CEMIP	5URT			0.736511	0.754796	0.73587		0.0211031	-0.0226024	-0.00149928		0.000721811	0.00165267	0.801805		0.382707	0.382401	0.99488
cg18737941	6	163543917	PACRG	Body			0.824315	0.779558	0.792126		-0.0465132	0.00964048	-0.0368727		0.000722693	0.490003	0.0101728		0.3829	0.831703	0.99402
cg17843101	12	56478329	ERBB3	Body	S_Shelf		0.678017	0.643403	0.666349		-0.0407211	0.0254337	-0.0152874		0.000724243	0.0468369	0.194115		0.383446	0.499266	0.99402
cg22023812	10	72072931	LRRC20	Body			0.604019	0.627584	0.611005		0.0273643	-0.0248367	0.00252766		0.000726579	0.00594065	0.744465		0.383905	0.430245	0.994108
cg10639585	12	130387131	TMEM132D	Body	N_Shore		0.18178	0.154245	0.16427		-0.0370476	0.018881	-0.0181667		0.000727424	0.0994063	0.094716		0.383905	0.537643	0.99402
cg24023856	X	154493906	RAB39B	TSS200	Island		0.23018	0.192901	0.173664		-0.0657838	0.0520244	-0.0137595		0.000728365	0.0143674	0.463074		0.383905	0.462035	0.99402
cg08138005	1	222766294			S_Shelf		0.764027	0.731153	0.748794		-0.03925	0.0290963	-0.0101537		0.000729094	0.0206655	0.36588		0.383905	0.470778	0.99402
cg06491573	3	126062601	KLF15	Body	Island		0.879231	0.903647	0.881534		0.0346693	-0.0388272	-0.00415791		0.000729197	0.00113408	0.672557		0.383905	0.373853	0.99402
cg07159961	8	97171332	GDF6	Body	N_Shore		0.174318	0.145411	0.153062		-0.034053	0.0132007	-0.0208522		0.000730401	0.203783	0.0405857		0.383905	0.639323	0.99402
cg13618478	19	56549544	NLRP5	Body			0.778106	0.799194	0.779009		0.0286987	-0.0324764	-0.00377764		0.000730923	0.00103622	0.642977		0.383905	0.373853	0.99402
cg27313495	X	73512515	FTX	Body	Island		0.239046	0.198701	0.205679		-0.0628329	0.0622649	-0.000568034		0.000731513	0.00313372	0.974536		0.383905	0.406917	0.999292
cg00581541	1	31423283	PUM1	Body			0.979091	0.960733	0.968775		-0.0230275	0.0135264	-0.00950113		0.000732056	0.0604112	0.155783		0.383905	0.509132	0.99402
cg25136204	3	44928523	TGM4	Body			0.689263	0.717287	0.703506		0.027054	-0.0152272	0.0118268		0.00073241	0.0709983	0.133809		0.383905	0.515473	0.99402
cg26142132	17	74463585	AANAT	Body			0.679833	0.708427	0.683781		0.0341016	-0.0285662	0.00553543		0.000733182	0.0101739	0.568258		0.383905	0.450621	0.99402
cg09957416	21	33866589	EVA1C	Body			0.862924	0.84589	0.848501		-0.0193048	0.00264768	-0.0166572		0.000733338	0.647213	0.00585747		0.383905	0.899059	0.99402
cg05269440	2	92262806			Island		0.608372	0.560295	0.620573		-0.0518642	0.0559574	0.0040932		0.000733547	0.00157616	0.780778		0.383905	0.379966	0.99465
cg19027884	7	130414263			N_Shelf		0.691285	0.661158	0.70358		-0.0379225	0.047779	0.00985646		0.000734828	0.000377432	0.364072		0.383905	0.353647	0.99402
cg26276611	11	674556	DEAF1	Body			0.848209	0.828556	0.842429		-0.0248163	0.0157924	-0.00902388		0.00073493	0.0435086	0.20859		0.383905	0.496824	0.99402
cg07519070	1	10223155	UBE4B	Body			0.566503	0.539005	0.567661		-0.0346527	0.0327064	-0.00194636		0.000735052	0.00453536	0.842951		0.383905	0.419787	0.995825
cg00006735	9	138306333			S_Shore		0.525468	0.557626	0.512297		0.0326702	-0.0345003	-0.00183014		0.000735441	0.00189174	0.84337		0.383905	0.385818	0.995825
cg09814231	5	149157216	PPARGC1B	Body			0.641295	0.664044	0.638593		0.0255927	-0.027597	-0.00200432		0.000735775	0.00158808	0.782483		0.383905	0.379966	0.994696
cg23551505	16	71700030	PHLPP2	Body			0.553954	0.527401	0.54777		-0.0295152	0.0239894	-0.00552576		0.000735822	0.0122868	0.511188		0.383905	0.456658	0.99402
cg27341747	6	126375816					0.832307	0.855	0.845987		0.023472	-0.00836527	0.0151067		0.000736674	0.241606	0.0324039		0.383905	0.67267	0.99402
cg13908833	5	168271731	SLIT3	Body			0.718899	0.698641	0.722547		-0.028558	0.0286619	0.00010394		0.000737494	0.00285802	0.989756		0.383905	0.403955	0.999719
cg08924321	11	35663067					0.681634	0.709235	0.691192		0.0295125	-0.0277517	0.00176079		0.000737813	0.00467308	0.833395		0.383905	0.421382	0.995378
cg14609289	17	77083037	ENGASE	3UTR			0.600735	0.622787	0.615953		0.0273718	-0.0150325	0.0123393		0.000738194	0.0777864	0.123045		0.383905	0.520348	0.99402
cg15628959	1	151882675	THEM4	TSS1500	S_Shore		0.336654	0.291502	0.328824		-0.0479248	0.029399	-0.0185258		0.000738444	0.0509526	0.18263		0.383905	0.502236	0.99402
cg09573515	16	73517493					0.184251	0.14998	0.169605		-0.0385674	0.011041	-0.0275265		0.000738713	0.344089	0.0191244		0.383905	0.749162	0.99402
cg07454149	8	11800403					0.735238	0.757566	0.760867		0.0241968	0.000158443	0.0243553		0.000738953	0.982536	0.00181282		0.383905	0.996387	0.99402
cg11521553	16	31240756					0.758776	0.784242	0.745094		0.0315208	-0.0418541	-0.0103332		0.000739315	0.000222241	0.255479		0.383905	0.342863	0.99402
cg16749456	19	49699879	TRPM4	Body	Island		0.771432	0.809372	0.787737		0.047051	-0.0377259	0.00932503		0.000741038	0.0133916	0.48736		0.383905	0.459538	0.99402
cg16359577	12	123338161	HIP1R	Body			0.856178	0.875655	0.859366		0.02355	-0.0196304	0.00391964		0.000741812	0.0105763	0.55906		0.383905	0.452207	0.99402
cg01722690	X	147581676	AFF2	TSS1500	N_Shore		0.795257	0.838284	0.817567		0.0492551	-0.0314197	0.0178354		0.000742364	0.0432607	0.210903		0.383905	0.496691	0.99402
cg00881207	7	2728912	AMZ1	5URT	S_Shore		0.192577	0.216736	0.205761		0.0314995	-0.00678308	0.0247164		0.000742459	0.474727	0.0110426		0.383905	0.824075	0.99402
cg25072962	11	60524575	MS4A15	5URT			0.865853	0.831614	0.859196		-0.0371607	0.0323687	-0.00479194		0.00074288	0.00798078	0.650283		0.383905	0.439661	0.99402
cg04315250	20	19628744	SLC24A3	Body			0.860218	0.824749	0.860394		-0.035262	0.0361345	0.000872514		0.000742911	0.00243881	0.930501		0.383905	0.397516	0.997979
cg10460941	11	12321530	MICALCL	Body			0.827095	0.798317	0.812533		-0.0391052	0.0284816	-0.0106236		0.000743156	0.0229422	0.343814		0.383905	0.474387	0.99402
cg17154218	12	124912182	NCOR2	Body	S_Shore		0.867461	0.892713	0.861		0.0318142	-0.0350933	-0.00327914		0.000743625	0.00131963	0.716842		0.383905	0.376588	0.99402
cg24003268	14	95569941	DICER1	Body			0.916937	0.901343	0.896855		-0.0190043	-0.00241668	-0.0214209		0.000743823	0.671689	0.000668482		0.383905	0.908187	0.99402
cg17079170	8	37273854	LINC01605	Body			0.802828	0.774761	0.803188		-0.0347964	0.0341595	-0.000636922		0.000744904	0.00341875	0.948571		0.384075	0.411	0.998656
cg15595495	6	29798726	HLA-G	3UTR	S_Shelf		0.801341	0.865286	0.818396		0.0569376	-0.0380649	0.0188726		0.00074633	0.0351057	0.250877		0.384075	0.489581	0.99402
cg26401825	X	99666164	PCDH19	TSS1500	Island		0.336563	0.289791	0.301187		-0.0551134	0.0410245	-0.0140889		0.000746549	0.0204912	0.372651		0.384075	0.470502	0.99402
cg15683127	16	4292550	SRL	TSS1500			0.72958	0.761638	0.738057		0.041247	-0.0349221	0.00632499		0.000747326	0.00963444	0.590439		0.384075	0.448051	0.99402
cg22785852	1	207992469	LOC148696	Body			0.808558	0.839157	0.813993		0.0354743	-0.0279069	0.00756732		0.000747863	0.0150621	0.455619		0.384075	0.462982	0.99402
cg18153135	11	67060710	ANKRD13D	Body	S_Shelf		0.356247	0.385974	0.368493		0.0395656	-0.0230277	0.0165378		0.00074791	0.0631581	0.151616		0.384075	0.510386	0.99402
cg01029568	5	83860878					0.883213	0.846974	0.878374		-0.0399135	0.0261918	-0.0137217		0.000747922	0.0382782	0.234374		0.384075	0.493166	0.99402
cg26193882	7	74489851	WBSCR16	TSS200	Island		0.0595828	0.0450726	0.0429546		-0.0156298	0.003112	-0.0125178		0.000748435	0.508624	0.00976474		0.384075	0.840274	0.99402
cg25582401	12	58133411	AGAP2	Body	S_Shore		0.807149	0.842103	0.810738		0.0390808	-0.0258946	0.0131862		0.000750845	0.0366961	0.243052		0.384075	0.491117	0.99402
cg19144013	X	15511746	PIR	TSS200	S_Shore		0.198171	0.160974	0.16803		-0.0590459	0.0562685	-0.00277747		0.000752144	0.00430398	0.868522		0.384075	0.418099	0.996292
cg07867325	3	73159953			Island		0.536626	0.494428	0.521121		-0.0524251	0.0345337	-0.0178915		0.000753197	0.0377499	0.238029		0.384075	0.492602	0.99402
cg17082405	8	145033328	PLEC	Body			0.941824	0.926945	0.933429		-0.018813	0.00723933	-0.0115737		0.000753337	0.208445	0.0403486		0.384075	0.643558	0.99402
cg05268623	19	11559394	PRKCSH	Body	N_Shore		0.748959	0.774767	0.767982		0.0284317	-0.00892261	0.0195091		0.000753992	0.301791	0.023865		0.384075	0.719679	0.99402
cg05481257	2	20870211	GDF7	Body	Island		0.42942	0.342365	0.379071		-0.096983	0.0674345	-0.0295485		0.000754338	0.0292583	0.290528		0.384075	0.483467	0.99402
cg09879794	7	128432231	CCDC136	1stExon	S_Shore		0.790733	0.833836	0.784141		0.0524189	-0.0520084	0.000410452		0.000755505	0.00318865	0.97802		0.384075	0.406989	0.99941
cg22522076	X	19350758					0.842428	0.858842	0.830362		0.0255684	-0.045601	-0.0200326		0.000755873	6.9335e-06	0.0112784		0.384075	0.283851	0.99402
cg17794813	X	20285083	RPS6KA3	TSS1500	Island		0.255664	0.204367	0.200142		-0.0803786	0.0573456	-0.023033		0.000756149	0.0257665	0.319511		0.384075	0.478308	0.99402
cg06376130	13	114019124	GRTP1	TSS1500	Island		0.873316	0.909085	0.866564		0.0397402	-0.0370655	0.00267474		0.000756333	0.00505255	0.812945		0.384075	0.424674	0.995086
cg13278915	19	18652393	FKBP8	Body	N_Shore		0.775924	0.8055	0.773397		0.0363712	-0.0368581	-0.000486884		0.000756537	0.00270667	0.962438		0.384075	0.402107	0.999006
cg17447555	17	72004699					0.691136	0.715268	0.698096		0.0304054	-0.0226659	0.00773959		0.000757363	0.0205009	0.375376		0.384075	0.470502	0.99402
cg19823452	19	17326726	USE1	Body	S_Shore		0.768582	0.79312	0.76895		0.0289353	-0.0281723	0.000763039		0.000757952	0.00369134	0.926105		0.384075	0.414131	0.997933
cg03374695	8	127568328	FAM84B	3UTR	N_Shore		0.760405	0.788265	0.777068		0.0361942	-0.019072	0.0171221		0.000758242	0.0905051	0.10758		0.384075	0.530812	0.99402
cg17188567	12	81649347	ACSS3	3UTR			0.888759	0.851929	0.881673		-0.0410596	0.0330874	-0.00797216		0.0007585	0.0131934	0.497216		0.384075	0.45888	0.99402
cg23440636	5	72740693			Island		0.179791	0.141006	0.1573		-0.048301	0.0191021	-0.0291989		0.00075924	0.196953	0.0437443		0.384075	0.632961	0.99402
cg18499148	11	4842355	OR51F2	TSS1500			0.915111	0.87931	0.885892		-0.0485813	0.0176423	-0.030939		0.000759759	0.234603	0.0345966		0.384075	0.666679	0.99402
cg18583329	14	74185740	ELMSAN1	3UTR	Island		0.734703	0.757059	0.737209		0.0284588	-0.0298639	-0.0014051		0.000761012	0.00205435	0.86224		0.384075	0.388861	0.996155
cg05555852	1	1115054	TTLL10	Body	N_Shore		0.737366	0.759651	0.742927		0.0268412	-0.0198692	0.00697199		0.000761597	0.0213534	0.366172		0.384075	0.471739	0.99402
cg19735406	13	110979651	COL4A2	Body			0.452139	0.406257	0.418623		-0.0552785	0.023501	-0.0317775		0.000761668	0.166924	0.0541057		0.384075	0.60447	0.99402
cg12047714	17	80408768	C17orf62	TSS1500	Island		0.0537926	0.0384209	0.0520609		-0.0167104	0.0124773	-0.00423311		0.000762882	0.0204064	0.377998		0.384075	0.470396	0.99402
cg01471196	20	45142065	ZNF334	1stExon	Island		0.232904	0.198113	0.221122		-0.0363554	0.0244099	-0.0119455		0.000763022	0.0347924	0.255988		0.384075	0.489349	0.99402
cg21745287	12	123464511	ARL6IP4	3UTR	N_Shore		0.143436	0.106583	0.148522		-0.0348712	0.024995	-0.00987618		0.000763104	0.0252886	0.325506		0.384075	0.477594	0.99402
cg24199384	13	24365000	MIPEP	Body			0.902565	0.922479	0.913815		0.0214158	-0.0110338	0.010382		0.000763107	0.0976065	0.0998948		0.384075	0.5363	0.99402
cg17785515	1	45808850	TOE1	Body	S_Shelf		0.829328	0.85616	0.846302		0.0276319	-0.0103775	0.0172544		0.000763694	0.219803	0.0379796		0.384075	0.653549	0.99402
cg11958993	15	91017381	IQGAP1	Body			0.844754	0.870067	0.862427		0.0273163	-0.0163577	0.0109586		0.000763953	0.0570239	0.16884		0.384075	0.506804	0.99402
cg06678577	6	27236622					0.824173	0.861894	0.853325		0.047723	-0.0297857	0.0179372		0.000764549	0.0481516	0.196103		0.384075	0.500845	0.99402
cg16800343	18	61086476	VPS4B	Body	N_Shelf		0.684559	0.649296	0.686976		-0.0483521	0.0309307	-0.0174215		0.00076496	0.0433391	0.214515		0.384075	0.496691	0.99402
cg21073776	6	7426189					0.798217	0.772213	0.774242		-0.0293798	0.00564994	-0.0237299		0.000765707	0.524063	0.00939879		0.384075	0.847439	0.99402
cg08516947	16	88815134	PIEZO1	Body	N_Shore		0.836256	0.852419	0.832195		0.0224809	-0.0252677	-0.00278676		0.000766157	0.00115158	0.663949		0.384075	0.373853	0.99402
cg10225781	2	233083367	DIS3L2	Body			0.860775	0.876333	0.863562		0.0218709	-0.0192694	0.0026015		0.000767029	0.00756965	0.676732		0.384075	0.439372	0.99402
cg24529970	6	158014052	ZDHHC14	Body	Island		0.885753	0.906598	0.880128		0.0253915	-0.0187635	0.00662798		0.000767255	0.0216432	0.364234		0.384075	0.472181	0.99402
cg11300971	4	89619038	HERC3	Body			0.582194	0.549013	0.576682		-0.0414883	0.0318585	-0.00962979		0.00076741	0.0175591	0.418783		0.384075	0.464785	0.99402
cg02108893	10	129086037	DOCK1	Body			0.829461	0.795889	0.819008		-0.0353945	0.020275	-0.0151195		0.000767855	0.0677949	0.14435		0.384075	0.512999	0.99402
cg19697725	17	8198295	SLC25A35	TSS200	N_Shore		0.428933	0.449548	0.424383		0.024053	-0.0330495	-0.00899646		0.000768293	0.000161553	0.198433		0.384075	0.341597	0.99402
cg12817924	X	13588162	EGFL6	Body	Island		0.20568	0.153225	0.18691		-0.0630337	0.0441875	-0.0188462		0.000768301	0.0283822	0.300313		0.384075	0.482336	0.99402
cg26432476	Y	9930611			Island		0.523517	0.492579	0.506379		-0.0313191	0.0172481	-0.014071		0.00076853	0.0782181	0.125785		0.384075	0.52085	0.99402
cg06617468	4	89619023	HERC3	Body			0.554925	0.528426	0.549145		-0.0302317	0.0228503	-0.00738142		0.000769512	0.0191959	0.39559		0.384075	0.467717	0.99402
cg16792678	4	146296548					0.61458	0.591053	0.623907		-0.0280958	0.0380088	0.00991303		0.0007699	0.000191187	0.224121		0.384075	0.341597	0.99402
cg06699564	8	95651099	LOC100288748	Body	N_Shore		0.413764	0.371222	0.409896		-0.0477748	0.0468076	-0.000967222		0.000770152	0.00356667	0.94333		0.384075	0.412658	0.998496
cg04427987	X	124453701	LOC100129520	TSS1500	N_Shore		0.918012	0.934142	0.930774		0.0184726	-0.0167574	0.00171522		0.000770581	0.00623027	0.744744		0.384075	0.431158	0.994117
cg05476318	7	20653723					0.517186	0.488548	0.508095		-0.0299651	0.0198608	-0.0101042		0.000771057	0.037128	0.244638		0.384075	0.491711	0.99402
cg21382878	1	245847603	KIF26B	Body	N_Shelf		0.858416	0.88732	0.873844		0.0323154	-0.00729384	0.0250215		0.00077142	0.455842	0.0122863		0.384075	0.814426	0.99402
cg09871685	1	164290179			N_Shore		0.293398	0.266845	0.294884		-0.0368348	0.0330971	-0.00373773		0.000772164	0.00666258	0.722115		0.384075	0.434247	0.99402
cg08246797	3	193032516	ATP13A5	Body			0.81833	0.836445	0.816734		0.01988	-0.0174658	0.00241415		0.000772185	0.00775067	0.670616		0.384075	0.439498	0.99402
cg09303159	6	26284866			N_Shore		0.101262	0.0804587	0.098385		-0.0256326	0.0244603	-0.00117239		0.000772905	0.00435403	0.872496		0.384075	0.418743	0.996461
cg05296676	12	71184026	PTPRR	Body			0.886799	0.860285	0.867383		-0.0252825	0.00466944	-0.020613		0.000772985	0.540876	0.00890666		0.384075	0.855226	0.99402
cg04396936	7	35732577	HERPUD2	Body	N_Shore		0.860352	0.809358	0.846325		-0.0598113	0.040078	-0.0197333		0.000773975	0.0353725	0.254809		0.384075	0.48998	0.99402
cg05168062	6	170190029	LINC00242	Body	N_Shore		0.523795	0.502933	0.529928		-0.0287987	0.0423262	0.0135275		0.000774562	7.74083e-05	0.110694		0.384075	0.337617	0.99402
cg17399593	14	76963122	ESRRB	Body			0.735978	0.757457	0.747413		0.0283933	-0.0168627	0.0115306		0.000775288	0.0592853	0.164551		0.384075	0.508731	0.99402
cg20723436	2	139428554	NXPH2	Body			0.838458	0.795504	0.818107		-0.0475961	0.0264819	-0.0211142		0.000775364	0.0756857	0.130698		0.384075	0.518884	0.99402
cg13947675	2	75716447					0.775813	0.745286	0.75294		-0.0405461	0.0188177	-0.0217284		0.000775887	0.133811	0.0714331		0.384075	0.570988	0.99402
cg20259981	8	53301664	ST18	5URT			0.572705	0.548752	0.565583		-0.0278441	0.0216797	-0.00616441		0.000776216	0.0163526	0.440804		0.384075	0.464785	0.99402
cg02631162	4	185738778	ACSL1	5URT			0.834634	0.859683	0.849608		0.0268205	-0.0152768	0.0115437		0.000776714	0.0695536	0.141961		0.384075	0.514536	0.99402
cg13839221	1	87745872					0.900056	0.876229	0.880194		-0.0268388	0.00791529	-0.0189235		0.000776937	0.33262	0.0210386		0.384075	0.741595	0.99402
cg24869232	2	109154811	LIMS1	Body	S_Shelf		0.724163	0.761582	0.713591		0.0380588	-0.0260699	0.0119889		0.000778683	0.0319851	0.276539		0.384075	0.485967	0.99402
cg08578641	9	34457440	DNAI1	Body	Island		0.91102	0.936316	0.900002		0.0305643	-0.0418548	-0.0112905		0.000779276	0.000170282	0.204474		0.384075	0.341597	0.99402
cg14459158	9	96720562			S_Shelf		0.593341	0.557333	0.569577		-0.0469833	0.027361	-0.0196223		0.00078298	0.0642184	0.153862		0.384075	0.510979	0.99402
cg24337235	3	97463425	EPHA6	Body			0.887062	0.826441	0.859331		-0.0621436	0.0179879	-0.0441557		0.000784672	0.34195	0.0203006		0.384075	0.747804	0.99402
cg04648087	9	135819397	TSC1	5URT	N_Shore		0.0520392	0.0290628	0.0415906		-0.0236538	0.0191624	-0.00449139		0.000785336	0.0130727	0.508216		0.384075	0.45888	0.99402
cg12733604	17	48646300	CACNA1G	Body	N_Shelf		0.911579	0.897443	0.909788		-0.018135	0.0188076	0.000672671		0.000785949	0.00232584	0.89662		0.384075	0.394969	0.997018
cg23952057	19	1998686	BTBD2	Body	N_Shore		0.706515	0.733633	0.700342		0.0339101	-0.0360569	-0.00214677		0.000786327	0.00189706	0.82458		0.384075	0.385818	0.995124
cg12335709	1	19263806	IFFO2	Body			0.823332	0.847737	0.826047		0.027407	-0.0251371	0.00226995		0.000787429	0.00586684	0.771957		0.384075	0.430052	0.994448
cg07386744	20	9965532	LOC101929371	TSS1500			0.866074	0.83437	0.86291		-0.035129	0.0327551	-0.00237389		0.000787526	0.00522343	0.813009		0.384075	0.426559	0.995086
cg10271309	17	54891915	C17orf67	Body			0.79849	0.827697	0.805115		0.0286874	-0.0215173	0.00717005		0.00078763	0.0202888	0.385887		0.384075	0.470145	0.99402
cg07125614	2	85750633					0.904685	0.884888	0.891087		-0.0184768	0.00478587	-0.0136909		0.000787833	0.394234	0.0161245		0.384075	0.780447	0.99402
cg00945571	9	21316902					0.234168	0.282743	0.275047		0.0503487	-0.0065999	0.0437488		0.000787865	0.664188	0.00588736		0.384075	0.90542	0.99402
cg18267079	7	64199459			S_Shelf		0.70655	0.650331	0.684101		-0.0637777	0.0448264	-0.0189513		0.000787957	0.0283979	0.304503		0.384075	0.482364	0.99402
cg02167606	8	120995131	DEPTOR	Body			0.0628113	0.0749256	0.0584309		0.0152938	-0.0182186	-0.00292487		0.000788366	0.000697941	0.505381		0.384075	0.364457	0.99402
cg02526648	10	68874976	CTNNA3	Body			0.781973	0.75204	0.780071		-0.0380826	0.0399774	0.0018948		0.000788429	0.00211342	0.86171		0.384075	0.390415	0.996129
cg21698914	12	26471733					0.487574	0.510385	0.486241		0.0317238	-0.0389975	-0.00727366		0.000788688	0.000517883	0.425729		0.384075	0.353647	0.99402
cg07623780	14	44864223					0.830247	0.795011	0.832209		-0.0416989	0.043057	0.00135815		0.000788805	0.00241668	0.909196		0.384075	0.396854	0.997347
cg23517035	5	133971253			S_Shelf		0.78699	0.764405	0.791859		-0.0280535	0.0296419	0.00158839		0.000789107	0.00200491	0.842894		0.384075	0.387495	0.995811
cg21972641	12	54209903					0.874769	0.846301	0.863403		-0.0300181	0.0146315	-0.0153866		0.000789795	0.117051	0.0841663		0.384075	0.554871	0.99402
cg07449758	6	31692300	C6orf25	Body	N_Shelf		0.906533	0.934133	0.913272		0.0286414	-0.022594	0.00604743		0.000790103	0.0153408	0.462787		0.384075	0.463466	0.99402
cg25196036	6	26257604					0.597516	0.639002	0.608107		0.0442466	-0.0362079	0.00803871		0.000790208	0.0123543	0.526786		0.384075	0.456984	0.99402
cg01641835	17	53095567	STXBP4	Body			0.823787	0.793088	0.827601		-0.0390103	0.0422865	0.00327628		0.000791285	0.00162355	0.768974		0.384075	0.381762	0.994393
cg19791727	10	21798015			Island		0.8651	0.891407	0.864168		0.0301048	-0.0239043	0.00620059		0.000791964	0.0147924	0.473793		0.384075	0.462668	0.99402
cg01996909	X	54824861	ITIH6	TSS200			0.751531	0.782449	0.756152		0.0390571	-0.0301906	0.00886653		0.000792084	0.0172482	0.430456		0.384075	0.464785	0.99402
cg18328450	3	191846808					0.880702	0.851745	0.869616		-0.0299041	0.0148314	-0.0150727		0.000792099	0.111256	0.0891746		0.384075	0.548902	0.99402
cg08072815	7	149416541	KRBA1	5URT	N_Shore		0.892956	0.908205	0.890622		0.0155902	-0.0187317	-0.00314157		0.000792135	0.000647021	0.483303		0.384075	0.360456	0.99402
cg16334849	8	36636869					0.951128	0.933729	0.942543		-0.0198613	0.00963218	-0.0102291		0.000792375	0.118915	0.0829011		0.384075	0.556744	0.99402
cg05808815	1	54666250	CYB5RL	1stExon	Island		0.442746	0.408219	0.436145		-0.0398558	0.0317622	-0.00809352		0.000792532	0.0144884	0.479987		0.384075	0.462035	0.99402
cg07143805	20	56286671	NKILA	Body	S_Shore		0.700902	0.72954	0.698314		0.0307214	-0.0257363	0.00498504		0.000792597	0.0107196	0.571606		0.384075	0.452207	0.99402
cg00464681	9	104070044	LPPR1	Body			0.824891	0.802251	0.817404		-0.0304891	0.0208154	-0.00967372		0.00079303	0.0328036	0.274108		0.384075	0.487124	0.99402
cg22392876	7	131581445					0.857455	0.894183	0.867591		0.0414111	-0.0299557	0.0114555		0.000793444	0.0246575	0.338611		0.384075	0.477126	0.99402
cg14924715	6	168852425	SMOC2	Body			0.861395	0.836629	0.850851		-0.0269906	0.0135904	-0.0134002		0.000793554	0.106309	0.0937927		0.384075	0.544068	0.99402
cg20011983	2	74347215			N_Shore		0.343964	0.296061	0.353856		-0.0561142	0.0650918	0.00897762		0.000796238	0.000900889	0.577161		0.384174	0.371649	0.99402
cg09006810	X	70752659	BCYRN1	Body	Island		0.231402	0.175955	0.214744		-0.079365	0.0790096	-0.000355359		0.000796328	0.00324599	0.987501		0.384174	0.408636	0.999645
cg20527647	6	75994873	LOC100506804	Body	S_Shore		0.112795	0.0858648	0.0861239		-0.0273804	0.00382806	-0.0235523		0.000796865	0.643851	0.00636794		0.384174	0.897795	0.99402
cg05813221	6	29629988	MOG	Body			0.575369	0.534124	0.624641		-0.0549007	0.0772755	0.0223748		0.000796956	0.000129839	0.16432		0.384174	0.341597	0.99402
cg23593477	10	118765438	SHTN1	5URT	S_Shore		0.706781	0.734539	0.733645		0.0324757	0.00017817	0.0326538		0.000797224	0.985487	0.00195754		0.384174	0.997082	0.99402
cg13504740	9	139070867			S_Shore		0.619702	0.587266	0.613887		-0.037459	0.0348017	-0.00265737		0.000797385	0.00541078	0.804158		0.384174	0.426559	0.994974
cg11030811	13	25743608	AMER2	1stExon	N_Shore		0.78329	0.754265	0.743971		-0.0417495	0.000431189	-0.0413184		0.000798037	0.972686	0.00223082		0.384174	0.994221	0.99402
cg24015802	8	55992250					0.579825	0.54812	0.584097		-0.0432866	0.0384644	-0.00482216		0.000798455	0.00736085	0.697356		0.384174	0.438223	0.99402
cg04173048	14	96747035					0.723149	0.694659	0.704542		-0.031929	0.0182696	-0.0136594		0.000799454	0.0691866	0.145448		0.384174	0.514261	0.99402
cg23310813	11	47198055	ARFGAP2	Body	Island		0.0737237	0.0593068	0.0750834		-0.0159692	0.0198354	0.00386614		0.000799771	0.000475231	0.401452		0.384174	0.353647	0.99402
cg10282135	9	134273620			S_Shelf		0.107801	0.137294	0.104627		0.0367495	-0.0421286	-0.00537912		0.000799883	0.00100682	0.609936		0.384174	0.373853	0.99402
cg16443143	3	191286320	LINCR-0002	Body			0.781126	0.752208	0.774677		-0.0322602	0.0303181	-0.00194216		0.000800505	0.00500039	0.833361		0.384174	0.424628	0.995367
cg15115423	10	3166606	PFKP	Body			0.840896	0.876913	0.855634		0.0353192	-0.0173092	0.01801		0.000800523	0.115689	0.0860939		0.384174	0.553645	0.99402
cg02629847	5	130502197	HINT1	TSS1500	S_Shore		0.837892	0.779717	0.814448		-0.0613793	0.0293002	-0.0320791		0.000801783	0.124918	0.079135		0.384174	0.562756	0.99402
cg01591313	3	170139041	CLDN11	1stExon	S_Shore		0.709815	0.731982	0.72363		0.0244364	-0.0121583	0.0122781		0.00080185	0.110632	0.0905109		0.384174	0.54844	0.99402
cg18840205	1	245703874	KIF26B	Body			0.712822	0.760221	0.735942		0.0545222	-0.0328339	0.0216883		0.000802081	0.0569404	0.174458		0.384174	0.506776	0.99402
cg05457499	15	94372436					0.84828	0.869004	0.857785		0.0252693	-0.0165237	0.00874562		0.000803402	0.0402677	0.234842		0.384557	0.494799	0.99402
cg00269553	8	52321814	PXDNL	Body	Island		0.764229	0.720174	0.739652		-0.0502237	0.0310793	-0.0191444		0.000804079	0.0510521	0.192427		0.38462	0.502337	0.99402
cg21583694	5	135365401	TGFBI	Body	S_Shore		0.934608	0.94851	0.939611		0.0183015	-0.0138134	0.00448801		0.000804575	0.0198594	0.395808		0.38462	0.469125	0.99402
cg14442492	5	95296150	ELL2	Body	N_Shore		0.439817	0.484664	0.432954		0.0479638	-0.0489047	-0.000940957		0.000805703	0.00272127	0.945351		0.38491	0.402239	0.998636
cg17300220	2	101010899	CHST10	Body			0.764216	0.789939	0.76062		0.0318716	-0.0330326	-0.00116097		0.000806453	0.00239105	0.898747		0.384983	0.396854	0.997073
cg15298486	10	102046690	BLOC1S2	TSS1500	S_Shore		0.0587786	0.0855642	0.0669		0.0305927	-0.0185158	0.0120769		0.000806899	0.055959	0.177876		0.384983	0.505869	0.99402
cg25129750	14	94660754	PPP4R4	Body			0.934819	0.912886	0.921597		-0.0278286	0.0162242	-0.0116044		0.000807541	0.0647663	0.155783		0.385004	0.511167	0.99402
cg24203469	7	20874871	LINC01162	TSS200			0.468384	0.443802	0.452595		-0.0322217	0.0137676	-0.0184541		0.000808693	0.167518	0.0563727		0.385004	0.605111	0.99402
cg24484540	11	66038483	RAB1B	Body	S_Shelf		0.958748	0.943067	0.961393		-0.018045	0.023157	0.00511201		0.000808872	0.000348343	0.328359		0.385004	0.351952	0.99402
cg04815396	6	37226176	TBC1D22B	Body	S_Shore		0.0215448	0.0332548	0.024911		0.0130759	-0.0102081	0.00286784		0.000809027	0.0165237	0.447032		0.385004	0.464785	0.99402
cg22295292	11	72466197	STARD10	Body	S_Shelf		0.785989	0.803446	0.793924		0.0215385	-0.0140038	0.00753464		0.000809569	0.0414559	0.230392		0.385014	0.49526	0.99402
cg24000218	X	19140934	ADGRG2	TSS200	Island		0.254597	0.226855	0.211758		-0.0521762	0.0468807	-0.00529544		0.000810798	0.00690771	0.723468		0.385081	0.436559	0.99402
cg27487551	8	143636680					0.79476	0.820266	0.80685		0.0268433	-0.0161826	0.0106607		0.00081112	0.0569752	0.175623		0.385081	0.506778	0.99402
cg00531745	6	34191048			N_Shore		0.858823	0.888738	0.879876		0.0368795	-0.0100425	0.026837		0.000813074	0.372497	0.0181976		0.385081	0.767157	0.99402
cg04989094	7	6628725	C7orf26	TSS1500	N_Shore		0.792507	0.814439	0.797923		0.0234792	-0.0166627	0.0068165		0.000813085	0.0275289	0.317061		0.385081	0.480988	0.99402
cg01091079	12	34455326					0.604014	0.577731	0.602414		-0.0322269	0.033132	0.000905132		0.000813155	0.00256898	0.921908		0.385081	0.401038	0.997861
cg05439614	14	102382500	PPP2R5C	Body			0.899333	0.912921	0.897397		0.0154452	-0.0237027	-0.00825754		0.000813201	4.99087e-05	0.0733917		0.385081	0.329779	0.99402
cg10286829	X	100913838	ARMCX2	5URT			0.172124	0.111015	0.157016		-0.0602683	0.0500952	-0.0101731		0.000813359	0.0114486	0.557454		0.385081	0.454594	0.99402
cg25114997	7	44143014	AEBP1	TSS1500			0.725095	0.748999	0.736862		0.028601	-0.0143243	0.0142767		0.00081413	0.108993	0.0929896		0.385158	0.546542	0.99402
cg12523797	3	43226976					0.795798	0.8131	0.815774		0.0230239	0.000499579	0.0235235		0.000814566	0.942784	0.00174721		0.385158	0.987519	0.99402
cg23490773	11	28129794	KIF18A	TSS200	N_Shelf		0.097552	0.0781991	0.0876659		-0.0220825	0.0150605	-0.007022		0.000816828	0.033469	0.274569		0.385793	0.487771	0.99402
cg13507983	11	5128882					0.689549	0.654592	0.706202		-0.0325124	0.040219	0.00770659		0.000816952	0.000505675	0.412261		0.385793	0.353647	0.99402
cg08744017	X	19139038	ADGRG2	5URT	N_Shore		0.490312	0.435265	0.490251		-0.0557844	0.0490333	-0.00675113		0.000819148	0.00806065	0.673634		0.386467	0.439661	0.99402
cg00153101	1	2431753	PLCH2	Body	N_Shore		0.361037	0.316086	0.362385		-0.0496407	0.0456482	-0.00399248		0.000819426	0.0059374	0.779295		0.386467	0.430245	0.994638
cg20913253	15	63049842	TLN2	Body			0.772366	0.790396	0.779047		0.0213482	-0.0144817	0.0068665		0.000820601	0.0344059	0.26949		0.386691	0.488984	0.99402
cg26711638	5	1201359	SLC6A19	TSS1500	N_Shore		0.566615	0.542422	0.555275		-0.0273122	0.0238773	-0.00343491		0.000820981	0.00836552	0.661759		0.386691	0.441069	0.99402
cg21894830	2	31651338					0.857372	0.832669	0.840203		-0.0240072	0.00702422	-0.016983		0.000822095	0.339259	0.0213587		0.386691	0.746046	0.99402
cg11538967	2	127846871	BIN1	Body			0.764848	0.784425	0.777818		0.0193276	-0.00616383	0.0131637		0.000822653	0.298666	0.0260203		0.386691	0.717351	0.99402
cg17359198	7	151490361	PRKAG2	5URT			0.925714	0.942956	0.937265		0.020896	-0.00736142	0.0135346		0.000823046	0.252376	0.0332816		0.386691	0.682178	0.99402
cg27432826	1	110672769			N_Shore		0.160057	0.196395	0.175071		0.0520273	-0.0430202	0.00900708		0.000823373	0.0119167	0.548021		0.386691	0.455553	0.99402
cg24302529	10	45923083	ALOX5	Body	Island		0.551942	0.602998	0.57444		0.052664	-0.021364	0.0313		0.000823567	0.189863	0.0488399		0.386691	0.62623	0.99402
cg04166210	X	103087157	RAB9B	1stExon	Island		0.184277	0.151081	0.154612		-0.0606879	0.0531035	-0.0075844		0.00082527	0.00834709	0.663923		0.387097	0.441069	0.99402
cg14097111	2	71606925	ZNF638	Body			0.499815	0.464728	0.487466		-0.0455607	0.0313689	-0.0141918		0.000825479	0.0321708	0.284739		0.387097	0.486203	0.99402
cg15039577	3	194389125	LSG1	Body	N_Shelf		0.834526	0.805392	0.812716		-0.0337111	-0.000160961	-0.0338721		0.000827938	0.987421	0.00203676		0.387851	0.997515	0.99402
cg08236623	13	98126882					0.637167	0.597449	0.64415		-0.0512555	0.0670841	0.0158285		0.000829735	0.00029349	0.289041		0.387851	0.344148	0.99402
cg01917640	1	2009349	PRKCZ	5URT	S_Shelf		0.865697	0.881119	0.868541		0.0177582	-0.0153638	0.00239438		0.000831235	0.00903061	0.63962		0.387851	0.445092	0.99402
cg23918706	14	75537231	ACYP1	5URT	S_Shore		0.750043	0.772463	0.741625		0.0217992	-0.0297601	-0.00796094		0.000831698	0.000189728	0.212573		0.387851	0.341597	0.99402
cg03906910	5	142814388	NR3C1	1stExon			0.055684	0.0836985	0.0515217		0.029951	-0.0343306	-0.00437954		0.000831773	0.00104712	0.611804		0.387851	0.373853	0.99402
cg16564136	3	139304838	NMNAT3	5URT			0.793185	0.818803	0.808341		0.0259871	-0.00869897	0.0172881		0.000831785	0.276546	0.0294279		0.387851	0.700799	0.99402
cg10955669	10	112553035	RBM20	Body			0.942991	0.921262	0.941164		-0.0226772	0.0208524	-0.00182471		0.000832858	0.00601269	0.779575		0.387851	0.431092	0.994638
cg04016992	4	69537806	UGT2B15	TSS1500			0.608163	0.559024	0.589504		-0.0441279	0.0156098	-0.0285181		0.000833183	0.251102	0.0338477		0.387851	0.681075	0.99402
cg14029471	9	99894337					0.925774	0.896735	0.929335		-0.0334045	0.0360447	0.0026402		0.000834141	0.00177071	0.783416		0.387851	0.384987	0.994697
cg16097655	5	131991765	TH2LCRR	Body	Island		0.207909	0.181633	0.19264		-0.029564	0.0088946	-0.0206694		0.000834975	0.3269	0.0229315		0.387851	0.737458	0.99402
cg18151487	10	104475340	ARL3	5URT	S_Shore		0.600421	0.633866	0.609701		0.0340165	-0.0250508	0.00896568		0.000836044	0.0231469	0.364068		0.387851	0.47471	0.99402
cg06561514	9	133319099	ASS1	TSS1500	N_Shore		0.485197	0.459679	0.482886		-0.0271222	0.030644	0.00352173		0.000837064	0.00119693	0.652232		0.387851	0.374293	0.99402
cg25032888	5	177660237	PHYKPL	TSS1500	S_Shore		0.793299	0.810639	0.784469		0.0227215	-0.0273761	-0.0046546		0.000837188	0.000667026	0.478776		0.387851	0.363612	0.99402
cg09847270	8	126011433	SQLE	1stExon	S_Shore		0.0964867	0.12214	0.10779		0.0294011	-0.0237708	0.00563033		0.000837509	0.0137898	0.507584		0.387851	0.460577	0.99402
cg09938164	1	22458396	WNT4	Body	S_Shelf		0.752906	0.788227	0.752441		0.0366905	-0.0377612	-0.00107074		0.000837518	0.00261318	0.919129		0.387851	0.40132	0.997674
cg05438888	2	136817959					0.83832	0.861867	0.856194		0.0241163	-0.00877533	0.015341		0.0008378	0.238498	0.0365324		0.387851	0.670065	0.99402
cg16838784	8	23401986	SLC25A37	Body			0.833332	0.850041	0.843805		0.0181525	-0.00404161	0.0141109		0.000838815	0.465897	0.012674		0.387851	0.819737	0.99402
cg27582366	17	46131729	NFE2L1	Body			0.793936	0.811426	0.791064		0.0190353	-0.0235741	-0.00453883		0.000839375	0.000514613	0.410895		0.387851	0.353647	0.99402
cg14673853	9	32645329					0.736479	0.690589	0.736353		-0.0532931	0.0577861	0.00449301		0.000840386	0.00171143	0.769581		0.387851	0.383663	0.994434
cg14717751	11	76754366			S_Shelf		0.519946	0.535134	0.516129		0.0188109	-0.0260853	-0.00727438		0.000840591	0.00016255	0.188368		0.387851	0.341597	0.99402
cg11172565	19	14064294	DCAF15	Body	S_Shore		0.490744	0.517813	0.493381		0.0292686	-0.0266091	0.00265948		0.000840986	0.00655116	0.752288		0.387851	0.432888	0.994352
cg20752847	12	124248044	DNAH10	Body	S_Shore		0.694143	0.738073	0.711024		0.0530098	-0.0350913	0.0179185		0.000844349	0.0390476	0.248028		0.387851	0.493815	0.99402
cg23324123	19	42730293	ZNF526	Body	Island		0.904631	0.918898	0.919239		0.0206744	-0.00569941	0.014975		0.000844431	0.368665	0.0190977		0.387851	0.764753	0.99402
cg25270474	2	9287160					0.688733	0.71414	0.704004		0.0313594	-0.0165627	0.0147967		0.000844462	0.0933387	0.112336		0.387851	0.532687	0.99402
cg02542813	17	25879898	KSR1	5URT			0.835338	0.847027	0.839663		0.0188847	-0.0157987	0.00308598		0.000845067	0.0112882	0.571581		0.387851	0.454094	0.99402
cg04603818	17	17255771					0.69903	0.723131	0.694887		0.0281129	-0.0269109	0.00120193		0.000845861	0.00457176	0.8819		0.387851	0.419787	0.996582
cg23438055	10	103713568	C10orf76	Body			0.784064	0.758909	0.777161		-0.0391489	0.0159098	-0.0232391		0.000846812	0.190391	0.0497172		0.387851	0.626781	0.99402
cg23856733	1	160692597					0.496207	0.464834	0.49091		-0.0301308	0.0252182	-0.00491264		0.000847135	0.0112761	0.572543		0.387851	0.454094	0.99402
cg03940169	3	58121953	FLNB	Body			0.831186	0.852671	0.852392		0.0218764	0.00280336	0.0246798		0.000847634	0.673678	0.000756827		0.387851	0.908957	0.99402
cg01963464	2	228339337	AGFG1	Body	S_Shore		0.859858	0.79069	0.83627		-0.0799103	0.0501204	-0.02979		0.000848153	0.0494538	0.204506		0.387851	0.501164	0.99402
cg22146418	6	20455829	E2F3	Body			0.859996	0.874951	0.857971		0.0181394	-0.0195937	-0.00145428		0.000848454	0.00178268	0.780787		0.387851	0.385286	0.99465
cg02194318	8	91951567	NECAB1	Body			0.85141	0.823303	0.832654		-0.031316	0.00627863	-0.0250374		0.00084976	0.511483	0.0107643		0.387851	0.841597	0.99402
cg02610274	16	85435753					0.889922	0.907345	0.875676		0.0216531	-0.033737	-0.012084		0.000849766	4.41655e-05	0.0637024		0.387851	0.326195	0.99402
cg04341097	13	114871575	RASA3	Body	N_Shelf		0.87978	0.867628	0.875627		-0.0176357	0.0118779	-0.00575774		0.000850439	0.0362188	0.264373		0.387851	0.490605	0.99402
cg17842752	8	127501278					0.84938	0.828779	0.843474		-0.0271992	0.0211932	-0.00600595		0.000850843	0.0172285	0.446454		0.387851	0.464785	0.99402
cg09122412	X	107683435	COL4A5	1stExon			0.140522	0.114418	0.111951		-0.033512	0.0258899	-0.00762206		0.000850954	0.0180717	0.433137		0.387851	0.465444	0.99402
cg13731820	4	38113437	TBC1D1	5URT			0.779758	0.791915	0.781595		0.0185728	-0.0108365	0.00773636		0.000851527	0.0660017	0.158492		0.387851	0.511534	0.99402
cg13739582	16	1544262	TELO2	5URT	Island		0.596591	0.62706	0.599373		0.033318	-0.0262852	0.00703287		0.000851823	0.0160711	0.466516		0.387851	0.464525	0.99402
cg18617276	22	29472754	KREMEN1	Body	S_Shelf		0.528903	0.49654	0.522388		-0.0367388	0.0338397	-0.0028991		0.000851978	0.00604572	0.784237		0.387851	0.431135	0.994697
cg16234274	19	51022232	LRRC4B	Body	Island		0.895148	0.919978	0.900079		0.0259582	-0.0187347	0.00722354		0.000852097	0.0259535	0.339472		0.387851	0.478308	0.99402
cg18210511	8	144601781	ZC3H3	Body	Island		0.759754	0.786008	0.736883		0.0316994	-0.0531969	-0.0214975		0.000852381	1.79391e-05	0.0271122		0.387851	0.289302	0.99402
cg03022094	6	11242059	NEDD9	Body			0.755485	0.731978	0.738539		-0.0313938	0.0160543	-0.0153395		0.00085405	0.10387	0.101279		0.387851	0.541804	0.99402
cg23366142	10	15832562	FAM188A	Body			0.879948	0.863007	0.862301		-0.0192243	-0.00228927	-0.0215136		0.00085422	0.695715	0.000821732		0.387851	0.916584	0.99402
cg07259711	4	87221920	MAPK10	5URT			0.852685	0.823686	0.844479		-0.0310149	0.0143343	-0.0166806		0.000854296	0.139237	0.0732386		0.387851	0.575987	0.99402
cg13164087	6	87832666			S_Shore		0.573141	0.512743	0.54468		-0.0589255	0.0520997	-0.00682575		0.00085478	0.00799507	0.688171		0.387851	0.439661	0.99402
cg16631870	17	40937250	WNK4	Body	S_Shore		0.120556	0.0779102	0.0958646		-0.0490806	0.0260784	-0.0230022		0.000855056	0.0919289	0.11509		0.387851	0.531915	0.99402
cg24732217	2	240684506	LOC150935	TSS200			0.882218	0.900054	0.888886		0.0199584	-0.00994038	0.010018		0.000855282	0.112651	0.092938		0.387851	0.550416	0.99402
cg06144311	7	4814294	AP5Z1	TSS1500	N_Shore		0.698278	0.722939	0.71051		0.0279249	-0.013997	0.0139279		0.000855403	0.110517	0.0948894		0.387851	0.548376	0.99402
cg08637905	X	85403401	DACH2	TSS200	Island		0.354251	0.323011	0.32597		-0.0543096	0.0593483	0.00503868		0.00085613	0.00163036	0.747737		0.387851	0.382044	0.994275
cg26131286	6	29521783			Island		0.200404	0.156333	0.202676		-0.042712	0.0200136	-0.0226984		0.000856162	0.134226	0.0765154		0.387851	0.571301	0.99402
cg15988632	15	65904714	SLC24A1	5URT	S_Shore		0.824588	0.845128	0.830612		0.0242606	-0.0254397	-0.00117911		0.000858743	0.00229973	0.866118		0.387851	0.393832	0.996247
cg09580214	11	47448534	PSMC3	TSS1500	S_Shore		0.264555	0.221796	0.261542		-0.0495909	0.0382023	-0.0113886		0.000858799	0.0184627	0.42921		0.387851	0.466753	0.99402
cg07934435	X	153200807	NAA10	Body	Island		0.193942	0.154109	0.126562		-0.0541917	0.0231541	-0.0310376		0.000859106	0.170208	0.0578627		0.387851	0.607639	0.99402
cg08859447	1	110197289	GSTM4	TSS1500	N_Shore		0.623488	0.587782	0.608485		-0.0404564	0.0253929	-0.0150636		0.000859304	0.0495997	0.205655		0.387851	0.501454	0.99402
cg07312116	5	110074930	SLC25A46	1stExon	Island		0.062748	0.0498132	0.060373		-0.0139986	0.01135	-0.00264858		0.00085934	0.0137876	0.513806		0.387851	0.460546	0.99402
cg12684209	6	393110	IRF4	5URT	Island		0.148342	0.111575	0.137885		-0.0364355	0.0334185	-0.00301695		0.00085968	0.00626807	0.774117		0.387851	0.431158	0.994557
cg21227253	14	86050984	FLRT2	5URT			0.576183	0.543943	0.582956		-0.0379637	0.0485081	0.0105444		0.00085992	0.000388807	0.340837		0.387851	0.353647	0.99402
cg03880785	7	129983413	CPA5	TSS1500			0.441108	0.410472	0.446571		-0.0346829	0.0396954	0.00501246		0.000860203	0.00109634	0.617209		0.387851	0.373853	0.99402
cg11256920	7	79144803					0.792834	0.76733	0.792774		-0.0291899	0.027276	-0.00191389		0.000860768	0.00550969	0.820181		0.387851	0.427057	0.995124
cg01706498	3	183260375	KLHL6	Body			0.802594	0.825883	0.798965		0.0266037	-0.0299888	-0.00338505		0.000861148	0.00125506	0.659718		0.387851	0.37559	0.99402
cg13749379	17	41833161	SOST	Body	Island		0.379845	0.34947	0.365218		-0.0312776	0.0183489	-0.0129287		0.00086129	0.0649621	0.162042		0.387851	0.511227	0.99402
cg02882689	11	134012821	JAM3	Body			0.833025	0.854732	0.836638		0.0201209	-0.0174017	0.0027192		0.000861673	0.00928286	0.640163		0.387851	0.446256	0.99402
cg07868857	X	39473069			Island		0.17701	0.130797	0.159695		-0.0731781	0.0725637	-0.000614442		0.000862018	0.00357287	0.976766		0.387851	0.412787	0.999409
cg23959735	11	3247253					0.712081	0.73997	0.720972		0.0313307	-0.0218943	0.0094364		0.000862276	0.0306466	0.302763		0.387851	0.484728	0.99402
cg26953121	8	40809141					0.23631	0.201137	0.225008		-0.0417192	0.0359454	-0.00577381		0.000862707	0.00951741	0.632223		0.387851	0.447843	0.99402
cg23534802	6	28555742	ZBED9	TSS1500	S_Shore		0.537642	0.499221	0.537512		-0.0415301	0.0441033	0.00257318		0.000862903	0.00208366	0.829952		0.387851	0.390003	0.995278
cg26459588	11	11838030					0.59487	0.555037	0.561854		-0.0484485	0.0152857	-0.0331628		0.000863174	0.306192	0.0260538		0.387851	0.72292	0.99402
cg15767271	21	26316531	LOC339622	Body			0.664252	0.631649	0.654901		-0.0366266	0.024734	-0.0118926		0.000863942	0.0360648	0.26771		0.387851	0.490473	0.99402
cg23175023	5	74346730	LINC01336	Body	N_Shore		0.698761	0.663672	0.683238		-0.0410206	0.030369	-0.0106516		0.000864103	0.0229443	0.372761		0.387851	0.474387	0.99402
cg19701224	5	76704767	PDE8B	Body			0.882527	0.895917	0.895552		0.0156304	-0.00236902	0.0132613		0.000864304	0.619495	0.00742392		0.387851	0.888308	0.99402
cg05238741	12	52214758	FIGNL2	Body	Island		0.106975	0.0659912	0.110177		-0.0548223	0.0472678	-0.00755454		0.000865356	0.00949578	0.633796		0.387851	0.447697	0.99402
cg15492764	4	79220684	FRAS1	Body			0.850569	0.827427	0.854473		-0.0273395	0.0349615	0.007622		0.000865908	0.000388591	0.339428		0.387851	0.353647	0.99402
cg23157190	2	75060880	HK2	1stExon	Island		0.501325	0.533173	0.498311		0.0384249	-0.0510404	-0.0126155		0.000865943	0.000264545	0.262695		0.387851	0.343698	0.99402
cg11444607	2	55509150	PRORSD1P	TSS1500	N_Shore		0.104856	0.0931366	0.103308		-0.0199625	0.0197127	-0.000249816		0.000865947	0.00370082	0.965395		0.387851	0.414131	0.999047
cg24353392	17	43862247	CRHR1	5URT	Island		0.0585637	0.0405801	0.0427223		-0.019662	-0.000509024	-0.020171		0.000868387	0.932234	0.00178996		0.388689	0.985095	0.99402
cg00953577	1	39765950	MACF1	Body			0.877098	0.847024	0.871637		-0.0346862	0.0298483	-0.00483791		0.00086887	0.00964152	0.62985		0.388689	0.448051	0.99402
cg08708079	20	3762422	SPEF1	TSS1500	N_Shelf		0.693588	0.745564	0.686793		0.0580505	-0.0596811	-0.0016306		0.000869685	0.00272253	0.922468		0.38876	0.402239	0.997861
cg26435149	3	55605611	ERC2	3UTR			0.187764	0.161279	0.178206		-0.0297539	0.0173474	-0.0124066		0.000870237	0.0667791	0.159024		0.38876	0.512274	0.99402
cg04638710	4	183167912					0.564869	0.507137	0.581348		-0.0579117	0.0743688	0.0164571		0.00087061	0.000374879	0.33068		0.38876	0.353647	0.99402
cg20343467	X	146296419	MIR513A1	TSS1500			0.801363	0.774759	0.771203		-0.0281379	0.00241304	-0.0257249		0.000871381	0.778468	0.00442733		0.388808	0.943495	0.99402
cg11220402	7	28651958	CREB5	Body			0.82561	0.798263	0.830148		-0.0294366	0.0310447	0.00160808		0.000871769	0.00222493	0.849962		0.388808	0.393762	0.996017
cg12082615	1	150898693	SETDB1	TSS200	Island		0.0336464	0.0225372	0.0264117		-0.0108326	0.00331344	-0.00751912		0.000872897	0.321382	0.024413		0.389076	0.733606	0.99402
cg02764898	X	16966893	REPS2	Body	S_Shore		0.730939	0.759751	0.781429		0.0346498	0.00356722	0.038217		0.000873747	0.735767	0.000959306		0.38922	0.930044	0.99402
cg07205974	12	52932423					0.693364	0.71735	0.702256		0.0245093	-0.0157892	0.0087201		0.000875209	0.0447934	0.226623		0.389636	0.497824	0.99402
cg21545206	4	40136087	N4BP2	Body			0.782817	0.805907	0.794735		0.0314068	-0.0169759	0.0144309		0.000876403	0.087623	0.122888		0.389933	0.528355	0.99402
cg08721514	9	98841596	LOC158435	Body			0.815925	0.789557	0.814965		-0.0283679	0.0304725	0.00210461		0.000877566	0.00192522	0.797474		0.39011	0.385818	0.994757
cg01162866	22	42241482	SREBF2	Body			0.777838	0.806323	0.782061		0.0330994	-0.0269465	0.00615287		0.000878553	0.0136533	0.522121		0.39011	0.460476	0.99402
cg17031739	1	67600172	C1orf141	5URT	N_Shore		0.791527	0.843004	0.833139		0.0534613	-0.00796707	0.0454943		0.000878714	0.625963	0.00736557		0.39011	0.890861	0.99402
cg00657763	8	52319298	PXDNL	Body	N_Shore		0.730555	0.744615	0.734809		0.0215417	-0.0165042	0.00503752		0.000879328	0.0192977	0.422139		0.39011	0.467767	0.99402
cg00880452	19	39694617	SYCN	1stExon	Island		0.28294	0.254136	0.287174		-0.036228	0.0396968	0.00346883		0.000879688	0.00163388	0.740705		0.39011	0.382068	0.99402
cg11863690	14	65052503	PPP1R36	Body			0.849681	0.869497	0.865001		0.0251611	-0.0106206	0.0145406		0.000879969	0.176269	0.0564233		0.39011	0.613227	0.99402
cg22516240	16	74757343	FA2H	Body			0.857229	0.835643	0.850087		-0.0233085	0.0186325	-0.00467601		0.000880672	0.0152146	0.490192		0.390187	0.463429	0.99402
cg07053841	6	29012588	LOC100129636	1stExon			0.718206	0.645995	0.756089		-0.0705507	0.100032	0.0294812		0.000882366	0.000135339	0.158771		0.390203	0.341597	0.99402
cg07807219	1	163289415	RGS5	5URT	N_Shelf		0.742616	0.784503	0.736956		0.054918	-0.0558506	-0.000932595		0.000882411	0.00300146	0.953152		0.390203	0.406298	0.998714
cg24763840	5	5034397	LINC01020	TSS200			0.934481	0.899304	0.91102		-0.0371038	0.0128501	-0.0242537		0.000882894	0.263771	0.033048		0.390203	0.691023	0.99402
cg14849479	5	60039648			Island		0.658718	0.634433	0.651118		-0.0267242	0.0197476	-0.00697651		0.000884611	0.0234835	0.37146		0.390203	0.475357	0.99402
cg04316909	22	18975484	DGCR5	Body			0.274059	0.242307	0.288754		-0.0348134	0.0257291	-0.00908423		0.000884695	0.0234657	0.371672		0.390203	0.475357	0.99402
cg04085699	11	64026024	PLCB3	Body	Island		0.833038	0.852094	0.828939		0.0289099	-0.0321856	-0.00327577		0.000884824	0.00143447	0.695694		0.390203	0.378903	0.99402
cg07940734	18	24167495	KCTD1	5URT			0.759162	0.714437	0.735525		-0.0509412	0.0151987	-0.0357425		0.000884868	0.333837	0.0232666		0.390203	0.742489	0.99402
cg03679394	11	70516997	SHANK2	Body			0.683423	0.720335	0.680988		0.0365352	-0.0378102	-0.00127495		0.000885368	0.00262443	0.903955		0.390203	0.401722	0.997206
cg02454670	X	107069049	MID2	TSS200	N_Shore		0.395963	0.354534	0.357752		-0.0647884	0.0671375	0.00234914		0.00088743	0.00260246	0.900252		0.390203	0.40132	0.997154
cg17658976	7	158111178	PTPRN2	Body	S_Shore		0.35732	0.330251	0.388597		-0.0339262	0.0492342	0.015308		0.000887726	0.000105532	0.129883		0.390203	0.341597	0.99402
cg04875128	15	31775895	OTUD7A	Body	Island		0.174756	0.0799495	0.106977		-0.0830282	0.0198093	-0.063219		0.000888107	0.437868	0.014864		0.390203	0.804965	0.99402
cg13295028	17	74916690	MGAT5B	Body			0.594808	0.561902	0.6019		-0.0389599	0.0479444	0.00898453		0.000888789	0.000580831	0.429027		0.390203	0.354613	0.99402
cg08507991	20	52646082	BCAS1	Body			0.75062	0.710597	0.738195		-0.0404037	0.0289244	-0.0114793		0.000889079	0.0276738	0.331866		0.390203	0.481007	0.99402
cg05516537	13	114239958	TFDP1	5URT			0.119012	0.158473	0.133652		0.0481651	-0.0501	-0.00193491		0.00088916	0.00252987	0.889579		0.390203	0.400352	0.996804
cg01701721	6	47084208					0.875358	0.857446	0.872617		-0.022115	0.0209642	-0.00115083		0.000889322	0.0051029	0.857301		0.390203	0.425044	0.996116
cg11891474	2	192787862					0.828435	0.801303	0.792072		-0.0349748	-0.00663025	-0.041605		0.000889611	0.536541	0.000480884		0.390203	0.853083	0.99402
cg27095718	12	11709857	LINC01252	Body			0.696977	0.720371	0.691189		0.0306585	-0.030082	0.000576551		0.000889689	0.0039695	0.948174		0.390203	0.415363	0.998656
cg12520209	17	56565931	HSF5	TSS200	S_Shore		0.878484	0.863142	0.870579		-0.0206213	0.0150571	-0.00556417		0.000892233	0.0250966	0.356381		0.390583	0.477422	0.99402
cg02837591	6	101850261	GRIK2	Body	Island		0.0354717	0.0474345	0.0444593		0.0136099	-0.00471754	0.00889232		0.000892717	0.263935	0.0333103		0.390583	0.691143	0.99402
cg23935006	15	32215789					0.882483	0.858922	0.866045		-0.029473	0.0113535	-0.0181195		0.00089294	0.216104	0.0438997		0.390583	0.650225	0.99402
cg26963090	17	76887989	CEP295NL	Body			0.498164	0.512983	0.502213		0.0199407	-0.0112021	0.00873866		0.000893094	0.0772573	0.140906		0.390583	0.520096	0.99402
cg13799243	15	67548075	AAGAB	5URT	S_Shore		0.732798	0.768208	0.738851		0.0405583	-0.0283598	0.0121985		0.000893395	0.0311364	0.305253		0.390583	0.485682	0.99402
cg01354479	19	49016525	LMTK3	TSS200	S_Shore		0.371619	0.321054	0.376342		-0.0527315	0.0511787	-0.00155283		0.000894646	0.00432253	0.918983		0.390583	0.418598	0.997674
cg27154234	6	167438078	FGFR1OP	Body			0.747754	0.777018	0.761173		0.0344005	-0.0161993	0.0182011		0.000896482	0.134254	0.0791101		0.390583	0.571306	0.99402
cg11814956	11	125352598	FEZ1	Body			0.53442	0.501297	0.545615		-0.0377377	0.0446842	0.00694641		0.000896644	0.000840612	0.527077		0.390583	0.370351	0.99402
cg10495174	8	41815812	KAT6A	Body			0.901988	0.881099	0.89269		-0.0256257	0.0161143	-0.00951144		0.000897502	0.0502024	0.209113		0.390583	0.501704	0.99402
cg23727081	X	146342720	MIR509-1	TSS1500			0.590604	0.54938	0.581766		-0.0497783	0.0372454	-0.0125329		0.000898493	0.0221947	0.389169		0.390583	0.473228	0.99402
cg25151584	19	1977489	CSNK1G2	Body	N_Shelf		0.824485	0.841908	0.832792		0.0200115	-0.0122899	0.00772157		0.000898606	0.0553236	0.192407		0.390583	0.505481	0.99402
cg17213398	12	133244869	POLE	Body			0.816317	0.839476	0.832161		0.0293379	-0.0150801	0.0142578		0.000898978	0.104028	0.104828		0.390583	0.541909	0.99402
cg26227107	9	112923607	AKAP2	Body			0.88134	0.895999	0.879701		0.0163053	-0.0155595	0.000745858		0.000899022	0.00490806	0.874546		0.390583	0.424513	0.996494
cg00171290	7	1160746	C7orf50	Body	S_Shelf		0.878648	0.860717	0.86784		-0.0258526	0.0147337	-0.0111189		0.000899548	0.0735899	0.148344		0.390583	0.517404	0.99402
cg20686001	4	2287583	ZFYVE28	Body			0.82694	0.853041	0.834265		0.0298105	-0.0261162	0.00369437		0.000900897	0.0088163	0.669532		0.390583	0.442963	0.99402
cg03268860	1	226012874	EPHX1	5URT			0.880277	0.861618	0.880841		-0.0178769	0.0182399	0.000362928		0.000901025	0.00297898	0.944136		0.390583	0.406277	0.998536
cg08436498	18	61552325					0.85324	0.820085	0.848083		-0.0382793	0.0253613	-0.012918		0.000901202	0.0401671	0.252051		0.390583	0.494746	0.99402
cg25384000	11	55605161	OR5D16	TSS1500			0.721278	0.664052	0.728553		-0.0660614	0.0617126	-0.00434883		0.000901893	0.00572302	0.820377		0.390583	0.428956	0.995124
cg10124538	6	161526614	MAP3K4	Body			0.880813	0.859625	0.870467		-0.0206051	0.0100609	-0.0105442		0.000902143	0.12149	0.0888924		0.390583	0.559283	0.99402
cg16740299	13	39394402	FREM2	Body			0.776615	0.735887	0.756724		-0.0441152	0.0259192	-0.0181959		0.000902266	0.0658477	0.16495		0.390583	0.511474	0.99402
cg09640718	17	57302133	GDPD1	Body	S_Shelf		0.633478	0.599225	0.63151		-0.0410171	0.0362968	-0.00472027		0.000902367	0.00826705	0.691827		0.390583	0.440708	0.99402
cg03892693	11	2937098	SLC22A18	Body			0.698701	0.720198	0.706002		0.0282216	-0.0232615	0.00496017		0.00090262	0.0129098	0.546014		0.390583	0.45835	0.99402
cg23408442	8	42078750					0.888083	0.904901	0.897104		0.021271	-0.0122805	0.00899048		0.000903201	0.0703139	0.155286		0.390583	0.515177	0.99402
cg23145488	20	17524546	BFSP1	5URT			0.620673	0.653739	0.610861		0.0394829	-0.0465883	-0.00710543		0.000903775	0.000874705	0.5366		0.390583	0.370354	0.99402
cg01428071	6	79785773	PHIP	Body	N_Shore		0.585003	0.611813	0.555636		0.0349626	-0.0560174	-0.0210549		0.000903826	3.42956e-05	0.0482297		0.390583	0.320009	0.99402
cg24502334	1	243264842	LINC01347	Body	N_Shore		0.331223	0.281669	0.295933		-0.0669224	0.0525751	-0.0143474		0.00090454	0.0170835	0.462572		0.390583	0.464785	0.99402
cg09302474	17	8869948	PIK3R5	TSS1500	S_Shore		0.667481	0.715214	0.656421		0.0561743	-0.0701122	-0.0139379		0.000905214	0.000517053	0.396344		0.390583	0.353647	0.99402
cg02780029	10	43622663	RET	3UTR			0.516615	0.592056	0.51545		0.0785671	-0.0694064	0.00916065		0.000905471	0.00838111	0.688107		0.390583	0.441378	0.99402
cg23108821	1	27158375	ZDHHC18	Body			0.714046	0.736611	0.705326		0.0279743	-0.039689	-0.0117147		0.000905893	0.000138716	0.15907		0.390583	0.341597	0.99402
cg15710545	6	32578114					0.261891	0.333323	0.294231		0.065357	-0.0320702	0.0332868		0.000907676	0.119996	0.0905085		0.390838	0.557838	0.99402
cg25403488	7	3221228					0.907949	0.929618	0.908026		0.0255765	-0.0197038	0.00587268		0.000908172	0.019091	0.432068		0.390838	0.467451	0.99402
cg01959412	4	4861398	MSX1	1stExon	Island		0.367312	0.33349	0.369478		-0.0374896	0.0403758	0.00288616		0.000909286	0.00194605	0.790828		0.390838	0.385818	0.994727
cg05869750	5	188397	PLEKHG4B	3UTR	N_Shelf		0.600085	0.567712	0.600395		-0.0353268	0.0299437	-0.00538307		0.000909467	0.0109411	0.600551		0.390838	0.453014	0.99402
cg23226713	5	157020568					0.8603	0.877175	0.867917		0.0203633	-0.0147227	0.00564059		0.000910205	0.0266796	0.345055		0.390838	0.479871	0.99402
cg06524722	6	128754569	PTPRK	5URT			0.803849	0.779686	0.794136		-0.0271943	0.0129325	-0.0142618		0.000910885	0.131296	0.08208		0.390838	0.568788	0.99402
cg14787179	1	54661569	CYB5RL	5URT			0.787362	0.807485	0.804538		0.02735	-0.00621149	0.0211385		0.000911534	0.461163	0.013848		0.390838	0.817165	0.99402
cg16930349	X	48858660	GRIPAP1	1stExon			0.336977	0.287572	0.303145		-0.0747626	0.0682788	-0.00648383		0.000911749	0.00674693	0.765221		0.390838	0.435064	0.994363
cg06716325	2	73432574	NOTO	Body	S_Shore		0.720517	0.680786	0.705246		-0.0425766	0.0315199	-0.0110567		0.000912182	0.0236706	0.375496		0.390838	0.475672	0.99402
cg04607334	17	27568523					0.834474	0.870496	0.843584		0.0354037	-0.0242546	0.0111491		0.000912395	0.034686	0.284756		0.390838	0.489102	0.99402
cg23387183	13	52703840	LOC101929657	Body	S_Shore		0.895285	0.87595	0.881259		-0.0234352	0.0102869	-0.0131483		0.00091323	0.162024	0.0643312		0.390838	0.599596	0.99402
cg19308775	7	13090509					0.162666	0.210144	0.161258		0.0578619	-0.0661527	-0.00829081		0.000913302	0.00117321	0.622483		0.390838	0.374293	0.99402
cg04946948	11	71196653	NADSYN1	Body			0.910756	0.894494	0.904187		-0.0235775	0.0167693	-0.00680825		0.000914651	0.029024	0.325682		0.390838	0.483099	0.99402
cg20779092	8	145956688	ZNF251	Body	S_Shore		0.875748	0.889847	0.87685		0.0151883	-0.0127464	0.00244183		0.000914661	0.0116779	0.581028		0.390838	0.454685	0.99402
cg02626476	17	80595110	WDR45B	Body			0.835297	0.81306	0.816591		-0.030746	0.0088324	-0.0219136		0.000914744	0.353419	0.0218409		0.390838	0.755081	0.99402
cg26633712	18	4040744	DLGAP1	5URT			0.819548	0.800138	0.819273		-0.0265714	0.0327376	0.00616621		0.00091589	0.000592711	0.427675		0.390838	0.354613	0.99402
cg12569169	3	175494421	NAALADL2	Body			0.745155	0.71425	0.753846		-0.0443617	0.0593602	0.0149984		0.000917898	0.000262007	0.252126		0.390838	0.343698	0.99402
cg25243650	17	64990910	CACNG4	Body			0.862423	0.877804	0.856461		0.0200052	-0.0255774	-0.0055722		0.00091807	0.000414937	0.342887		0.390838	0.353647	0.99402
cg17803467	17	42297979	UBTF	5URT	Island		0.0854648	0.0613642	0.074725		-0.0234365	0.0138358	-0.00960068		0.000919418	0.065177	0.168557		0.390838	0.511283	0.99402
cg04366385	4	78980382	FRAS1	Body	Island		0.227149	0.19309	0.221789		-0.0392423	0.0296373	-0.00960507		0.00092065	0.0214263	0.403508		0.390838	0.471814	0.99402
cg27641106	3	151491163	AADACL2-AS1	Body			0.8619	0.829667	0.846752		-0.0329735	0.0144491	-0.0185244		0.000920672	0.163063	0.0642243		0.390838	0.600649	0.99402
cg02604758	8	127600884					0.866772	0.881993	0.87051		0.0218733	-0.0160365	0.00583679		0.000920698	0.0250172	0.363231		0.390838	0.477422	0.99402
cg02938429	2	20646248	RHOB	TSS1500	N_Shore		0.293862	0.244382	0.247518		-0.0543466	0.0105388	-0.0438079		0.000920838	0.528887	0.0108062		0.390838	0.849648	0.99402
cg04287983	20	60523875			Island		0.914705	0.891561	0.895913		-0.0270516	0.00896014	-0.0180915		0.000921862	0.286747	0.0303008		0.390838	0.708447	0.99402
cg08035244	19	18412757					0.72211	0.74596	0.731131		0.0257441	-0.0130477	0.0126964		0.000922236	0.109576	0.101005		0.390838	0.547225	0.99402
cg11245989	2	221239287					0.884878	0.843712	0.866576		-0.0439808	0.0240112	-0.0199696		0.000922943	0.0863597	0.129162		0.390838	0.527373	0.99402
cg07215697	6	158902287	TULP4	Body			0.918563	0.936814	0.939551		0.022351	-0.00529159	0.0170594		0.000924766	0.443348	0.0150412		0.390838	0.807882	0.99402
cg18317933	8	48744017	PRKDC	Body	Island		0.91917	0.904568	0.914581		-0.0166544	0.0132614	-0.00339305		0.000925244	0.016053	0.485894		0.390838	0.464525	0.99402
cg08360018	5	108532205	FER	3UTR			0.871317	0.851693	0.880456		-0.0236665	0.0272489	0.00358238		0.000925771	0.00111701	0.603655		0.390838	0.373853	0.99402
cg03845683	11	64933489					0.657798	0.629995	0.666347		-0.0319228	0.0322074	0.000284658		0.000926259	0.00332573	0.97552		0.390838	0.409289	0.999404
cg04075592	17	69545142					0.77458	0.741375	0.752964		-0.0332047	0.0172506	-0.0159541		0.000926589	0.101671	0.109672		0.390838	0.539795	0.99402
cg10125317	2	176982230	HOXD10	1stExon	Island		0.49367	0.462879	0.485502		-0.0427243	0.0314101	-0.0113142		0.000927645	0.0247709	0.3672		0.390838	0.477351	0.99402
cg27280034	8	59465622	SDCBP	TSS200	Island		0.167299	0.149143	0.17243		-0.0237893	0.0295859	0.00579654		0.000927847	0.000549379	0.405986		0.390838	0.354207	0.99402
cg05918682	3	127267038			Island		0.0780379	0.0634851	0.0724479		-0.0161618	0.00953827	-0.00662354		0.000928338	0.0655153	0.168811		0.390838	0.51136	0.99402
cg13401703	15	99789777	TTC23	1stExon	N_Shore		0.111535	0.159573	0.115712		0.0683273	-0.0609823	0.00734498		0.000928806	0.00798097	0.711995		0.390838	0.439661	0.99402
cg13832988	6	112043086	FYN	5URT			0.753524	0.789761	0.780121		0.0376352	-0.006332	0.0313032		0.000929119	0.584727	0.00891366		0.390838	0.874329	0.99402
cg20126860	1	156349471	RHBG	Body			0.328568	0.354442	0.337454		0.0252378	-0.017795	0.00744285		0.000929215	0.0305385	0.316561		0.390838	0.484661	0.99402
cg17120908	11	65337727	SSSCA1	Body	N_Shelf		0.161996	0.136144	0.16478		-0.024051	0.028785	0.004734		0.000929321	0.000789802	0.500819		0.390838	0.369194	0.99402
cg15811427	19	52254222	FPR1	5URT			0.674635	0.707279	0.690549		0.0458111	-0.0380188	0.00779229		0.000931437	0.0126503	0.560253		0.390838	0.457273	0.99402
cg00813962	1	201018457	CACNA1S	Body			0.866885	0.885614	0.866626		0.0204717	-0.0151746	0.00529711		0.000931458	0.0237987	0.378266		0.390838	0.475878	0.99402
cg05757448	1	1895206	CFAP74	Body	N_Shore		0.879227	0.856143	0.869361		-0.0267067	0.0227592	-0.00394752		0.000931895	0.0107596	0.612394		0.390838	0.452207	0.99402
cg25180885	1	181595827	CACNA1E	Body			0.618524	0.591414	0.625987		-0.0344442	0.0452584	0.0108142		0.000932146	0.000321072	0.287277		0.390838	0.346438	0.99402
cg06469252	X	136113985	GPR101	TSS200	N_Shore		0.333325	0.289758	0.287932		-0.0789694	0.0815418	0.00257243		0.000932635	0.00279484	0.910824		0.390838	0.403028	0.997423
cg04901700	5	5177323	ADAMTS16	Body			0.894464	0.868167	0.872355		-0.0269791	-0.000539901	-0.027519		0.000933577	0.948005	0.00200546		0.390838	0.988683	0.99402
cg12474590	3	172992693					0.703425	0.649788	0.669335		-0.0620227	0.0183396	-0.0436831		0.000933578	0.340858	0.023523		0.390838	0.747099	0.99402
cg03306421	11	9781706	LOC440028	Body	S_Shore		0.71254	0.742239	0.717328		0.0312655	-0.0200304	0.011235		0.000933704	0.0472838	0.225359		0.390838	0.499728	0.99402
cg13987972	X	131624114	MBNL3	TSS200	Island		0.0895174	0.0537545	0.0752256		-0.0519936	0.044471	-0.00752255		0.000933734	0.0105308	0.619967		0.390838	0.451933	0.99402
cg14744160	11	28129753	KIF18A	TSS200	N_Shelf		0.0800772	0.0648991	0.0823242		-0.018831	0.0194812	0.000650257		0.000934512	0.00275836	0.905516		0.390838	0.402562	0.997248
cg05437148	16	30675880	FBRS	Body			0.647099	0.617337	0.659635		-0.043896	0.0570096	0.0131137		0.000934762	0.000362134	0.310777		0.390838	0.352408	0.99402
cg08143875	13	113784663	F10	Body	Island		0.452367	0.422171	0.463423		-0.0304594	0.0355652	0.0051058		0.000935023	0.000995266	0.566077		0.390838	0.373853	0.99402
cg09197653	7	65591306	CRCP	Body			0.641589	0.605091	0.599358		-0.0394643	0.00756008	-0.0319043		0.000935036	0.534526	0.0107242		0.390838	0.852237	0.99402
cg14251139	X	47050139	UBA1	TSS200	Island		0.229317	0.184112	0.203895		-0.0760206	0.0793806	0.00335994		0.000936637	0.00256774	0.879291		0.390838	0.401038	0.996565
cg24821952	17	70381686					0.867944	0.886339	0.870257		0.0212093	-0.0194311	0.00177816		0.000936928	0.00673995	0.773463		0.390838	0.434966	0.99452
cg12909732	7	45194529			N_Shelf		0.241249	0.217401	0.242034		-0.0309688	0.0324614	0.00149259		0.000937509	0.00249272	0.868486		0.390838	0.39868	0.996292
cg17137671	22	46212985	ATXN10	Body			0.78914	0.810198	0.783065		0.0251405	-0.0263277	-0.0011872		0.00093802	0.0025125	0.871126		0.390838	0.399232	0.996406
cg00478717	X	119931182					0.465309	0.43824	0.437812		-0.0330702	0.00773756	-0.0253327		0.000939031	0.449388	0.0148729		0.390838	0.810982	0.99402
cg03495237	3	8533978	LMCD1-AS1	Body			0.803836	0.778111	0.796672		-0.0353276	0.0265996	-0.00872799		0.000939096	0.0220297	0.400203		0.390838	0.472713	0.99402
cg00844120	6	168859997	SMOC2	Body			0.903471	0.870392	0.896128		-0.0397787	0.0288134	-0.0109653		0.00093924	0.0268964	0.348975		0.390838	0.48028	0.99402
cg02158894	19	17976717					0.5485	0.584051	0.564761		0.0406037	-0.0242193	0.0163844		0.000940704	0.0632706	0.175756		0.390838	0.510449	0.99402
cg24871821	1	6398680	ACOT7	Body			0.757693	0.775154	0.756531		0.0214428	-0.0222195	-0.00077667		0.000940714	0.00273885	0.900991		0.390838	0.402526	0.997179
cg04903825	11	47199487	ARFGAP2	Body	S_Shore		0.78893	0.802594	0.787825		0.0215137	-0.0224401	-0.000926434		0.000941532	0.00260191	0.882434		0.390838	0.40132	0.996607
cg18665513	4	8087448	ABLIM2	Body	Island		0.8182	0.759447	0.797459		-0.0744477	0.0478086	-0.0266391		0.00094164	0.0469968	0.227674		0.390838	0.499493	0.99402
cg21982982	22	50751563	DENND6B	Body			0.704932	0.725001	0.69832		0.0222571	-0.0265521	-0.00429505		0.000942461	0.00082533	0.509803		0.390838	0.370351	0.99402
cg09148852	12	122235169	LINC01089	Body	Island		0.542807	0.576624	0.576375		0.0408119	-0.0138973	0.0269146		0.000942861	0.27498	0.0327969		0.390838	0.699585	0.99402
cg09664684	4	38665613	KLF3	Body	Island		0.121931	0.0892519	0.120724		-0.030952	0.0220764	-0.00887556		0.000943094	0.029104	0.33057		0.390838	0.483196	0.99402
cg26482373	X	122616688	GRIA3	Body			0.818232	0.78657	0.809805		-0.0392773	0.0293627	-0.00991468		0.000943128	0.0229319	0.39045		0.390838	0.474387	0.99402
cg27013277	11	100710244	ARHGAP42	Body			0.800411	0.82784	0.80513		0.0314939	-0.0258299	0.00566409		0.00094369	0.0136919	0.538777		0.390838	0.460533	0.99402
cg01429408	1	156860314			N_Shelf		0.801543	0.830968	0.80499		0.0376953	-0.0289066	0.00878876		0.000944298	0.0200401	0.427075		0.390838	0.469528	0.99402
cg00984874	9	134765726	MED27	Body			0.87164	0.885796	0.886128		0.0187639	-0.00196233	0.0168016		0.000944331	0.733947	0.00547956		0.390838	0.929479	0.99402
cg18161898	8	47318883					0.904222	0.875872	0.888907		-0.0323333	0.0198487	-0.0124846		0.000945083	0.056665	0.194488		0.390838	0.506508	0.99402
cg22477766	1	103298938					0.57936	0.546048	0.568862		-0.0375826	0.0267988	-0.0107838		0.000945126	0.0291747	0.330382		0.390838	0.483386	0.99402
cg24764279	7	157333752	PTPRN2	Body			0.886394	0.913075	0.894281		0.0294224	-0.013671	0.0157515		0.000945411	0.141419	0.0774813		0.390838	0.57826	0.99402
cg20773149	X	20009138	LOC729609	TSS1500	Island		0.216754	0.152869	0.17294		-0.0792989	0.0693352	-0.00996374		0.000945528	0.00924097	0.666908		0.390838	0.44611	0.99402
cg11404831	1	147766912	NBPF8	Body			0.722727	0.673626	0.693968		-0.0570444	0.0274949	-0.0295495		0.00094639	0.127961	0.0868534		0.390838	0.56574	0.99402
cg05514547	1	40941742			N_Shore		0.963112	0.946836	0.959616		-0.0183963	0.0132387	-0.00515766		0.000946536	0.0279052	0.341395		0.390838	0.481147	0.99402
cg00162943	2	71271816					0.917177	0.895076	0.903143		-0.0272476	0.0117213	-0.0155263		0.000946702	0.171791	0.061545		0.390838	0.609248	0.99402
cg14067356	2	68181759					0.701061	0.673148	0.706294		-0.0273625	0.0364365	0.009074		0.00094788	0.00028561	0.262662		0.390903	0.343698	0.99402
cg00411945	10	45324999	TMEM72-AS1	Body			0.768055	0.733638	0.773809		-0.047621	0.0555933	0.00797235		0.000948067	0.00101071	0.567157		0.390903	0.373853	0.99402
cg09978105	14	103227646					0.661926	0.622876	0.652772		-0.032039	0.0168779	-0.0151612		0.000949669	0.0981323	0.115734		0.390903	0.536658	0.99402
cg15527957	10	818278					0.642187	0.669517	0.654641		0.0262172	-0.0121077	0.0141095		0.00095056	0.143949	0.0762122		0.390903	0.580878	0.99402
cg13386591	7	138604240	KIAA1549	Body			0.765878	0.733414	0.767889		-0.0357516	0.0378245	0.00207294		0.000950721	0.00234255	0.842371		0.390903	0.39538	0.995768
cg00124685	8	59303367					0.739387	0.700757	0.730712		-0.039724	0.028035	-0.011689		0.000950995	0.0307809	0.318816		0.390903	0.484764	0.99402
cg23099740	14	23653553	SLC7A8	TSS1500			0.616173	0.593718	0.624004		-0.0311855	0.0411847	0.0099992		0.000951391	0.000312066	0.278502		0.390903	0.345552	0.99402
cg17818143	20	50072993	NFATC2	Body			0.760313	0.783791	0.773047		0.0275803	-0.0152794	0.0123009		0.000952004	0.0831216	0.136968		0.390903	0.524865	0.99402
cg18569661	12	678853	NINJ2	5URT	N_Shore		0.586299	0.618218	0.578669		0.032613	-0.0416167	-0.00900362		0.000952027	0.000439928	0.348968		0.390903	0.353647	0.99402
cg00115102	22	22652334	BMS1P20	TSS200			0.571014	0.544113	0.567678		-0.0269214	0.0200427	-0.00687871		0.000952392	0.0235641	0.3853		0.390903	0.475528	0.99402
cg04396772	19	549017	GZMM	Body	N_Shelf		0.608475	0.63908	0.61686		0.0340075	-0.0263162	0.00769129		0.00095268	0.0191763	0.441285		0.390903	0.467717	0.99402
cg14354618	11	133735024			Island		0.869876	0.891342	0.873491		0.029107	-0.0230028	0.00610424		0.000953977	0.0170781	0.474812		0.391114	0.464785	0.99402
cg20333322	14	90986349					0.876496	0.846877	0.876892		-0.0333268	0.0324496	-0.000877244		0.000955683	0.00445322	0.928078		0.391114	0.41963	0.99794
cg01758197	6	157992873	ZDHHC14	Body			0.853811	0.835083	0.838712		-0.0209401	0.00470338	-0.0162367		0.000955954	0.46835	0.0140142		0.391114	0.820898	0.99402
cg16419334	2	179339952	FKBP7	Body	N_Shelf		0.80914	0.858934	0.824826		0.0482945	-0.0362079	0.0120866		0.000956225	0.0227693	0.395149		0.391114	0.474109	0.99402
cg07191911	3	55645336	ERC2	3UTR			0.77326	0.793303	0.77691		0.024805	-0.0233714	0.00143367		0.000957173	0.00564333	0.842981		0.391114	0.428776	0.995825
cg22207672	7	136815227	LOC349160	Body			0.75691	0.720708	0.763624		-0.0412295	0.0438079	0.00257846		0.000957216	0.00227645	0.830303		0.391114	0.393832	0.995278
cg14139581	11	64358342	SLC22A12	1stExon			0.916991	0.932285	0.91864		0.0159108	-0.0117182	0.00419262		0.00095857	0.0250059	0.371227		0.391114	0.477422	0.99402
cg25181907	18	13139942			S_Shelf		0.831004	0.853031	0.821724		0.0246236	-0.0326593	-0.00803569		0.000958936	0.000301353	0.270697		0.391114	0.344148	0.99402
cg07044859	10	101282883			Island		0.279336	0.347151	0.300604		0.0721863	-0.0437159	0.0284704		0.000958964	0.0601617	0.186169		0.391114	0.509082	0.99402
cg18947117	8	70635110	SLCO5A1	Body			0.882514	0.848081	0.861945		-0.0484594	0.0253714	-0.023088		0.000959555	0.100436	0.113806		0.391114	0.538705	0.99402
cg07259759	11	77923985	USP35	Body	S_Shelf		0.60671	0.63853	0.62395		0.0385955	-0.0241449	0.0144506		0.000960427	0.0528869	0.208576		0.391114	0.503789	0.99402
cg19582000	6	126805769	MIR588	TSS200			0.846252	0.796334	0.822551		-0.0500034	0.0235285	-0.026475		0.000961364	0.137394	0.0810705		0.391114	0.574319	0.99402
cg09788416	12	39539408			Island		0.156102	0.122819	0.121461		-0.0324886	-0.00126192	-0.0337505		0.000962315	0.899628	0.00177156		0.391114	0.977318	0.99402
cg05322217	17	36575655			Island		0.0802203	0.0625669	0.0620105		-0.0156491	-0.00218624	-0.0178354		0.000962347	0.650864	0.000783686		0.391114	0.90037	0.99402
cg00512031	4	5021976	CYTL1	TSS1500	S_Shore		0.927565	0.943469	0.934803		0.0183116	-0.00827491	0.0100367		0.000963334	0.152883	0.0717334		0.391114	0.590027	0.99402
cg12882261	15	52549188	MYO5C	Body			0.876739	0.853058	0.870756		-0.026427	0.0264013	-2.57297e-05		0.000963508	0.00370467	0.997338		0.391114	0.414131	0.99993
cg25485376	4	105822588					0.399786	0.425757	0.399553		0.0305583	-0.0281272	0.00243106		0.00096401	0.00667082	0.785383		0.391114	0.434432	0.994697
cg11498726	8	26250323	BNIP3L	Body			0.895393	0.862765	0.870383		-0.0419349	0.00858925	-0.0333457		0.000964083	0.50835	0.0121219		0.391114	0.840125	0.99402
cg18894214	5	3181925					0.635262	0.590769	0.625654		-0.0453372	0.0321711	-0.013166		0.000964172	0.0302016	0.325754		0.391114	0.484269	0.99402
cg04214287	4	103473220	NFKB1	Body			0.890708	0.87264	0.867411		-0.0180087	-0.00919771	-0.0272064		0.000965455	0.108703	3.98182e-05		0.391114	0.5463	0.99402
cg14996918	X	46992147					0.324	0.282969	0.329514		-0.0487175	0.0543427	0.00562528		0.000965785	0.00153251	0.693032		0.391114	0.378903	0.99402
cg05249946	1	233116430					0.896453	0.879582	0.891337		-0.0172634	0.00993056	-0.00733279		0.000966053	0.0732099	0.15626		0.391114	0.51695	0.99402
cg01170069	5	32599084	SUB1	Body			0.960585	0.939991	0.956421		-0.0238485	0.0201274	-0.00372104		0.000966292	0.0117088	0.594376		0.391114	0.454938	0.99402
cg05922971	5	43121458	ZNF131	Body	Island		0.110765	0.0897151	0.102683		-0.0259007	0.0172054	-0.00869522		0.000966332	0.0410823	0.257987		0.391114	0.495242	0.99402
cg09247319	21	45683302	DNMT3L	TSS1500			0.892407	0.910912	0.90577		0.0210493	-0.00948065	0.0115687		0.000967028	0.154341	0.0711347		0.391114	0.591465	0.99402
cg07106379	17	15787055					0.865769	0.886092	0.86247		0.025377	-0.0264668	-0.00108985		0.000967095	0.00266612	0.883093		0.391114	0.401942	0.996614
cg20696345	2	20811383					0.492536	0.520972	0.471894		0.0393658	-0.0549008	-0.015535		0.000967699	0.000180502	0.186345		0.391114	0.341597	0.99402
cg16328412	X	130423458	IGSF1	TSS1500			0.35568	0.31486	0.318899		-0.0586961	0.0476975	-0.0109986		0.000968284	0.0146977	0.523246		0.391114	0.462244	0.99402
cg22516105	14	93799331	BTBD7	1stExon	Island		0.39254	0.364235	0.392324		-0.0321872	0.0307617	-0.00142553		0.000969024	0.00515155	0.879495		0.391114	0.426046	0.996565
cg25389187	4	153355136	FBXW7	5URT			0.552962	0.528444	0.558905		-0.0256554	0.0277445	0.00208915		0.000969081	0.00199346	0.780583		0.391114	0.387044	0.99465
cg15442167	12	43085995					0.769033	0.751456	0.770749		-0.0283543	0.0260977	-0.00225664		0.000971255	0.00671029	0.785471		0.391312	0.434541	0.994697
cg06123699	3	188817035					0.689404	0.718452	0.714302		0.0325498	-0.0114202	0.0211295		0.000972469	0.262695	0.0358868		0.391312	0.69021	0.99402
cg23202985	13	114048720			S_Shore		0.495929	0.516875	0.499609		0.0237919	-0.0246367	-0.000844791		0.000973259	0.00283644	0.903292		0.391312	0.403325	0.997206
cg02765738	2	241324466					0.738776	0.765661	0.746856		0.0337563	-0.0281785	0.00557776		0.000973521	0.0125782	0.573284		0.391312	0.457099	0.99402
cg22151856	4	23781082					0.840611	0.859051	0.85182		0.0229986	-0.00711102	0.0158876		0.000973768	0.321985	0.026599		0.391312	0.733989	0.99402
cg07174195	4	10520578	CLNK	Body			0.88848	0.871419	0.891177		-0.0223567	0.0246632	0.00230653		0.000974031	0.00169695	0.724454		0.391312	0.383663	0.99402
cg03004484	4	6909491			N_Shore		0.311336	0.283805	0.325117		-0.0265749	0.0248871	-0.00168776		0.000974249	0.00596979	0.828045		0.391312	0.430576	0.995159
cg25355316	4	53617784	ERVMER34-1	1stExon	S_Shore		0.165673	0.136581	0.168008		-0.0331239	0.0368246	0.00370069		0.000974657	0.00159066	0.702755		0.391312	0.379966	0.99402
cg25673593	17	37778125			S_Shelf		0.877139	0.904315	0.887573		0.028347	-0.022064	0.00628304		0.000975474	0.0188425	0.451498		0.391312	0.467222	0.99402
cg08437936	7	2762974					0.879192	0.851262	0.867566		-0.0250565	0.0206545	-0.00440199		0.000976518	0.0135888	0.549631		0.391312	0.460458	0.99402
cg24146288	15	42302342	PLA2G4E	Body			0.809094	0.775498	0.795717		-0.0379833	0.0288236	-0.00915968		0.000978175	0.0216476	0.413444		0.391312	0.472181	0.99402
cg23434285	11	71184685	NADSYN1	Body			0.836626	0.856279	0.857757		0.0239608	-0.00110058	0.0228602		0.000978256	0.881654	0.00354363		0.391312	0.972852	0.99402
cg08123903	13	114792210	RASA3	Body			0.945636	0.958526	0.957049		0.01541	-0.00547026	0.00993971		0.00097834	0.257607	0.0370691		0.391312	0.686432	0.99402
cg23325502	4	87292597	MAPK10	5URT			0.842307	0.806357	0.82374		-0.0460498	0.0233424	-0.0227074		0.000978465	0.111718	0.103149		0.391312	0.549403	0.99402
cg16835636	14	75388957	RPS6KL1	1stExon	N_Shore		0.805062	0.835117	0.813725		0.0321439	-0.0204169	0.0117271		0.000978608	0.0501043	0.220923		0.391312	0.501683	0.99402
cg16628876	17	43517764	PLEKHM1	Body			0.690291	0.726327	0.682247		0.0399449	-0.042638	-0.00269314		0.000979355	0.00223898	0.817752		0.391312	0.393762	0.9951
cg15853749	10	125374453					0.185586	0.15192	0.166686		-0.0432412	0.0157083	-0.0275328		0.00098072	0.247139	0.039358		0.391312	0.677481	0.99402
cg21921272	14	57459287					0.810915	0.766609	0.773674		-0.0490072	0.00341512	-0.0455921		0.000981281	0.821433	0.00428896		0.391312	0.956378	0.99402
cg19745373	20	3024368	GNRH2	5URT	N_Shore		0.769364	0.791647	0.761805		0.026234	-0.0364937	-0.0102597		0.000981409	0.000188565	0.190827		0.391312	0.341597	0.99402
cg04576764	14	101292149	MEG3	TSS1500	Island		0.57232	0.544127	0.564522		-0.0335702	0.0259037	-0.00766657		0.000982543	0.0198441	0.438448		0.391312	0.469125	0.99402
cg11868755	X	152786600			S_Shelf		0.759178	0.786223	0.778549		0.0266524	-0.00940377	0.0172486		0.000982955	0.260652	0.0365947		0.391312	0.688534	0.99402
cg09890597	11	63764925	OTUB1	Body	N_Shore		0.959758	0.972032	0.973668		0.0160053	-6.30799e-05	0.0159423		0.000983081	0.989811	0.00254627		0.391312	0.997963	0.99402
cg01145119	8	144441955	TOP1MT	5URT	Island		0.802776	0.847961	0.81886		0.0535636	-0.0287418	0.0248218		0.000983102	0.0936123	0.124363		0.391312	0.532877	0.99402
cg02051981	1	176432162	PAPPA2	TSS200			0.566587	0.531808	0.554074		-0.0396311	0.0240823	-0.0155488		0.000983471	0.0600209	0.189566		0.391312	0.509082	0.99402
cg26016386	17	2076468	SMG6	Body			0.829703	0.852105	0.835859		0.0279608	-0.0176285	0.0103322		0.000983523	0.0517843	0.215504		0.391312	0.503013	0.99402
cg02162720	11	23754485			S_Shelf		0.668815	0.623444	0.667799		-0.0550676	0.0363801	-0.0186875		0.000983701	0.0424596	0.253933		0.391312	0.496078	0.99402
cg17260706	11	118782879	BCL9L	TSS1500	S_Shore		0.228498	0.255064	0.227004		0.0314334	-0.0292613	0.00217208		0.000985675	0.00627878	0.813432		0.391312	0.431158	0.995086
cg24426044	3	178254281	KCNMB2	1stExon			0.296334	0.242205	0.271475		-0.05416	0.0313969	-0.022763		0.000985694	0.0717606	0.161334		0.391312	0.515838	0.99402
cg12604850	6	119150349	MCM9	Body			0.832455	0.801173	0.836966		-0.0360741	0.0390114	0.00293726		0.000985808	0.002025	0.78101		0.391312	0.387681	0.99465
cg10965049	7	99998657	ZCWPW1	3UTR			0.802472	0.821553	0.804913		0.020574	-0.0246554	-0.00408139		0.00098611	0.000829124	0.50029		0.391312	0.370351	0.99402
cg08165221	2	5833017	SOX11	1stExon	Island		0.0567202	0.0442425	0.0553682		-0.0175475	0.00964364	-0.00790387		0.000986453	0.0865775	0.134775		0.391312	0.527586	0.99402
cg07264048	6	10556326	GCNT2	1stExon			0.868305	0.894186	0.870266		0.0342625	-0.0304276	0.00383486		0.000986528	0.00861426	0.702621		0.391312	0.441691	0.99402
cg14186103	8	144300961					0.784285	0.805659	0.78289		0.0233996	-0.0214923	0.00190727		0.000988205	0.00689581	0.780843		0.391767	0.436464	0.99465
cg07887542	8	20142604	LZTS1-AS1	Body			0.764438	0.787198	0.766036		0.031376	-0.0412887	-0.00991261		0.000990787	0.000338592	0.287517		0.392022	0.350736	0.99402
cg05550893	17	1880884	RTN4RL1	Body	Island		0.431261	0.461702	0.439917		0.0307183	-0.0194925	0.0112258		0.000991775	0.0506166	0.220836		0.392022	0.501968	0.99402
cg25151453	2	16366394					0.947727	0.93432	0.934947		-0.015511	-0.00198064	-0.0174916		0.000992466	0.680028	0.000891192		0.392022	0.911121	0.99402
cg06487666	4	89206281	PPM1K	TSS1500	S_Shore		0.0309502	0.0447765	0.0452853		0.0139521	0.00125018	0.0152023		0.000992615	0.772027	0.00121196		0.392022	0.941638	0.99402
cg25886705	19	34672439	LSM14A	Body			0.832175	0.804628	0.814949		-0.0249418	0.00713701	-0.0178047		0.000993945	0.359588	0.0227357		0.392022	0.758913	0.99402
cg05309912	10	115752615					0.553991	0.582771	0.562355		0.0327871	-0.0284497	0.00433742		0.000994662	0.0100537	0.652345		0.392022	0.450188	0.99402
cg25927771	11	65061627	POLA2	Body			0.756331	0.77967	0.759907		0.0272318	-0.0218343	0.00539752		0.000994683	0.0161539	0.50106		0.392022	0.464577	0.99402
cg03036649	1	20700014	LINC01141	Body			0.330806	0.307135	0.343277		-0.0231529	0.0247553	0.0016024		0.000995619	0.00224182	0.813349		0.392022	0.393762	0.995086
cg13045774	3	89901227					0.515789	0.46064	0.502384		-0.0623184	0.0432811	-0.0190373		0.000996035	0.0340482	0.303583		0.392022	0.488659	0.99402
cg10122245	15	84362890	ADAMTSL3	Body			0.719748	0.749179	0.71597		0.0330845	-0.0290284	0.0040561		0.000996192	0.00937859	0.676253		0.392022	0.446881	0.99402
cg06204638	18	12656910	SPIRE1	Body	N_Shore		0.0588188	0.104224	0.0745304		0.0489331	-0.0266561	0.022277		0.000996737	0.0895228	0.131292		0.392022	0.52987	0.99402
cg18131626	6	100037532			Island		0.428514	0.403606	0.420153		-0.0296215	0.0205074	-0.00911408		0.000996871	0.0345735	0.300249		0.392022	0.489068	0.99402
cg05019016	14	57853771			N_Shelf		0.912498	0.876377	0.895948		-0.0452841	0.0166761	-0.028608		0.000997588	0.241793	0.0411096		0.392022	0.672823	0.99402
cg11460359	1	226411125	MIXL1	TSS200	Island		0.0750155	0.0966566	0.0794631		0.0257989	-0.0229825	0.00281639		0.000997846	0.008512	0.70994		0.392022	0.441607	0.99402
cg10754204	3	126749758	PLXNA1	Body	S_Shore		0.799328	0.817811	0.808747		0.0197537	-0.00945627	0.0102975		0.000998122	0.132581	0.0867317		0.392022	0.569985	0.99402
cg17357341	2	58603854					0.851253	0.789194	0.855928		-0.0681969	0.0668791	-0.00131779		0.000998333	0.0043783	0.947422		0.392022	0.418933	0.998656
cg10216074	2	25467197	DNMT3A	Body	N_Shelf		0.787129	0.802671	0.789757		0.0216195	-0.0167336	0.00488592		0.000998394	0.0197046	0.443959		0.392022	0.468615	0.99402
cg14029912	3	5027616			S_Shelf		0.931906	0.949582	0.938841		0.0206352	-0.0109853	0.00964993		0.00099981	0.0966334	0.121813		0.392022	0.535488	0.99402
cg25647823	17	719411	NXN	Body			0.762277	0.74178	0.781605		-0.0255946	0.0409684	0.0153738		0.00100252	3.98062e-05	0.051137		0.392022	0.323075	0.99402
cg01113710	12	1909105	CACNA2D4	Body	S_Shelf		0.707503	0.729467	0.695087		0.0246179	-0.0368875	-0.0122696		0.00100365	8.58257e-05	0.100633		0.392022	0.341243	0.99402
cg10415729	4	17175083	LOC101929123	Body			0.718628	0.689941	0.684328		-0.0279433	-0.00329185	-0.0312352		0.00101678	0.70425	0.000988981		0.392302	0.91953	0.99402
cg11216517	19	19014755	COPE	Body			0.758081	0.777637	0.748858		0.0286941	-0.035497	-0.00680292		0.00102786	0.000643816	0.42375		0.392912	0.360456	0.99402
cg15713391	2	240033280	HDAC4	Body	Island		0.908857	0.934844	0.939283		0.0241925	0.00401535	0.0282078		0.00103063	0.594004	0.000680492		0.393041	0.878222	0.99402
cg17862332	10	28287388	ARMC4	5URT	N_Shore		0.158424	0.131651	0.163758		-0.0265753	0.0334521	0.00687681		0.00103401	0.000549136	0.383657		0.393389	0.354207	0.99402
cg25924746	13	110432935	IRS2	Body	N_Shore		0.759381	0.807242	0.728397		0.0588922	-0.0792255	-0.0203333		0.00103912	0.000285688	0.24882		0.394007	0.343698	0.99402
cg03948928	X	150250878			Island		0.123604	0.10937	0.122938		-0.0234787	0.0300043	0.00652557		0.0010408	0.000477856	0.350474		0.394007	0.353647	0.99402
cg03472961	2	237855786					0.806617	0.823571	0.797069		0.0186901	-0.0285377	-0.00984755		0.00104361	7.28021e-05	0.0850723		0.394138	0.337617	0.99402
cg16747564	13	112720427	LINC00403	Body	S_Shelf		0.259064	0.232548	0.26911		-0.0274201	0.0355158	0.00809568		0.00104463	0.000420521	0.322159		0.394138	0.353647	0.99402
cg13083260	15	25445171	SNORD115-17	TSS1500			0.607141	0.587938	0.621192		-0.0220251	0.0354986	0.0134735		0.00104487	3.874e-05	0.04831		0.394138	0.323075	0.99402
cg26838691	2	24397539	FAM228A	TSS1500	N_Shore		0.918899	0.905023	0.899464		-0.0167652	-0.00615085	-0.0229161		0.00106427	0.24679	0.000141055		0.395991	0.677211	0.99402
cg26881513	10	21559669					0.801149	0.763752	0.806568		-0.0379069	0.0487255	0.0108186		0.00107215	0.000466355	0.339545		0.396923	0.353647	0.99402
cg17553760	16	23908888	PRKCB	Body			0.15614	0.202977	0.141107		0.0491407	-0.0730115	-0.0238708		0.00107981	0.000103458	0.111708		0.397843	0.341597	0.99402
cg02535684	10	33339108					0.814231	0.79225	0.838413		-0.0307343	0.0540129	0.0232786		0.00108999	1.41356e-05	0.0174398		0.397916	0.283851	0.99402
cg07654282	7	143700925	OR6B1	TSS200			0.892389	0.848637	0.917248		-0.0480512	0.0614061	0.0133549		0.00109566	0.000505366	0.353196		0.397916	0.353647	0.99402
cg23263802	14	74185398	ELMSAN1	3UTR	N_Shore		0.669937	0.700146	0.658236		0.0360828	-0.04385	-0.00776717		0.00110526	0.000819802	0.470594		0.39819	0.370351	0.99402
cg18150909	13	50706830	DLEU1	Body	N_Shore		0.182485	0.162066	0.198729		-0.031069	0.0410767	0.0100077		0.00110994	0.000366965	0.284393		0.39819	0.353257	0.99402
cg11682398	10	129208406	DOCK1	Body			0.551075	0.573896	0.55207		0.0279347	-0.0342315	-0.00629681		0.0011145	0.000765825	0.450632		0.39819	0.368749	0.99402
cg23902994	8	1814932	ARHGEF10	Body			0.546424	0.589172	0.5316		0.0504351	-0.0623457	-0.0119106		0.00111722	0.000707892	0.429789		0.39819	0.364457	0.99402
cg06330593	17	39537455	KRT34	Body			0.769366	0.74906	0.770411		-0.0271841	0.0335959	0.00641186		0.00112184	0.000712527	0.430554		0.39819	0.365201	0.99402
cg07081477	17	80254862			S_Shelf		0.0480465	0.0658993	0.0400161		0.0243148	-0.037297	-0.0129822		0.00112472	7.60425e-05	0.0836742		0.39819	0.337617	0.99402
cg13428086	1	10743216	CASZ1	Body			0.858538	0.881965	0.839615		0.0296661	-0.0459306	-0.0162645		0.00112667	6.85158e-05	0.0763329		0.39819	0.337617	0.99402
cg05677280	2	137063006					0.812049	0.773773	0.823586		-0.0444867	0.0533347	0.00884807		0.00114934	0.000965601	0.50644		0.398286	0.373725	0.99402
cg04473235	5	77080995					0.518373	0.484686	0.527179		-0.0422707	0.0520245	0.00975383		0.00115049	0.00076048	0.441758		0.398286	0.368749	0.99402
cg00362381	16	665320	RAB40C	Body	S_Shore		0.841642	0.819938	0.854204		-0.0299001	0.0413626	0.0114625		0.00115134	0.000241268	0.207127		0.398286	0.343698	0.99402
cg12666976	2	1482838	TPO	Body	S_Shore		0.447706	0.468569	0.44751		0.0223926	-0.0303879	-0.00799534		0.0011535	0.000294642	0.238877		0.398286	0.344148	0.99402
cg04750265	11	3127554	OSBPL5	Body			0.511371	0.494648	0.520469		-0.0253198	0.0334163	0.00809651		0.00115583	0.00039093	0.289956		0.398286	0.353647	0.99402
cg11827976	3	177494197					0.918322	0.932886	0.913448		0.0196541	-0.0236558	-0.00400168		0.00115894	0.000939934	0.496936		0.398286	0.373575	0.99402
cg04225356	9	77502854	TRPM6	1stExon	S_Shore		0.398856	0.42251	0.381023		0.0283713	-0.0359772	-0.0076059		0.00116331	0.000580938	0.37332		0.398286	0.354613	0.99402
cg13376417	X	119764072	C1GALT1C1	TSS200	Island		0.378541	0.346676	0.354138		-0.0595711	0.0732422	0.0136711		0.00116847	0.000780278	0.444996		0.398286	0.369194	0.99402
cg25067284	3	64010904	PSMD6	TSS1500	S_Shore		0.79159	0.768953	0.809573		-0.0320813	0.0495267	0.0174454		0.0011716	7.45028e-05	0.0798023		0.398286	0.337617	0.99402
cg20370799	9	79508831	PRUNE2	Body			0.70062	0.65075	0.705066		-0.0598303	0.0718596	0.0120293		0.00117913	0.000975185	0.503101		0.399204	0.373794	0.99402
cg19391223	1	85070715	LINC01461	Body			0.877324	0.858531	0.848949		-0.0248584	-0.00527233	-0.0301308		0.00118307	0.503333	0.000545653		0.399204	0.837859	0.99402
cg05810129	10	14597004	FAM107B	5URT			0.33417	0.358473	0.310231		0.0402458	-0.0738621	-0.0336162		0.0011958	9.26556e-06	0.0103876		0.400526	0.283851	0.99402
cg00347584	11	47283025	NR1H3	Body			0.778326	0.822704	0.769066		0.0496928	-0.0605379	-0.0108451		0.00119661	0.00087037	0.468501		0.400526	0.370351	0.99402
cg14438134	21	40170587					0.787953	0.767199	0.791326		-0.0260908	0.0348858	0.008795		0.00120646	0.00036033	0.267617		0.401158	0.352408	0.99402
cg05239577	5	36148340	LMBRD2	5URT	N_Shelf		0.827501	0.807405	0.795843		-0.0253637	-0.00668758	-0.0320513		0.00120846	0.407973	0.000371503		0.401158	0.78834	0.99402
cg06623197	22	30400763	MTMR3	Body			0.704081	0.745643	0.692754		0.0432442	-0.0552187	-0.0119746		0.00121634	0.000570663	0.360501		0.40141	0.354207	0.99402
cg13751138	10	134970692			N_Shore		0.724682	0.700241	0.740796		-0.0317182	0.0448934	0.0131751		0.00122482	0.000204378	0.176024		0.401546	0.342863	0.99402
cg19760965	3	194868843	XXYLT1	Body			0.342539	0.386888	0.284221		0.0546682	-0.0926263	-0.0379581		0.00125087	2.70786e-05	0.0298253		0.402884	0.320009	0.99402
cg05508639	15	90745541	SEMA4B	Body	S_Shore		0.513299	0.536724	0.503046		0.0249678	-0.0338457	-0.00887794		0.00125239	0.000327604	0.245016		0.402884	0.346438	0.99402
cg12638261	12	22063773	ABCC9	Body			0.454614	0.402894	0.473044		-0.0565496	0.0773709	0.0208213		0.00125492	0.000298909	0.229337		0.402884	0.344148	0.99402
cg27094470	5	131637558	SLC22A4	Body			0.734186	0.762107	0.716048		0.0346625	-0.0522233	-0.0175609		0.001255	0.000107084	0.10347		0.402884	0.341597	0.99402
cg09525227	X	103500030	ESX1	TSS1500	S_Shore		0.407081	0.38112	0.379805		-0.0552493	0.0733496	0.0181004		0.0012923	0.000418137	0.284565		0.404712	0.353647	0.99402
cg08452590	2	55529467	CCDC88A	Body			0.839502	0.785307	0.858542		-0.0598592	0.0777665	0.0179073		0.00129977	0.000519951	0.327638		0.404712	0.353647	0.99402
cg07466410	X	9730619	GPR143	Body	N_Shelf		0.820782	0.83921	0.816172		0.0245819	-0.0301114	-0.00552953		0.0013033	0.000904944	0.459473		0.405299	0.371649	0.99402
cg21279955	1	153747551	SLC27A3	TSS1500	N_Shore		0.317953	0.343518	0.316098		0.0334006	-0.0407948	-0.00739425		0.00130746	0.000932273	0.466677		0.405596	0.373575	0.99402
cg05976716	2	143731181	KYNU	Body			0.810253	0.829526	0.7973		0.0290415	-0.0355672	-0.00652577		0.00131264	0.00091333	0.460305		0.406321	0.371854	0.99402
cg09088580	5	14491507	TRIO	Body	S_Shelf		0.887849	0.912469	0.860873		0.0328183	-0.060466	-0.0276477		0.00131813	1.01768e-05	0.010557		0.406827	0.283851	0.99402
cg04494197	11	1011415	AP2A2	3UTR	S_Shore		0.889839	0.918504	0.870817		0.0328607	-0.0490132	-0.0161525		0.00133006	0.000128787	0.115735		0.406897	0.341597	0.99402
cg14724283	1	29564502	PTPRU	Body	Island		0.0680067	0.0533353	0.0766008		-0.0186302	0.0314074	0.0127772		0.00134384	3.18179e-05	0.032924		0.406897	0.320009	0.99402
cg04326287	12	53896308	TARBP2	Body	S_Shelf		0.795009	0.82153	0.784253		0.0343707	-0.0499233	-0.0155526		0.00134827	0.000174536	0.146339		0.406897	0.341597	0.99402
cg08569266	22	36500793					0.792667	0.740333	0.810474		-0.0525456	0.0663833	0.0138376		0.00135547	0.000709863	0.389808		0.406897	0.364457	0.99402
cg07748583	7	151157166					0.416646	0.379495	0.438292		-0.0365422	0.0660305	0.0294883		0.00136169	1.3703e-05	0.0140209		0.406897	0.283851	0.99402
cg09229974	3	124342971	KALRN	Body			0.531213	0.508027	0.541058		-0.0279165	0.0385678	0.0106513		0.0013664	0.000299144	0.217824		0.407399	0.344148	0.99402
cg03415603	17	37791589	PPP1R1B	Body	N_Shore		0.752915	0.774081	0.731479		0.0319677	-0.0509675	-0.0189998		0.00137343	6.34188e-05	0.0615303		0.40772	0.329779	0.99402
cg12533496	17	26859931	FOXN1	Body			0.630319	0.652609	0.624867		0.0292121	-0.0396456	-0.0104335		0.00137819	0.000361669	0.24801		0.40772	0.352408	0.99402
cg25402362	X	111624251	ZCCHC16	5URT	S_Shore		0.492754	0.466994	0.496277		-0.0342502	0.0434847	0.00923441		0.00138686	0.00069473	0.380071		0.408189	0.364457	0.99402
cg03742273	1	2772664			Island		0.911024	0.930758	0.905484		0.025401	-0.0322477	-0.00684671		0.00139445	0.000699219	0.38049		0.408189	0.364457	0.99402
cg17137888	10	5592777					0.69564	0.722176	0.680225		0.0319948	-0.0397775	-0.00778276		0.00139882	0.000851498	0.428015		0.408189	0.370351	0.99402
cg20220993	20	49948205					0.796027	0.821347	0.785595		0.0315058	-0.0469276	-0.0154219		0.0014071	0.000140362	0.119422		0.408189	0.341597	0.99402
cg11131384	7	155325597	CNPY1	5URT	N_Shore		0.351797	0.315932	0.366829		-0.0279073	0.0343806	0.00647331		0.00141503	0.00093658	0.450042		0.408763	0.373575	0.99402
cg07511812	X	102431190					0.170857	0.134389	0.184709		-0.0408745	0.05477	0.0138955		0.00142583	0.000426888	0.272612		0.408763	0.353647	0.99402
cg18753440	7	63955786					0.138383	0.185017	0.133024		0.0548464	-0.0733569	-0.0185105		0.0014285	0.000435591	0.276088		0.408763	0.353647	0.99402
cg25017422	2	139700365					0.613387	0.586642	0.624673		-0.0322163	0.0457629	0.0135466		0.00142859	0.00023693	0.178295		0.408763	0.343698	0.99402
cg04608399	12	68123453	LOC101927901	TSS200			0.54003	0.514139	0.556283		-0.0358726	0.0476298	0.0117572		0.00143425	0.000470074	0.290007		0.408818	0.353647	0.99402
cg13818664	11	56099655					0.821902	0.85628	0.800408		0.0361084	-0.0472492	-0.0111409		0.00146324	0.000553565	0.319532		0.411007	0.354207	0.99402
cg27053969	4	159772547	FNIP2	Body			0.86831	0.850058	0.845836		-0.0196725	-0.00398738	-0.0236598		0.00147507	0.532623	0.000746518		0.411495	0.851292	0.99402
cg24964694	6	36308389					0.355608	0.33555	0.3697		-0.0219614	0.0362894	0.0143279		0.00148937	4.66169e-05	0.0436184		0.411774	0.327512	0.99402
cg11673850	12	689068	NINJ2	5URT			0.756128	0.773601	0.747535		0.022319	-0.0294435	-0.00712448		0.00149023	0.000522571	0.304507		0.411774	0.353647	0.99402
cg05444038	4	87503795					0.271341	0.301904	0.273007		0.0413688	-0.0518834	-0.0105146		0.00150547	0.000850042	0.411856		0.411774	0.370351	0.99402
cg09090899	16	29974391	TMEM219	5URT	S_Shore		0.738526	0.75174	0.729908		0.0196003	-0.0259375	-0.0063372		0.00151185	0.000515425	0.299281		0.411857	0.353647	0.99402
cg24572019	2	74428702	MTHFD2	Body	S_Shelf		0.874994	0.858697	0.881737		-0.0258414	0.0379496	0.0121082		0.00151227	0.000178953	0.138202		0.411857	0.341597	0.99402
cg21038264	4	780856	CPLX1	Body	S_Shore		0.103549	0.0895262	0.102608		-0.0198952	0.0247898	0.00489466		0.00152487	0.000914489	0.427437		0.411857	0.371854	0.99402
cg13459589	6	39865167	DAAM2	Body			0.813046	0.782353	0.823027		-0.0334694	0.0414447	0.00797527		0.00152618	0.000968391	0.441934		0.411857	0.373725	0.99402
cg25519842	14	104222945	PPP1R13B	Body			0.832199	0.848352	0.849507		0.0180507	0.0035897	0.0216404		0.00153752	0.542244	0.000804099		0.411857	0.855912	0.99402
cg02003175	7	2897397					0.860653	0.885235	0.855309		0.0239451	-0.0309027	-0.00695753		0.00153935	0.00066785	0.350657		0.411857	0.363612	0.99402
cg16532497	4	44448931	KCTD8	Body	N_Shore		0.0858789	0.0582821	0.091333		-0.0299286	0.0396141	0.00968547		0.00154013	0.000525201	0.299869		0.411857	0.353647	0.99402
cg02487930	4	189476745	LINC01060	Body			0.838548	0.809539	0.846094		-0.0395936	0.0501337	0.0105401		0.00154057	0.000798173	0.391711		0.411857	0.370351	0.99402
cg26369916	X	139587279	SOX3	TSS200	Island		0.474347	0.456886	0.465201		-0.0376315	0.0589709	0.0213394		0.00155459	9.1032e-05	0.0772405		0.413164	0.341597	0.99402
cg05079195	9	98168354					0.823687	0.802821	0.830342		-0.0252458	0.039304	0.0140582		0.00155684	9.81472e-05	0.0823542		0.413279	0.341597	0.99402
cg16076962	11	118502103	PHLDB1	Body	N_Shelf		0.742232	0.754819	0.735547		0.0179685	-0.0234572	-0.00548873		0.00156194	0.000608958	0.327866		0.413504	0.354701	0.99402
cg09993814	20	36154222	BLCAP	5URT	N_Shore		0.903507	0.918652	0.900988		0.0172664	-0.0215291	-0.00426275		0.00156771	0.000935991	0.427331		0.413504	0.373575	0.99402
cg05769317	18	48555713	SMAD4	TSS1500	N_Shore		0.659636	0.684016	0.648261		0.0263734	-0.038385	-0.0120116		0.00157095	0.000206344	0.150698		0.413504	0.342863	0.99402
cg10425032	X	119694959	CUL4B	Body	Island		0.197563	0.148735	0.202457		-0.0740837	0.0947697	0.020686		0.00157727	0.000744905	0.37071		0.413504	0.368749	0.99402
cg17112828	1	204655244	LRRN2	TSS1500	S_Shore		0.671333	0.703329	0.652096		0.0336382	-0.0474127	-0.0137745		0.00158714	0.000291443	0.194649		0.413504	0.344148	0.99402
cg19994824	1	94241905	BCAR3	5URT			0.804346	0.776385	0.770123		-0.0273508	-0.00957814	-0.036929		0.00160093	0.290121	0.000264065		0.413504	0.710806	0.99402
cg04460007	4	52725497	DCUN1D4	5URT			0.765354	0.811369	0.746943		0.0535094	-0.0699879	-0.0164785		0.00161272	0.000619807	0.325811		0.413504	0.356342	0.99402
cg22950598	12	56139862	GDF11	Body	S_Shelf		0.684096	0.712382	0.675881		0.0351961	-0.0466984	-0.0115023		0.0016159	0.000541873	0.297917		0.413504	0.354207	0.99402
cg06295519	11	102821492	MMP13	Body			0.773589	0.804295	0.751875		0.0306601	-0.0433981	-0.0127381		0.00162207	0.000286537	0.189577		0.413504	0.343698	0.99402
cg23566468	7	102095364	ORAI2	3UTR	N_Shelf		0.816183	0.842344	0.807493		0.0283941	-0.039077	-0.0106828		0.00162305	0.000380791	0.233069		0.413504	0.353647	0.99402
cg20683799	1	63989117	EFCAB7	1stExon			0.161717	0.137272	0.169734		-0.0278239	0.0358462	0.00802232		0.00162489	0.000720482	0.357294		0.413504	0.365884	0.99402
cg14624451	19	36288795	LINC01529	Body			0.341428	0.318276	0.351051		-0.0294549	0.0376251	0.0081702		0.00163084	0.000782992	0.37566		0.413504	0.369194	0.99402
cg14459011	4	103998497	SLC9B2	1stExon	S_Shore		0.301088	0.384653	0.291676		0.109741	-0.142051	-0.0323106		0.00163601	0.000694576	0.347809		0.413504	0.364457	0.99402
cg13258131	2	778688					0.27123	0.217709	0.278695		-0.0643505	0.0829777	0.0186272		0.00163774	0.000720795	0.355874		0.413504	0.365884	0.99402
cg07620889	2	227700566	RHBDD1	TSS200	Island		0.123631	0.100277	0.136152		-0.0279416	0.0366748	0.00873317		0.0016478	0.000614165	0.32002		0.413504	0.356076	0.99402
cg13567744	7	70790932	WBSCR17	Body			0.813495	0.775969	0.820875		-0.044742	0.0568011	0.0120591		0.0016673	0.000848894	0.390285		0.4148	0.370351	0.99402
cg08647039	19	13120987	NFIX	Body	Island		0.312579	0.345792	0.278654		0.0410012	-0.0680625	-0.0270614		0.00167188	5.18308e-05	0.0440036		0.4148	0.329779	0.99402
cg04780361	16	31500659	SLC5A2	Body	S_Shore		0.622752	0.649312	0.615616		0.0293162	-0.0375371	-0.00822091		0.00167388	0.000788113	0.371997		0.4148	0.369194	0.99402
cg21352794	1	162530791	UAP1	TSS1500	N_Shore		0.487138	0.448642	0.505507		-0.0526669	0.0667992	0.0141322		0.00169225	0.000870131	0.393166		0.4148	0.370351	0.99402
cg22386930	2	25605869	DTNB	Body			0.848557	0.87254	0.836789		0.0300329	-0.0445136	-0.0144807		0.00170005	0.000187896	0.13273		0.4148	0.341597	0.99402
cg12920462	9	138039707					0.687055	0.655847	0.700533		-0.0343192	0.0554144	0.0210952		0.0017454	7.57419e-05	0.0602307		0.415975	0.337617	0.99402
cg12814081	16	53454035					0.876859	0.857905	0.855735		-0.0184378	-0.0043974	-0.0228352		0.00176165	0.472837	0.000690336		0.417315	0.823072	0.99402
cg11985287	19	2556805	GNG7	5URT	S_Shore		0.723999	0.700514	0.74187		-0.0320562	0.0450045	0.0129483		0.00177095	0.000346052	0.206164		0.417387	0.351952	0.99402
cg19042390	6	166261046					0.600718	0.551073	0.612856		-0.0526399	0.0741847	0.0215448		0.00178718	0.000336711	0.200919		0.417387	0.350262	0.99402
cg13484553	9	137990330	OLFM1	Body			0.37715	0.33201	0.399347		-0.0546432	0.0690447	0.0144016		0.00179375	0.000959052	0.404696		0.417387	0.373712	0.99402
cg15346619	10	675907	DIP2C	Body	N_Shelf		0.659362	0.601377	0.681333		-0.0637199	0.0878605	0.0241407		0.00179513	0.000420783	0.235342		0.417387	0.353647	0.99402
cg06141346	11	93517122	MED17	TSS1500	N_Shore		0.361365	0.330606	0.372393		-0.0355118	0.0471649	0.0116531		0.00179823	0.000605979	0.301971		0.417517	0.354701	0.99402
cg04600297	19	42750575			S_Shelf		0.657611	0.692198	0.637334		0.0413405	-0.0532308	-0.0118903		0.00179906	0.000810131	0.364141		0.41758	0.370351	0.99402
cg06704804	2	6798220					0.803877	0.790019	0.811615		-0.0227484	0.0305684	0.00781999		0.00181603	0.000548119	0.280726		0.418232	0.354207	0.99402
cg17742617	12	63039927	PPM1H	3UTR			0.881827	0.854842	0.902072		-0.0362553	0.0599613	0.023706		0.00181791	6.08001e-05	0.0478042		0.418406	0.329779	0.99402
cg01386294	6	25732093	HIST1H2APS1	TSS1500	N_Shore		0.463746	0.436847	0.476857		-0.0304376	0.0439265	0.0134889		0.00182073	0.000270445	0.168491		0.418533	0.343698	0.99402
cg04541678	1	213415277	RPS6KC1	Body			0.781548	0.820138	0.768867		0.035329	-0.0525417	-0.0172127		0.00184236	0.00020065	0.132432		0.419335	0.342863	0.99402
cg07869839	18	43419501	SIGLEC15	Body	S_Shore		0.0758792	0.110833	0.0601266		0.0442963	-0.0602174	-0.0159211		0.00184863	0.000500347	0.261018		0.419335	0.353647	0.99402
cg04758026	2	152159591					0.761273	0.730114	0.782168		-0.0436585	0.0620532	0.0183946		0.00185726	0.000323722	0.190472		0.419359	0.346438	0.99402
[truncated: 1,968 more rows]
