# Supplementary material for: Therapeutic efficacy of dimethyl fumarate in relapsing-remitting multiple sclerosis associates with ROS pathway in monocytes
Source: Nat Commun. 2019 Jul 12;10:3081. doi: 10.1038/s41467-019-11139-3 (PMC6626021; doi:10.1038/s41467-019-11139-3)
Supplement: Supplementary file 6 — Supplementary Data 4 [file 41467_2019_11139_MOESM6_ESM.xlsx]

## Sheet: Dataset 4A
Supplementary Dataset 4. Association of SNPs in NOX3 to ROS production in monocytes after ex vivo stimulation with E.coli
		Spontaneous ROS production monocytes				ROS production moncytes ex vivo E.coli
MARKER (CHR:BP: RS)	Allele	beta	lower 95% CI	upper 95% CI	P	beta	lower 95% CI	upper 95% CI	P	GENE
6:155712445:RS162990	G	0.04828	-0.2912	0.3877	0.781	0.02658	-0.2918	0.345	0.8703	NOX3
6:155716869:RS151223	A	0.04828	-0.2912	0.3877	0.781	0.02658	-0.2918	0.345	0.8703	NOX3
6:155724578:RS10484603	G	-0.2057	-0.6047	0.1934	0.3148	-0.191	-0.5617	0.1797	0.3149	NOX3
6:155733557:RS17086266	A	0.1078	-0.2343	0.4499	0.5383	0.1037	-0.217	0.4245	0.5277	NOX3
6:155734754:RS438239	A	-0.1109	-0.4296	0.2078	0.4969	0.02618	-0.2713	0.3237	0.8634	NOX3
6:155734803:RS12527321	A	0.07013	-0.3221	0.4623	0.7267	0.1086	-0.2588	0.4761	0.5636	NOX3
6:155737532:RS231943	A	-0.8917	-2.146	0.3621	0.1664	-0.7831	-1.964	0.3973	0.1964	NOX3
6:155738580:RS10080901	G	0.6327	0.07679	1.189	0.02791	-0.1313	-0.6537	0.391	0.6232	NOX3
6:155739768:RS231944	C	0.07609	-0.2444	0.3966	0.6427	0.01886	-0.2821	0.3198	0.9025	NOX3
6:155739953:RS7769639	G	-0.6671	-1.748	0.4136	0.2291	-0.1023	-1.126	0.9211	0.845	NOX3
6:155740285:RS231946	A	-0.7043	-1.526	0.1174	0.09606	-0.3266	-1.108	0.4542	0.4142	NOX3
6:155740528:RS2294680	C	0.1777	-0.166	0.5214	0.3133	0.1565	-0.1658	0.4788	0.3435	NOX3
6:155740704:RS2294682	A	0.1209	-0.2319	0.4737	0.5033	0.146	-0.1843	0.4764	0.3882	NOX3
6:155741520:RS231947	A	-0.173	-0.4522	0.1063	0.2276	-0.1322	-0.3933	0.129	0.3236	NOX3
6:155741637:RS9322523	G	-0.1231	-0.7324	0.4863	0.6931	-0.3894	-0.9577	0.1788	0.1822	NOX3
6:155742113:RS231948	A	0.02707	-0.2544	0.3086	0.8509	0.02343	-0.2413	0.2881	0.8626	NOX3
6:155742845:RS2235667	A	0.1944	-0.071	0.4598	0.1542	0.2441	-0.0002714	0.4885	0.05299	NOX3
6:155743012:RS10484604	A	-0.3502	-1.112	0.4114	0.3696	-0.06489	-0.7838	0.654	0.8599	NOX3
6:155743503:RS9384326	C	0.1844	-0.2434	0.6122	0.4002	0.1873	-0.2091	0.5836	0.3566	NOX3
6:155745528:RS9397819	T	0.1402	-0.3173	0.5978	0.5493	0.1138	-0.3165	0.5442	0.6053	NOX3
6:155749494:RS231952	A	-0.2534	-0.6253	0.1184	0.1846	-0.3021	-0.6492	0.04492	0.091	NOX3
6:155749713:RS2076471	G	0.1226	-0.188	0.4331	0.441	0.2059	-0.0835	0.4954	0.1662	NOX3
6:155750035:RS231954	G	-0.05105	-0.3493	0.2472	0.738	-0.007993	-0.2886	0.2726	0.9556	NOX3
6:155750955:RS9480136	A	-0.00655	-0.7637	0.7506	0.9865	-0.3675	-1.075	0.3405	0.3114	NOX3
6:155753417:RS11961314	G	-0.6209	-2.068	0.826	0.4023	-0.4611	-1.823	0.9011	0.5085	NOX3
6:155754323:RS231957	G	-0.03891	-0.3497	0.2719	0.8067	-0.04199	-0.3338	0.2498	0.7785	NOX3
6:155754706:RS1546894	A	0.4816	-0.2596	1.223	0.2058	0.0557	-0.6465	0.7579	0.8767	NOX3
6:155754802:RS9480137	T	-0.737	-1.558	0.08398	0.08152	-0.4977	-1.275	0.2798	0.2125	NOX3
6:155755136:RS9371890	A	-0.1705	-0.5415	0.2005	0.37	-0.2925	-0.6373	0.05234	0.0995	NOX3
6:155755974:RS231959	G	0.02115	-0.274	0.3163	0.8886	-0.02945	-0.3069	0.248	0.8356	NOX3
6:155758388:RS10223752	A	0.02178	-0.4933	0.5369	0.9341	-0.08947	-0.573	0.3941	0.7176	NOX3
6:155758610:RS2235668	A	-0.07862	-0.4674	0.3102	0.6927	-0.2167	-0.5796	0.1462	0.2446	NOX3
6:155759200:RS12191893	G	0.05447	-0.2309	0.3399	0.7091	-0.06826	-0.3364	0.1998	0.6188	NOX3
6:155760084:RS2235669	A	0.2003	-0.4255	0.8261	0.5319	0.09742	-0.4918	0.6867	0.7466	NOX3
6:155760195:RS2235670	A	-0.1602	-0.636	0.3156	0.5108	-0.2466	-0.692	0.1989	0.2805	NOX3
6:155761246:RS3749930	A	0.2003	-0.4255	0.8261	0.5319	0.09742	-0.4918	0.6867	0.7466	NOX3
6:155761521:RS6932514	A	-0.2505	-0.7562	0.2552	0.3339	-0.2043	-0.6799	0.2713	0.4018	NOX3
6:155766362:RS6919626	G	-0.2056	-0.5084	0.0972	0.1863	-0.2758	-0.5569	0.005155	0.05714	NOX3
6:155766687:RS6935359	A	0.234	-0.1261	0.5941	0.2058	0.0944	-0.2457	0.4345	0.5876	NOX3
6:155769389:RS4516954	G	0.0384	-0.261	0.3378	0.802	0.2026	-0.07612	0.4813	0.1573	NOX3
6:155770193:RS2235672	A	0.5039	-0.487	1.495	0.3213	0.7212	-0.2041	1.646	0.1297	NOX3
6:155770432:RS2235673	G	0.2519	-0.1489	0.6526	0.2209	0.1534	-0.223	0.5297	0.4263	NOX3
6:155771008:RS2235674	A	0.0007281	-0.2736	0.275	0.9959	0.06248	-0.1951	0.32	0.6354	NOX3
6:155771142:RS12196156	A	0.02013	-0.2921	0.3323	0.8997	0.1454	-0.146	0.4368	0.3304	NOX3
6:155771597:RS12661812	A	-0.2036	-0.6972	0.29	0.4208	-0.09041	-0.5555	0.3747	0.704	NOX3
6:155772039:RS9478652	A	-0.07073	-0.4349	0.2935	0.7043	0.06123	-0.2797	0.4022	0.7256	NOX3
6:155776714:RS9480140	A	-0.1745	-0.5951	0.2461	0.418	0.05131	-0.342	0.4447	0.7987	NOX3
6:155776854:RS6906426	C	0.5161	0.138	0.8942	0.008714	0.2519	-0.1122	0.6159	0.1781	NOX3
6:155778550:RS17822847	C	0.3846	-0.241	1.01	0.231	0.08702	-0.5048	0.6788	0.7738	NOX3
7:6414641:RS34353637	A	-0.6225	-1.584	0.3394	0.2076	-0.403	-1.311	0.5049	0.3864	RAC1
7:6414732:RS34106847	C	-0.2839	-0.6254	0.05748	0.1062	0.1486	-0.1739	0.4711	0.3686	RAC1
7:6414918:RS35156887	G	-0.4406	-1.251	0.3693	0.2888	0.1442	-0.6204	0.9088	0.7124	RAC1
7:6415040:RS34593300	G	-0.6225	-1.584	0.3394	0.2076	-0.403	-1.311	0.5049	0.3864	RAC1
7:6415313:RS35057107	A	-0.1462	-0.5738	0.2814	0.5044	-0.2452	-0.641	0.1505	0.2273	RAC1
7:6415613:RS34762204	C	-0.1247	-0.553	0.3037	0.5697	-0.2241	-0.6211	0.1728	0.2711	RAC1
7:6416588:RS7456834	G	-0.3502	-0.7045	0.004062	0.05548	0.06715	-0.2703	0.4046	0.6973	RAC1
7:6416744:RS35190087	A	-0.116	-0.9657	0.7338	0.7896	-0.07078	-0.8697	0.7281	0.8625	RAC1
7:6417836:RS79686877	C	0.6122	-0.3341	1.558	0.2078	-0.3086	-1.2	0.5828	0.499	RAC1
7:6418198:RS35551995	C	-0.6225	-1.584	0.3394	0.2076	-0.403	-1.311	0.5049	0.3864	RAC1
7:6418275:RS7784465	G	-0.1247	-0.553	0.3037	0.5697	-0.2241	-0.6211	0.1728	0.2711	RAC1
7:6418278:RS2347338	A	-0.6225	-1.584	0.3394	0.2076	-0.403	-1.311	0.5049	0.3864	RAC1
7:6418378:RS17196595	A	-0.3502	-0.7045	0.004062	0.05548	0.06715	-0.2703	0.4046	0.6973	RAC1
7:6419540:RS117652353	A	-0.1804	-0.7605	0.3996	0.5434	0.272	-0.2712	0.8152	0.3287	RAC1
7:6419793:RS836488	A	-0.116	-0.9657	0.7338	0.7896	-0.07078	-0.8697	0.7281	0.8625	RAC1
7:6419994:RS10499343	A	-0.1247	-0.553	0.3037	0.5697	-0.2241	-0.6211	0.1728	0.2711	RAC1
7:6420199:RS702482	T	-0.116	-0.9657	0.7338	0.7896	-0.07078	-0.8697	0.7281	0.8625	RAC1
7:6420955:RS10499344	G	-0.1247	-0.553	0.3037	0.5697	-0.2241	-0.6211	0.1728	0.2711	RAC1
7:6421594:RS34884077	G	-0.3502	-0.7045	0.004062	0.05548	0.06715	-0.2703	0.4046	0.6973	RAC1
7:6421915:RS836486	C	-0.116	-0.9657	0.7338	0.7896	-0.07078	-0.8697	0.7281	0.8625	RAC1
7:6422110:RS35298646	G	0.2559	-0.549	1.061	0.5346	-0.4237	-1.177	0.3299	0.273	RAC1
7:6422490:RS78833408	C	-0.6225	-1.584	0.3394	0.2076	-0.403	-1.311	0.5049	0.3864	RAC1
7:6422556:RS10951982	A	-0.2839	-0.6254	0.05748	0.1062	0.1486	-0.1739	0.4711	0.3686	RAC1
7:6422800:RS10234438	G	-0.6225	-1.584	0.3394	0.2076	-0.403	-1.311	0.5049	0.3864	RAC1
7:6422829:RS35266813	A	0.2559	-0.549	1.061	0.5346	-0.4237	-1.177	0.3299	0.273	RAC1
7:6423243:RS35194102	A	0.2559	-0.549	1.061	0.5346	-0.4237	-1.177	0.3299	0.273	RAC1
7:6423346:RS10238136	A	-0.6225	-1.584	0.3394	0.2076	-0.403	-1.311	0.5049	0.3864	RAC1
7:6423872:RS768409	A	-0.1494	-0.5863	0.2875	0.5044	-0.2152	-0.6202	0.1897	0.3	RAC1
7:6424289:RS11514804	G	-0.3081	-0.6509	0.03475	0.08122	0.1404	-0.1843	0.4651	0.3988	RAC1
7:6425906:RS34178055	A	-0.1473	-0.5807	0.2862	0.507	-0.2173	-0.6191	0.1845	0.2916	RAC1
7:6426479:RS17776100	A	-0.4265	-1.269	0.4154	0.3231	-0.2085	-1.003	0.5857	0.608	RAC1
7:6427681:RS77262360	A	-0.06878	-0.9894	0.8518	0.8839	-0.3633	-1.226	0.4996	0.4112	RAC1
7:6427884:RS34378191	G	0.2559	-0.549	1.061	0.5346	-0.4237	-1.177	0.3299	0.273	RAC1
7:6429331:RS35130552	G	-0.6225	-1.584	0.3394	0.2076	-0.403	-1.311	0.5049	0.3864	RAC1
7:6431091:RS6967221	A	-0.4406	-1.251	0.3693	0.2888	0.1442	-0.6204	0.9088	0.7124	RAC1
7:6431209:RS35981225	A	-0.6225	-1.584	0.3394	0.2076	-0.403	-1.311	0.5049	0.3864	RAC1
7:6431256:RS35530051	A	-0.1439	-0.6189	0.331	0.5539	-0.1163	-0.5559	0.3233	0.6051	RAC1
7:6431404:RS836480	A	-0.3439	-0.6267	-0.06113	0.01901	-0.1054	-0.3751	0.1644	0.4457	RAC1
7:6431420:RS836479	A	-0.08704	-0.6208	0.4467	0.7499	-0.212	-0.7122	0.2881	0.408	RAC1
7:6431457:RS3729793	C	-0.1439	-0.6189	0.331	0.5539	-0.1163	-0.5559	0.3233	0.6051	RAC1
7:6431690:RS836478	A	-0.3439	-0.6267	-0.06113	0.01901	-0.1054	-0.3751	0.1644	0.4457	RAC1
7:6431933:RS702484	C	-0.33	-0.6465	-0.01362	0.04352	-0.03198	-0.335	0.271	0.8365	RAC1
7:6432692:RS35649698	A	-0.1439	-0.6189	0.331	0.5539	-0.1163	-0.5559	0.3233	0.6051	RAC1
7:6432750:RS33986000	A	-0.3754	-0.7483	-0.002517	0.05121	0.08412	-0.2709	0.4392	0.6434	RAC1
7:6434087:RS836474	A	-0.116	-0.9657	0.7338	0.7896	-0.07078	-0.8697	0.7281	0.8625	RAC1
7:6434213:RS56228579	A	0.04707	-0.454	0.5482	0.8543	-0.08343	-0.5458	0.3789	0.7243	RAC1
7:6434887:RS6942723	G	-0.178	-0.5443	0.1883	0.3432	-0.04963	-0.3939	0.2946	0.7781	RAC1
7:6434904:RS836472	A	-0.3781	-0.7233	-0.03276	0.03428	0.03186	-0.2989	0.3626	0.8506	RAC1
7:6435154:RS836470	A	-0.3814	-0.7288	-0.03394	0.03383	0.04246	-0.2904	0.3754	0.8031	RAC1
7:6435220:RS1880118	C	-0.3775	-0.7332	-0.02174	0.04008	0.0571	-0.2828	0.397	0.7426	RAC1
7:6435257:RS34610704	G	-0.6225	-1.584	0.3394	0.2076	-0.403	-1.311	0.5049	0.3864	RAC1
7:6435845:RS929926	G	-0.1473	-0.5807	0.2862	0.507	-0.2173	-0.6191	0.1845	0.2916	RAC1
7:6435901:RS12536544	A	-0.3165	-0.653	0.02004	0.06823	0.1246	-0.1952	0.4443	0.447	RAC1
7:6437801:RS6463554	C	-0.1247	-0.553	0.3037	0.5697	-0.2241	-0.6211	0.1728	0.2711	RAC1
7:6438217:RS35761891	G	-0.1557	-0.7734	0.4621	0.6224	-0.006136	-0.5877	0.5754	0.9835	RAC1
7:6438918:RS836547	A	-0.5388	-1.102	0.02482	0.06387	-0.006884	-0.5324	0.5186	0.9796	RAC1
7:6439448:RS836548	A	-0.3165	-0.653	0.02004	0.06823	0.1246	-0.1952	0.4443	0.447	RAC1
7:6439945:RS836549	G	-0.2926	-0.5699	-0.01535	0.04115	-0.04765	-0.3112	0.2159	0.7238	RAC1
7:6440282:RS34183253	C	-0.1779	-0.6173	0.2614	0.4292	-0.3066	-0.712	0.09888	0.1414	RAC1
7:6441230:RS41308856	A	0.2559	-0.549	1.061	0.5346	-0.4237	-1.177	0.3299	0.273	RAC1
7:6441258:RS6954996	A	-0.6225	-1.584	0.3394	0.2076	-0.403	-1.311	0.5049	0.3864	RAC1
7:6441688:RS2303364	G	0.0318	-0.6055	0.6691	0.9223	0.111	-0.4877	0.7097	0.717	RAC1
7:6441799:RS836551	G	-0.3003	-0.5769	-0.0236	0.03584	-0.04239	-0.3056	0.2208	0.7529	RAC1
7:6442371:RS9374	A	-0.3081	-0.6509	0.03475	0.08122	0.1404	-0.1843	0.4651	0.3988	RAC1
7:6442433:RS12977	A	-0.4406	-1.251	0.3693	0.2888	0.1442	-0.6204	0.9088	0.7124	RAC1
9:140319598:RS11562621	G	0.1833	-0.1136	0.4801	0.2291	-0.1545	-0.4333	0.1243	0.2801	NOXO1
9:140320944:RS28563072	A	-0.1197	-0.5267	0.2873	0.5655	0.1175	-0.2646	0.4996	0.5481	NOXO1
9:140322814:RS13296446	A	-0.3291	-0.747	0.08884	0.1259	-0.0417	-0.4387	0.3553	0.8373	NOXO1
9:140324115:RS9695429	A	0.1018	-0.1992	0.4029	0.5089	-0.05954	-0.3423	0.2232	0.6806	NOXO1
9:140325962:RS11534415	A	0.1473	-0.1555	0.4502	0.3427	-0.1346	-0.4186	0.1494	0.3551	NOXO1
9:140327663:RS34155071	A	-0.06376	-0.3839	0.2564	0.6971	0.06442	-0.2362	0.365	0.6753	NOXO1
16:2029788:RS12933767	G	0.2242	-0.1924	0.6408	0.2941	0.04514	-0.3476	0.4378	0.8222	CYBA1
16:2030127:RS61729118	A	0.22	-0.298	0.7381	0.4071	0.1418	-0.3359	0.6195	0.5619	CYBA1
16:2031405:RS56268858	G	0.01191	-0.2944	0.3183	0.9394	0.1104	-0.176	0.3968	0.4517	CYBA1
16:2032327:RS3785273	G	-0.3486	-0.8863	0.1891	0.2067	0.1046	-0.4046	0.6138	0.688	CYBA1
16:2032408:RS3785272	A	0.2208	-0.1303	0.5719	0.2206	0.06048	-0.2709	0.3919	0.7213	CYBA1
16:88709712:RS7195830	A	-0.1942	-0.5001	0.1117	0.2162	-0.1507	-0.4343	0.1329	0.3002	CYBA
16:88709737:RS1049255	G	0.0811	-0.2216	0.3838	0.6006	0.07546	-0.2056	0.3565	0.5999	CYBA
16:88711819:RS9940427	A	-0.4328	-1.181	0.3154	0.2596	-0.1469	-0.8539	0.5601	0.6848	CYBA
16:88712319:RS12709102	G	-0.138	-0.4329	0.1569	0.3612	-0.1093	-0.3869	0.1683	0.4421	CYBA
16:88712767:RS12933505	A	-0.1718	-0.4832	0.1396	0.2822	0.1168	-0.1749	0.4084	0.4345	CYBA
16:88713236:RS4673	A	-0.305	-0.6147	0.004601	0.05631	0.07433	-0.2198	0.3685	0.6215	CYBA
16:88715741:RS62048002	A	-0.5023	-0.8999	-0.1047	0.01495	-0.08637	-0.4704	0.2977	0.6603	CYBA
16:88716342:RS35601559	A	-0.02585	-0.3178	0.2661	0.8626	-0.1363	-0.4078	0.1352	0.3274	CYBA
16:88716394:RS33997949	C	-0.05379	-0.3225	0.2149	0.6956	-0.08688	-0.3376	0.1639	0.4986	CYBA
16:88717074:RS3794624	A	-0.04302	-0.3303	0.2443	0.7697	-0.08279	-0.3525	0.1869	0.5487	CYBA
16:88717285:RS149933335	G	-0.3123	-0.8648	0.2402	0.2705	-0.005798	-0.5317	0.5201	0.9828	CYBA
22:37258503:RS4821544	G	-0.1747	-0.4702	0.1207	0.2491	0.1859	-0.09045	0.4622	0.1903	RAC2
22:37621109:RS7288684	C	-0.129	-0.5257	0.2677	0.5253	0.1876	-0.1843	0.5595	0.3252	RAC2
22:37624999:RS739041	G	-0.2033	-0.4881	0.08151	0.1649	-0.2688	-0.5313	-0.006198	0.04748	RAC2
22:37625077:RS2284036	G	-0.1222	-0.5586	0.3143	0.5845	-0.2163	-0.6237	0.1912	0.3007	RAC2
22:37625277:RS11089831	A	-0.0212	-0.5404	0.498	0.9364	-0.1645	-0.651	0.3221	0.5092	RAC2
22:37625343:RS142272949	A	0.02578	-0.6531	0.7047	0.9408	0.5212	-0.1091	1.152	0.1082	RAC2
22:37625644:RS4140870	G	-0.1249	-0.5465	0.2968	0.5629	-0.07682	-0.4724	0.3188	0.7043	RAC2
22:37626102:RS2284037	G	-0.08744	-0.3802	0.2053	0.5596	-0.2163	-0.4858	0.05321	0.1188	RAC2
22:37627234:RS9610682	G	-0.1126	-0.4038	0.1785	0.45	-0.1918	-0.4604	0.07676	0.1646	RAC2
22:37627246:RS9610683	C	-0.1126	-0.4038	0.1785	0.45	-0.1918	-0.4604	0.07676	0.1646	RAC2
22:37637653:RS2239774	C	-0.1695	-0.5339	0.1949	0.364	-0.1753	-0.5172	0.1665	0.3171	RAC2
22:37637841:RS2239775	A	-0.578	-1.05	-0.1056	0.01833	-0.2006	-0.6556	0.2545	0.3897	RAC2
22:37638221:RS35634144	C	-0.3442	-1.376	0.6873	0.5146	0.239	-0.6336	1.112	0.5926	RAC2
22:37638296:RS2285109	T	0.2262	-0.02633	0.4786	0.0822	0.2038	-0.03392	0.4416	0.09596	RAC2
22:37638621:RS75375644	A	-0.3442	-1.376	0.6873	0.5146	0.239	-0.6336	1.112	0.5926	RAC2
22:37638960:RS2213430	A	0.2437	-0.004139	0.4915	0.05676	0.1621	-0.07305	0.3973	0.1796	RAC2

## Sheet: Dataset 4B
Supplementary Dataset 4. Association of selected SNPs to response to treatment with DMF
MARKER (CHR:BP: RS)	Allele	OR	lower 95% CI OR	upper 95% CI OR	P	GENE
6:155712445:RS162990	G	0.7655	0.4484	1.307	0.3274	NOX3
6:155716869:RS151223	A	0.7519	0.4376	1.292	0.3018	NOX3
6:155724578:RS10484603	G	0.5955	0.2197	1.614	0.3083	NOX3
6:155733557:RS17086266	A	0.7966	0.4625	1.372	0.4125	NOX3
6:155734754:RS438239	A	1.097	0.6947	1.733	0.6906	NOX3
6:155734803:RS12527321	A	1.044	0.5695	1.914	0.8893	NOX3
6:155737532:RS231943	A	1.309	0.4582	3.741	0.6149	NOX3
6:155738580:RS10080901	G	0.9762	0.4664	2.043	0.9489	NOX3
6:155739768:RS231944	C	0.9762	0.6129	1.555	0.9194	NOX3
6:155739953:RS7769639	G	2.243	1.011	4.977	0.04699	NOX3
6:155740285:RS231946	A	1.923	0.8876	4.165	0.09738	NOX3
6:155740528:RS2294680	C	0.8818	0.5358	1.451	0.6208	NOX3
6:155740704:RS2294682	A	0.763	0.4413	1.319	0.3328	NOX3
6:155741520:RS231947	A	1.006	0.6606	1.533	0.9766	NOX3
6:155741637:RS9322523	G	0.451	0.1694	1.201	0.111	NOX3
6:155742113:RS231948	G	0.8416	0.5605	1.263	0.4054	NOX3
6:155742845:RS2235667	A	0.751	0.4729	1.193	0.2248	NOX3
6:155743012:RS10484604	A	0.9831	0.3417	2.828	0.9748	NOX3
6:155743503:RS9384326	C	0.7876	0.3351	1.851	0.584	NOX3
6:155745528:RS9397819	T	0.9262	0.3872	2.216	0.8632	NOX3
6:155749494:RS231952	A	1.263	0.729	2.19	0.4046	NOX3
6:155749713:RS2076471	G	0.8796	0.5371	1.441	0.6103	NOX3
6:155750035:RS231954	G	1.04	0.6758	1.599	0.86	NOX3
6:155750955:RS9480136	A	1.291	0.3359	4.963	0.71	NOX3
6:155753417:RS11961314	G	0.7316	0.2425	2.207	0.5791	NOX3
6:155754323:RS231957	G	0.7238	0.4375	1.197	0.2083	NOX3
6:155754706:RS1546894	A	1.629	0.4983	5.327	0.4193	NOX3
6:155754802:RS9480137	T	1.969	0.5722	6.775	0.2826	NOX3
6:155755136:RS9371890	A	1.019	0.6208	1.672	0.9413	NOX3
6:155755974:RS231959	G	0.9944	0.6347	1.558	0.9803	NOX3
6:155758388:RS10223752	A	0.8526	0.4166	1.745	0.6626	NOX3
6:155758610:RS2235668	A	1.158	0.6495	2.066	0.6182	NOX3
6:155759200:RS12191893	G	0.7036	0.4459	1.11	0.1308	NOX3
6:155760084:RS2235669	A	1.042	0.3999	2.716	0.9327	NOX3
6:155760195:RS2235670	A	1.24	0.6396	2.403	0.5245	NOX3
6:155761246:RS3749930	A	0.9178	0.3306	2.548	0.8693	NOX3
6:155761521:RS6932514	A	0.6966	0.3459	1.403	0.3114	NOX3
6:155766362:RS6919626	G	1.572	1.03	2.398	0.03591	NOX3
6:155766687:RS6935359	A	0.4643	0.2673	0.8065	0.006456	NOX3
6:155769389:RS4516954	G	1.086	0.7129	1.655	0.7006	NOX3
6:155770193:RS2235672	A	1.506	0.5825	3.895	0.3982	NOX3
6:155770432:RS2235673	G	0.6725	0.3725	1.214	0.1882	NOX3
6:155771008:RS2235674	A	1.007	0.657	1.544	0.9739	NOX3
6:155771142:RS12196156	A	1.078	0.6518	1.784	0.7691	NOX3
6:155771597:RS12661812	A	1.442	0.7009	2.965	0.3202	NOX3
6:155772039:RS9478652	A	1.257	0.7705	2.051	0.3597	NOX3
6:155776714:RS9480140	A	0.822	0.4262	1.585	0.5584	NOX3
6:155776854:RS6906426	C	0.7225	0.3472	1.503	0.3846	NOX3
6:155778550:RS17822847	C	0.7946	0.3707	1.703	0.5545	NOX3
7:6414641:RS34353637	A	0.9894	0.3336	2.934	0.9846	RAC1
7:6414732:RS34106847	C	0.9641	0.5955	1.561	0.8816	RAC1
7:6414918:RS35156887	G	0.9875	0.3802	2.565	0.9793	RAC1
7:6415040:RS34593300	G	1.127	0.3541	3.59	0.8392	RAC1
7:6415313:RS35057107	A	1.018	0.5558	1.866	0.9533	RAC1
7:6415613:RS34762204	C	1.021	0.5571	1.871	0.9468	RAC1
7:6416588:RS7456834	G	0.9738	0.598	1.586	0.915	RAC1
7:6416744:RS35190087	A	1.877	0.6856	5.139	0.2204	RAC1
7:6417836:RS79686877	C	1.082	0.3877	3.017	0.8809	RAC1
7:6418198:RS35551995	C	0.9894	0.3336	2.934	0.9846	RAC1
7:6418275:RS7784465	G	1.021	0.5571	1.871	0.9468	RAC1
7:6418278:RS2347338	A	0.9894	0.3336	2.934	0.9846	RAC1
7:6418378:RS17196595	A	0.9822	0.6033	1.599	0.9425	RAC1
7:6419540:RS117652353	A	1.614	0.6653	3.917	0.2896	RAC1
7:6419793:RS836488	A	1.652	0.5876	4.645	0.3411	RAC1
7:6419994:RS10499343	A	1.111	0.6113	2.019	0.73	RAC1
7:6420199:RS702482	T	1.473	0.56	3.877	0.4323	RAC1
7:6420955:RS10499344	G	1.111	0.6113	2.019	0.73	RAC1
7:6421594:RS34884077	G	0.9822	0.6033	1.599	0.9425	RAC1
7:6421915:RS836486	C	1.652	0.5876	4.645	0.3411	RAC1
7:6422490:RS78833408	C	0.9894	0.3336	2.934	0.9846	RAC1
7:6422556:RS10951982	A	0.9722	0.6007	1.574	0.9086	RAC1
7:6422800:RS10234438	G	0.9894	0.3336	2.934	0.9846	RAC1
7:6423346:RS10238136	A	0.9894	0.3336	2.934	0.9846	RAC1
7:6423872:RS768409	A	1.094	0.6022	1.987	0.7683	RAC1
7:6424289:RS11514804	G	0.9585	0.5877	1.563	0.8653	RAC1
7:6425906:RS34178055	A	1.124	0.6186	2.041	0.7016	RAC1
7:6427681:RS77262360	A	0.2484	0.03176	1.942	0.1844	RAC1
7:6429331:RS35130552	G	1.183	0.3687	3.798	0.7773	RAC1
7:6431091:RS6967221	A	0.9875	0.3802	2.565	0.9793	RAC1
7:6431209:RS35981225	A	0.9894	0.3336	2.934	0.9846	RAC1
7:6431256:RS35530051	A	1.097	0.5349	2.249	0.8008	RAC1
7:6431404:RS836480	A	1.094	0.7244	1.652	0.6695	RAC1
7:6431420:RS836479	A	1.326	0.6609	2.66	0.4272	RAC1
7:6431457:RS3729793	C	1.097	0.5349	2.249	0.8008	RAC1
7:6431690:RS836478	A	1.087	0.7195	1.643	0.6915	RAC1
7:6431933:RS702484	C	1.114	0.7033	1.765	0.6451	RAC1
7:6432692:RS35649698	A	1.097	0.5349	2.249	0.8008	RAC1
7:6432750:RS33986000	A	1.051	0.6331	1.745	0.8474	RAC1
7:6434087:RS836474	A	1.652	0.5876	4.645	0.3411	RAC1
7:6434213:RS56228579	A	1.05	0.5462	2.018	0.8839	RAC1
7:6434887:RS6942723	G	1.256	0.7477	2.109	0.3893	RAC1
7:6434904:RS836472	A	1.018	0.6304	1.644	0.9416	RAC1
7:6435154:RS836470	A	1.107	0.6877	1.781	0.6765	RAC1
7:6435220:RS1880118	C	0.9887	0.6003	1.628	0.9644	RAC1
7:6435257:RS34610704	G	0.9894	0.3336	2.934	0.9846	RAC1
7:6435845:RS929926	G	1.074	0.5912	1.952	0.814	RAC1
7:6435901:RS12536544	A	1.131	0.7093	1.804	0.6046	RAC1
7:6437801:RS6463554	C	1.091	0.6001	1.984	0.7752	RAC1
7:6438217:RS35761891	G	1.881	0.798	4.433	0.1487	RAC1
7:6438918:RS836547	A	1.205	0.6504	2.234	0.553	RAC1
7:6439448:RS836548	A	1.084	0.6768	1.736	0.7372	RAC1
7:6439945:RS836549	G	1.072	0.7075	1.624	0.7432	RAC1
7:6440282:RS34183253	C	1.073	0.555	2.076	0.8332	RAC1
7:6441258:RS6954996	A	1.034	0.3478	3.077	0.9514	RAC1
7:6441688:RS2303364	G	1.518	0.6829	3.374	0.3058	RAC1
7:6441799:RS836551	G	1.072	0.7075	1.624	0.7432	RAC1
7:6442371:RS9374	A	0.9896	0.6028	1.625	0.9672	RAC1
7:6442433:RS12977	A	0.9875	0.3802	2.565	0.9793	RAC1
9:140319598:RS11562621	G	0.7097	0.4193	1.201	0.2014	NOXO1
9:140320944:RS28563072	A	0.7879	0.433	1.434	0.435	NOXO1
9:140322814:RS13296446	A	1.179	0.6809	2.043	0.556	NOXO1
9:140324115:RS9695429	A	0.8425	0.4962	1.43	0.5258	NOXO1
9:140325962:RS11534415	A	0.7649	0.4523	1.294	0.3175	NOXO1
9:140327663:RS34155071	A	1.148	0.7387	1.785	0.5389	NOXO1
16:2029788:RS12933767	G	0.3649	0.14	0.9513	0.03919	NOXO1
16:2030127:RS61729118	A	0.8355	0.4446	1.57	0.5766	NOXO1
16:2031405:RS56268858	G	0.6564	0.3568	1.207	0.1758	NOXO1
16:2032327:RS3785273	G	1.251	0.5645	2.774	0.5807	NOXO1
16:2032408:RS3785272	A	0.57	0.3255	0.9981	0.04922	NOXO1
16:88709712:RS7195830	A	1.244	0.8293	1.867	0.291	CYBA
16:88711819:RS9940427	A	0.3099	0.03981	2.412	0.2631	CYBA
16:88712319:RS12709102	G	1.367	0.9047	2.065	0.1377	CYBA
16:88712767:RS12933505	A	0.9312	0.5961	1.455	0.7543	CYBA
16:88713236:RS4673	A	0.8002	0.5018	1.276	0.3493	CYBA
16:88715741:RS62048002	A	0.8543	0.4622	1.579	0.6152	CYBA
16:88716342:RS35601559	A	1.378	0.8854	2.144	0.1555	CYBA
16:88716394:RS33997949	C	0.7967	0.5204	1.22	0.2955	CYBA
16:88717074:RS3794624	A	1.571	1.008	2.448	0.04593	CYBA
16:88717285:RS149933335	G	0.9013	0.2902	2.799	0.8574	CYBA
22:37258503:RS4821544	G	0.8704	0.5322	1.423	0.5801	RAC2
22:37621109:RS7288684	C	0.6465	0.3311	1.262	0.2014	RAC2
22:37624999:RS739041	G	0.6751	0.4353	1.047	0.07935	RAC2
22:37625077:RS2284036	G	0.5632	0.2927	1.084	0.0856	RAC2
22:37625277:RS11089831	A	1.066	0.4362	2.605	0.8885	RAC2
22:37625343:RS142272949	A	0.4779	0.1405	1.625	0.2369	RAC2
22:37625644:RS4140870	G	0.563	0.2924	1.084	0.08584	RAC2
22:37626102:RS2284037	G	0.7234	0.4656	1.124	0.1499	RAC2
22:37627234:RS9610682	G	0.7547	0.4838	1.177	0.2148	RAC2
22:37627246:RS9610683	C	0.7547	0.4838	1.177	0.2148	RAC2
22:37637653:RS2239774	C	1.15	0.6633	1.994	0.6185	RAC2
22:37637841:RS2239775	A	0.9772	0.5202	1.836	0.9428	RAC2
22:37638221:RS35634144	C	0.8641	0.1812	4.121	0.8546	RAC2
22:37638296:RS2285109	T	1.138	0.7616	1.699	0.5289	RAC2
22:37638621:RS75375644	A	0.8641	0.1812	4.121	0.8546	RAC2
22:37638960:RS2213430	A	1.134	0.7619	1.689	0.5346	RAC2
