# Supplementary material for: Therapeutic efficacy of dimethyl fumarate in relapsing-remitting multiple sclerosis associates with ROS pathway in monocytes
Source: Nat Commun. 2019 Jul 12;10:3081. doi: 10.1038/s41467-019-11139-3 (PMC6626021; doi:10.1038/s41467-019-11139-3)
Supplement: Supplementary file 7 — Supplementary Data 5 [file 41467_2019_11139_MOESM7_ESM.xlsx]

## Sheet: ROS generation
Supplementary Dataset 5
Response to ROS generation
Sample	RS6919626_A1	RS6919626_A2	RS6935359_A1	RS6935359_A2
Sample_0006	A	A	A	A
Sample_0007	A	A	C	C
Sample_0010	A	A	C	C
Sample_0013	A	A	C	C
Sample_0014	G	A	A	C
Sample_0018	A	A	C	C
Sample_0020	G	A	A	C
Sample_0022	A	A	C	C
Sample_0024	A	A	C	C
Sample_0025	G	G	C	C
Sample_0028	G	A	A	C
Sample_0030	G	G	C	C
Sample_0031	A	A	A	A
Sample_0034	A	A	A	C
Sample_0386	G	G	C	C
Sample_0388	G	A	C	C
Sample_0391	G	A	C	C
Sample_0393	G	A	C	C
Sample_0402	G	A	C	C
Sample_0403	G	A	C	C
Sample_0405	G	A	C	C
Sample_0411	A	A	A	C
Sample_0420	A	A	A	A
Sample_0422	G	A	A	C
Sample_0427	G	A	C	C
Sample_0429	A	A	A	A
Sample_0431	G	A	C	C
Sample_0445	G	A	A	C
Sample_0446	A	A	A	C
Sample_0447	G	A	C	C
Sample_0448	G	A	C	C
Sample_0449	G	A	C	C
Sample_0450	G	A	A	C
Sample_0451	G	A	C	C
Sample_0452	G	A	C	C
Sample_0453	A	A	A	C
Sample_0454	G	A	A	C
Sample_0455	A	A	C	C
Sample_0456	A	A	A	C
Sample_0467	G	A	A	C
Sample_0468	A	A	C	C
Sample_0469	G	A	A	C
Sample_0470	G	G	C	C
Sample_0471	G	A	C	C
Sample_0472	G	A	C	C
Sample_0473	G	A	C	C
Sample_0474	A	A	A	C
Sample_0478	G	G	C	C
Sample_0479	G	A	A	C
Sample_0480	A	A	C	C
Sample_0481	G	A	A	C
Sample_0482	G	A	C	C
Sample_0483	G	G	C	C
Sample_0484	G	G	C	C
Sample_0485	G	A	C	C
Sample_0486	G	A	C	C
Sample_0487	A	A	A	C
Sample_0488	A	A	A	C
Sample_0489	A	A	A	C
Sample_0491	G	G	C	C
Sample_0494	A	A	A	A
Sample_0495	A	A	A	C
Sample_0496	A	A	C	C
Sample_0497	G	A	C	C
Sample_0498	G	A	C	C
Sample_0501	A	A	C	C
Sample_0503	A	A	C	C
Sample_0504	A	A	A	C
Sample_0505	A	A	A	C
Sample_0506	G	A	C	C
Sample_0507	A	A	A	C
Sample_0508	A	A	A	C
Sample_0509	G	A	A	C
Sample_0514	A	A	A	C
Sample_0515	G	A	C	C
Sample_0516	G	A	A	C
Sample_0517	A	A	C	C
Sample_0518	G	A	A	C
Sample_0519	A	A	C	C
Sample_0520	G	A	A	C
Sample_0533	G	A	A	C
Sample_0534	G	A	C	C
Sample_0535	G	G	C	C
Sample_0536	G	A	A	C
Sample_0537	G	A	A	C
Sample_0540	A	A	C	C
Sample_0542	A	A	A	C
Sample_0545	A	A	A	C
Sample_0547	G	A	C	C
Sample_0548	A	A	C	C
Sample_0557	G	A	A	C
Sample_0578	G	A	A	C
Sample_0579	G	A	A	C
Sample_0584	G	A	C	C
Sample_0585	G	G	C	C
Sample_0587	A	A	A	C
Sample_0588	G	A	A	C
Sample_0589	G	A	A	C
Sample_0592	G	A	C	C
Sample_0593	G	G	C	C
Sample_0594	A	A	C	C
Sample_0595	G	A	C	C
Sample_0596	A	A	A	C
Sample_0597	G	G	C	C
Sample_0598	G	A	A	C
Sample_0599	A	A	A	A
Sample_0600	A	A	C	C
Sample_0601	G	A	C	C
Sample_0602	G	A	A	C
Sample_0603	A	A	A	C
Sample_0604	A	A	A	A
Sample_0605	A	A	A	C
Sample_0606	A	A	A	C
Sample_0607	A	A	C	C

## Sheet: Treatment
Supplementary Dataset 5
Response to treatment
Sample	RS6919626_A1	RS6919626_A2	RS6935359_A1	RS6935359_A2
Sample_0006	G	A	C	C
Sample_0007	G	A	C	C
Sample_0010	A	A	A	C
Sample_0013	G	A	A	C
Sample_0014	A	A	A	C
Sample_0018	A	A	A	C
Sample_0020	A	A	A	C
Sample_0022	G	A	C	C
Sample_0024	G	G	C	C
Sample_0025	A	A	C	C
Sample_0026	G	G	C	C
Sample_0028	A	A	A	A
Sample_0030	G	A	C	C
Sample_0031	G	A	A	C
Sample_0034	A	A	C	C
Sample_0039	G	G	C	C
Sample_0045	G	A	C	C
Sample_0284	A	A	A	C
Sample_0285	A	A	C	C
Sample_0286	G	A	C	C
Sample_0287	G	A	C	C
Sample_0288	G	A	A	C
Sample_0289	G	G	C	C
Sample_0290	G	G	C	C
Sample_0291	G	A	C	C
Sample_0292	A	A	C	C
Sample_0293	G	A	C	C
Sample_0294	A	A	C	C
Sample_0295	A	A	C	C
Sample_0296	A	A	C	C
Sample_0297	A	A	C	C
Sample_0298	A	A	A	A
Sample_0299	G	G	C	C
Sample_0300	A	A	A	C
Sample_0301	G	A	A	C
Sample_0302	G	A	A	C
Sample_0303	A	A	A	A
Sample_0304	G	G	C	C
Sample_0305	G	A	A	C
Sample_0306	A	A	A	A
Sample_0307	G	G	C	C
Sample_0308	G	A	C	C
Sample_0309	A	A	A	A
Sample_0310	G	A	C	C
Sample_0311	A	A	A	C
Sample_0312	G	A	C	C
Sample_0313	A	A	A	C
Sample_0314	G	G	C	C
Sample_0315	G	A	C	C
Sample_0316	A	A	A	C
Sample_0317	G	G	C	C
Sample_0318	A	A	A	C
Sample_0319	G	A	C	C
Sample_0320	G	A	C	C
Sample_0321	A	A	C	C
Sample_0322	G	A	C	C
Sample_0323	G	G	C	C
Sample_0324	G	A	A	C
Sample_0325	G	A	A	C
Sample_0326	A	A	A	C
Sample_0327	G	A	C	C
Sample_0328	G	A	A	C
Sample_0329	G	A	C	C
Sample_0330	G	A	A	C
Sample_0331	A	A	A	A
Sample_0332	G	A	C	C
Sample_0333	A	A	A	C
Sample_0334	G	A	C	C
Sample_0335	G	A	C	C
Sample_0336	G	A	C	C
Sample_0337	G	A	A	C
Sample_0338	G	G	C	C
Sample_0339	A	A	A	C
Sample_0340	G	A	C	C
Sample_0341	G	A	A	C
Sample_0342	G	G	C	C
Sample_0343	G	A	C	C
Sample_0344	A	A	A	A
Sample_0345	A	A	A	C
Sample_0346	A	A	A	C
Sample_0347	A	A	A	A
Sample_0348	G	A	A	C
Sample_0349	G	A	C	C
Sample_0350	G	A	A	C
Sample_0351	G	A	A	C
Sample_0352	G	A	C	C
Sample_0353	A	A	A	C
Sample_0354	G	G	C	C
Sample_0355	G	A	C	C
Sample_0356	G	A	C	C
Sample_0357	G	A	C	C
Sample_0358	A	A	A	C
Sample_0359	G	A	C	C
Sample_0360	A	A	A	C
Sample_0361	G	A	A	C
Sample_0362	A	A	C	C
Sample_0363	G	A	C	C
Sample_0364	G	G	C	C
Sample_0365	A	A	A	C
Sample_0366	G	A	C	C
Sample_0367	A	A	C	C
Sample_0368	G	A	C	C
Sample_0369	G	G	C	C
Sample_0370	G	A	C	C
Sample_0371	A	A	A	A
Sample_0372	G	A	C	C
Sample_0373	G	A	C	C
Sample_0374	G	A	A	C
Sample_0375	A	A	A	C
Sample_0376	G	A	A	C
Sample_0377	G	A	C	C
Sample_0378	A	A	C	C
Sample_0379	G	A	C	C
Sample_0380	G	A	C	C
Sample_0381	G	A	C	C
Sample_0382	A	A	A	C
Sample_0383	G	A	C	C
Sample_0384	G	A	C	C
Sample_0385	A	A	C	C
Sample_0386	A	A	C	C
Sample_0387	A	A	A	C
Sample_0388	G	G	C	C
Sample_0389	G	A	A	C
Sample_0390	A	A	A	C
Sample_0391	G	A	C	C
Sample_0392	G	A	C	C
Sample_0393	G	G	C	C
Sample_0394	G	A	C	C
Sample_0395	A	A	A	C
Sample_0396	G	A	C	C
Sample_0397	G	A	C	C
Sample_0398	G	A	A	C
Sample_0399	G	A	C	C
Sample_0400	A	A	A	C
Sample_0401	A	A	C	C
Sample_0402	G	A	C	C
Sample_0403	A	A	A	C
Sample_0404	A	A	C	C
Sample_0405	G	A	A	C
Sample_0406	A	A	A	C
Sample_0407	G	G	C	C
Sample_0408	A	A	C	C
Sample_0409	G	A	A	C
Sample_0410	G	G	C	C
Sample_0411	G	A	C	C
Sample_0412	A	A	A	C
Sample_0413	G	G	C	C
Sample_0414	G	A	A	C
Sample_0415	G	A	C	C
Sample_0416	G	A	A	C
Sample_0417	G	A	C	C
Sample_0418	A	A	A	C
Sample_0419	A	A	C	C
Sample_0420	G	A	C	C
Sample_0421	A	A	C	C
Sample_0422	A	A	A	C
Sample_0423	G	A	A	C
Sample_0424	A	A	C	C
Sample_0425	G	G	C	C
Sample_0426	A	A	A	A
Sample_0427	G	A	A	C
Sample_0428	G	A	A	C
Sample_0429	A	A	C	C
Sample_0430	A	A	A	C
Sample_0431	G	G	C	C
Sample_0432	G	A	A	C
Sample_0433	G	A	A	C
Sample_0434	G	G	C	C
Sample_0435	G	G	C	C
Sample_0436	A	A	A	C
Sample_0437	G	G	C	C
Sample_0438	G	A	A	C
Sample_0439	G	A	C	C
Sample_0440	G	A	C	C
Sample_0441	G	A	A	C
Sample_0442	G	G	C	C
Sample_0443	G	A	A	C
Sample_0444	A	A	A	C
Sample_0445	G	A	A	C
Sample_0446	A	A	C	C
Sample_0447	G	G	C	C
Sample_0448	G	G	C	C
Sample_0449	A	A	A	A
Sample_0450	G	G	C	C
Sample_0451	A	A	C	C
Sample_0452	A	A	C	C
Sample_0453	A	A	A	C
Sample_0454	G	A	A	C
Sample_0455	A	A	A	C
Sample_0456	G	A	A	C
Sample_0457	G	A	A	C
Sample_0458	A	A	A	C
Sample_0459	A	A	C	C
Sample_0460	A	A	A	A
Sample_0461	G	A	A	C
Sample_0462	G	A	C	C
Sample_0463	A	A	C	C
Sample_0464	A	A	A	C
Sample_0465	A	A	A	C
Sample_0466	G	A	A	C
Sample_0467	A	A	C	C
Sample_0468	G	A	A	C
Sample_0469	G	A	C	C
Sample_0470	A	A	A	C
Sample_0471	G	A	C	C
Sample_0472	G	A	C	C
Sample_0473	G	A	C	C
Sample_0474	G	G	C	C
Sample_0475	A	A	A	A
Sample_0476	A	A	A	C
Sample_0477	A	A	C	C
Sample_0478	G	A	C	C
Sample_0479	G	A	A	C
Sample_0480	A	A	C	C
Sample_0481	G	A	C	C
Sample_0482	G	A	A	C
Sample_0483	A	A	A	A
Sample_0484	A	A	C	C
Sample_0485	A	A	A	C
Sample_0486	G	G	C	C
Sample_0487	G	A	A	C
Sample_0488	G	A	C	C
Sample_0489	G	A	C	C
Sample_0490	A	A	A	C
Sample_0491	G	G	C	C
Sample_0492	A	A	C	C
Sample_0493	G	A	A	C
Sample_0494	A	A	C	C
Sample_0495	G	A	A	C
Sample_0496	G	G	C	C
Sample_0497	G	G	C	C
Sample_0498	G	A	C	C
Sample_0499	A	A	A	C
Sample_0500	G	G	C	C
Sample_0501	G	G	C	C
Sample_0502	A	A	A	C
Sample_0503	G	A	C	C
Sample_0504	A	A	A	C
Sample_0505	G	A	A	C
Sample_0506	A	A	C	C
Sample_0507	G	A	A	C
Sample_0508	G	A	C	C
Sample_0509	G	A	C	C
Sample_0510	G	A	C	C
Sample_0511	A	A	A	A
Sample_0512	G	G	C	C
Sample_0513	A	A	A	C
Sample_0514	G	A	A	C
Sample_0515	G	A	C	C
Sample_0516	G	G	C	C
Sample_0517	A	A	A	C
Sample_0518	A	A	C	C
Sample_0519	G	G	C	C
Sample_0520	G	G	C	C
Sample_0521	A	A	A	A
Sample_0522	G	G	C	C
Sample_0523	G	A	C	C
Sample_0524	G	A	A	C
Sample_0525	G	A	C	C
Sample_0526	G	G	C	C
Sample_0527	G	G	C	C
Sample_0528	G	A	A	C
Sample_0529	G	G	C	C
Sample_0530	G	A	C	C
Sample_0531	G	G	C	C
Sample_0532	G	A	C	C
Sample_0533	G	A	A	C
Sample_0534	G	G	C	C
Sample_0535	G	A	C	C
Sample_0536	G	A	C	C
Sample_0537	G	A	C	C
Sample_0538	G	A	C	C
Sample_0539	G	A	A	C
Sample_0540	G	A	A	C
Sample_0541	G	A	C	C
Sample_0542	G	A	C	C
Sample_0543	G	A	A	C
Sample_0544	G	A	C	C
Sample_0545	A	A	C	C
Sample_0546	A	A	A	C
Sample_0547	A	A	A	C
Sample_0548	G	G	C	C
Sample_0549	G	A	A	C
Sample_0550	A	A	A	C
Sample_0551	A	A	A	A
Sample_0552	G	G	C	C
Sample_0553	G	G	C	C
Sample_0554	G	G	C	C
Sample_0555	A	A	C	C
Sample_0556	G	A	A	C
Sample_0557	A	A	C	C
Sample_0558	A	A	A	A
Sample_0559	G	A	A	C
Sample_0560	A	A	A	C
Sample_0561	G	G	C	C
Sample_0562	G	A	C	C
Sample_0563	A	A	C	C
Sample_0564	G	A	A	C
Sample_0565	A	A	A	A
Sample_0566	A	A	A	C
Sample_0567	A	A	A	C
Sample_0568	A	A	A	C
Sample_0569	A	A	C	C
Sample_0570	G	A	C	C
Sample_0571	A	A	C	C
Sample_0572	A	A	A	A
Sample_0573	A	A	C	C
Sample_0574	G	A	A	C
Sample_0575	G	A	C	C
Sample_0576	G	A	A	C
Sample_0577	G	A	A	C
Sample_0578	A	A	C	C
Sample_0579	G	A	C	C
Sample_0580	G	A	C	C
Sample_0581	G	G	C	C
Sample_0582	G	A	C	C
Sample_0583	A	A	C	C
Sample_0584	G	A	A	C
Sample_0585	G	A	C	C
Sample_0586	A	A	A	C
Sample_0587	G	A	C	C
Sample_0588	A	A	A	C
Sample_0589	G	A	A	C
Sample_0590	G	A	C	C
Sample_0591	A	A	C	C
Sample_0592	G	A	C	C
Sample_0593	A	A	A	A
Sample_0594	G	A	C	C
Sample_0595	A	A	C	C
Sample_0596	G	A	C	C
Sample_0597	G	A	C	C
Sample_0598	G	A	C	C
Sample_0599	G	A	A	C
Sample_0600	G	A	C	C
Sample_0601	A	A	C	C
Sample_0602	A	A	C	C
Sample_0603	A	A	A	A
Sample_0604	G	A	C	C
Sample_0605	A	A	A	C
Sample_0606	G	A	A	C
Sample_0607	A	A	A	C

## Sheet: Methylation
Supplementary Dataset 5
Methylation
Sample	RS6919626_A1	RS6919626_A2	RS6935359_A1	RS6935359_A2
Sample_0001	G	A	A	C
Sample_0003	A	A	C	C
Sample_0008	G	A	A	C
Sample_0009	G	A	A	C
Sample_0011	A	A	C	C
Sample_0012	G	A	C	C
Sample_0016	G	A	C	C
Sample_0017	A	A	A	C
Sample_0023	A	A	C	C
Sample_0033	A	A	C	C
Sample_0035	A	A	A	C
Sample_0006	A	A	A	A
Sample_0007	G	A	C	C
Sample_0010	G	A	C	C
Sample_0022	A	A	A	C
Sample_0024	A	A	A	C
Sample_0025	G	A	A	C
Sample_0031	A	A	A	C
