# Supplementary material for: Therapeutic efficacy of dimethyl fumarate in relapsing-remitting multiple sclerosis associates with ROS pathway in monocytes
Source: Nat Commun. 2019 Jul 12;10:3081. doi: 10.1038/s41467-019-11139-3 (PMC6626021; doi:10.1038/s41467-019-11139-3)
Supplement: Supplementary file 8 — Supplementary Data 6 [file 41467_2019_11139_MOESM8_ESM.xlsx]

## Sheet: Dataset 6
Supplementary Dataset 6. DNA methylation differences in CD4+ T cells after treatment with DMF.
Description of CpG probe (Illumina EPIC arrays)							average b				adjusted delta b				p-value				adjusted p-value
Probe ID	Chr	Start	Gene	Feature (gene)	Feature (CGI)		BL	M3	M6		M3-BL	M6-M3	M6-BL		BL vs. M3	M3 vs M6	BL vs. M6		BL vs. M3	M3 vs M6	BL vs. M6
cg24278534	3	184487486	LOC101928992	Body			0.818974	0.808103	0.776464		-0.0109851	-0.0408734	-0.0518585		0.0180177	7.55396e-08	2.07209e-10		0.43366	0.00582744	0.000153039
cg09472310	2	73450609	SMYD5	Body			0.8544	0.825647	0.769166		-0.0248265	-0.0525769	-0.0774033		0.00423696	1.35573e-05	7.57789e-09		0.316418	0.0155085	0.00142587
cg18739227	1	160319827	NCSTN	Body			0.879079	0.870544	0.857593		-0.0071694	-0.0171957	-0.0243651		0.00789137	8.15261e-06	7.68786e-09		0.362266	0.0134203	0.00142587
cg16164721	18	60725784					0.663596	0.634523	0.575369		-0.0281272	-0.0668726	-0.0949998		0.00826627	1.01065e-05	9.70199e-09		0.366352	0.0143111	0.00142587
cg06395090	20	31442160					0.752006	0.694976	0.671612		-0.0611206	-0.0329353	-0.0940558		2.53867e-06	0.01149	1.39163e-08		0.106271	0.135873	0.00142587
cg08065408	6	29520774			N_Shore		0.561096	0.581165	0.389446		-0.0097321	-0.161003	-0.170735		0.595547	2.13514e-07	1.76643e-08		0.903827	0.00582744	0.00142587
cg16902064	2	10436315					0.822771	0.826312	0.784681		0.00920525	-0.0522981	-0.0430929		0.0562619	2.89487e-09	1.85794e-08		0.553266	0.00106904	0.00142587
cg16823927	12	105900263					0.44387	0.485281	0.546479		0.0512168	0.0629031	0.11412		0.000353348	0.000327369	2.10467e-08		0.194649	0.0376179	0.00142587
cg00077297	15	79505621	ANKRD34C-AS1	Body			0.878288	0.860383	0.828091		-0.0138543	-0.0429535	-0.0568078		0.0324569	7.02534e-06	2.1399e-08		0.490743	0.0131897	0.00142587
cg03248151	9	98109802			N_Shelf		0.904026	0.916612	0.942801		0.0108777	0.0348174	0.045695		0.0367877	6.512e-06	2.22445e-08		0.50415	0.0130281	0.00142587
cg23000734	10	126850823	CTBP2	TSS1500	Island		0.311948	0.310628	0.419809		0.00309934	0.133128	0.136228		0.834304	1.53528e-07	2.3096e-08		0.967178	0.00582744	0.00142587
cg26175423	21	46396321	FAM207A	Body	S_Shelf		0.840658	0.832405	0.814656		-0.0103624	-0.0156004	-0.0259628		0.00117818	0.000137057	2.35393e-08		0.251944	0.029202	0.00142587
cg19428168	7	75420633					0.815278	0.808857	0.789699		-0.000949439	-0.0322209	-0.0331704		0.793445	1.83205e-07	2.50975e-08		0.957337	0.00582744	0.00142587
cg07441596	16	9658487					0.870977	0.85946	0.839097		-0.00845789	-0.0284192	-0.0368771		0.0458778	6.5691e-06	2.73638e-08		0.529787	0.0130281	0.00144359
cg03086067	10	82368399	SH2D4B	Body			0.401492	0.456825	0.520162		0.058344	0.110628	0.168972		0.00457309	6.30205e-05	3.29105e-08		0.32115	0.0235376	0.00162046
cg19049802	17	75103856	SEC14L1	5URT			0.76625	0.740695	0.714479		-0.025955	-0.0370493	-0.0630043		0.0011655	0.000243669	3.97393e-08		0.251184	0.034392	0.00178861
cg11808531	12	133201891	POLE	Body			0.918355	0.900791	0.881563		-0.0160188	-0.0261736	-0.0421923		0.00250091	0.000145521	4.45639e-08		0.288296	0.0297058	0.00178861
cg04635021	16	86489790					0.88058	0.852818	0.834505		-0.0287302	-0.0228329	-0.0515631		5.03062e-05	0.0035807	4.5066e-08		0.152051	0.0859925	0.00178861
cg09130205	1	86068409					0.856007	0.82651	0.809059		-0.0312102	-0.0261128	-0.057323		6.83118e-05	0.00291207	4.67153e-08		0.152712	0.07967	0.00178861
cg02249577	10	52434778			Island		0.900411	0.85768	0.795921		-0.0424072	-0.0547502	-0.0971574		0.000757261	0.000430107	4.8434e-08		0.229582	0.0412018	0.00178861
cg13612012	1	240236897					0.83104	0.817029	0.802217		-0.0115786	-0.0223807	-0.0339593		0.00636421	8.63532e-05	5.77299e-08		0.344452	0.0257228	0.00195814
cg10273343	7	24762966	DFNA5	5URT			0.790124	0.78978	0.764067		2.72463e-05	-0.0253871	-0.0253599		0.99253	2.50128e-07	5.83275e-08		0.998727	0.00582744	0.00195814
cg27586894	17	46782036					0.83871	0.82918	0.797601		-0.00530855	-0.0396724	-0.044981		0.311189	1.8839e-06	6.22009e-08		0.791205	0.010085	0.00199739
cg14507403	7	97798005	LMTK2	Body	N_Shelf		0.481129	0.464284	0.337803		-0.0126153	-0.115761	-0.128376		0.401031	1.51999e-06	7.08559e-08		0.832726	0.00984823	0.00208404
cg19568997	10	34455451	PARD3	Body			0.571045	0.611714	0.709465		0.0136829	0.139703	0.153386		0.445814	1.3337e-06	7.24149e-08		0.851337	0.00961824	0.00208404
cg07189587	14	63671517	RHOJ	1stExon			0.385338	0.416485	0.588092		0.0302	0.153693	0.183893		0.168271	4.94046e-06	7.69717e-08		0.696999	0.0125611	0.00208404
cg26710931	8	17090860	CNOT7	Body			0.897359	0.893447	0.877933		-0.00555258	-0.0193345	-0.0248871		0.0666578	1.41865e-05	8.1815e-08		0.57336	0.0155261	0.00208404
cg18832407	14	21271355	RNASE1	TSS1500			0.871681	0.863343	0.830229		-0.00142864	-0.0426303	-0.0440589		0.783319	6.49235e-07	9.06183e-08		0.955071	0.00786079	0.00208404
cg04299003	2	173319943	ITGA6	Body			0.252359	0.238458	0.214608		-0.013922	-0.0361083	-0.0500304		0.0256723	3.97948e-05	9.07751e-08		0.467312	0.0200624	0.00208404
cg20523483	19	44953652	ZNF229	TSS1500	S_Shore		0.838991	0.870592	0.884353		0.0224053	0.0296723	0.0520776		0.00122675	0.000560692	9.08753e-08		0.252813	0.0449583	0.00208404
cg11867697	12	122356394	WDR66	TSS200	Island		0.0782998	0.0874575	0.0534552		-0.00621029	-0.0447607	-0.050971		0.307004	2.81651e-06	9.14587e-08		0.789063	0.0111839	0.00208404
cg20788876	8	64177888					0.781099	0.798313	0.857575		0.00576349	0.0817287	0.0874922		0.57848	1.16422e-06	9.50707e-08		0.898599	0.00961824	0.00208404
cg05965288	16	32823000			Island		0.14844	0.164585	0.21264		0.0127728	0.0525445	0.0653173		0.108831	1.03642e-05	9.91731e-08		0.634266	0.0144702	0.00208404
cg22388347	8	93823792					0.662431	0.689116	0.749524		0.0383386	0.0573335	0.0956721		0.00239933	0.000359483	1.01472e-07		0.285423	0.0387485	0.00208404
cg07432305	1	47051880	MKNK1	Body			0.873416	0.844252	0.797863		-0.0257212	-0.0471855	-0.0729067		0.00637168	0.00015776	1.0251e-07		0.344452	0.030518	0.00208404
cg14549524	6	24140822	NRSN1	Body			0.872548	0.888119	0.909018		0.0135497	0.02859	0.0421397		0.0120378	9.57425e-05	1.08672e-07		0.396618	0.026514	0.00208404
cg12078658	16	15819363	MYH11	3UTR			0.768707	0.752671	0.737211		-0.0089977	-0.0336181	-0.0426158		0.086641	1.46592e-05	1.09917e-07		0.604806	0.0157453	0.00208404
cg06683780	X	152927590			Island		0.830732	0.837497	0.761315		0.00591764	-0.0911084	-0.0851907		0.561707	1.59616e-07	1.10809e-07		0.893392	0.00582744	0.00208404
cg04911695	10	134190192	LRRC27	3UTR			0.866546	0.845734	0.835983		-0.0203511	-0.0153573	-0.0357084		7.61403e-05	0.00674413	1.16992e-07		0.156178	0.109591	0.00208404
cg08663614	12	130530630			S_Shelf		0.747647	0.730471	0.698002		-0.013945	-0.0468005	-0.0607454		0.0651253	2.12752e-05	1.18706e-07		0.570532	0.0170521	0.00208404
cg18429272	22	35759759					0.873099	0.868066	0.840841		-0.00257175	-0.0378994	-0.0404711		0.597397	1.40657e-06	1.21918e-07		0.90448	0.0098005	0.00208404
cg16358252	12	120595044	GCN1	Body			0.800877	0.789702	0.757439		-0.00772241	-0.0472286	-0.0549511		0.249612	5.10615e-06	1.2728e-07		0.75672	0.0125611	0.00208404
cg14836655	12	51922866					0.869856	0.854969	0.841674		-0.0130749	-0.0202239	-0.0332988		0.00316213	0.000361083	1.27506e-07		0.299644	0.0387952	0.00208404
cg04053163	8	17395113	SLC7A2	5URT			0.7696	0.81182	0.86224		0.04159	0.0665071	0.108097		0.00373655	0.000318913	1.29694e-07		0.309515	0.0373341	0.00208404
cg14625581	17	75692478					0.274711	0.301449	0.353009		0.0247097	0.0542938	0.0790035		0.0152007	9.36556e-05	1.30242e-07		0.417719	0.026301	0.00208404
cg17774711	8	143389887	TSNARE1	Body			0.90637	0.897261	0.879415		-0.00899333	-0.0225983	-0.0315916		0.02561	5.84212e-05	1.31266e-07		0.467274	0.0229147	0.00208404
cg02663909	5	2180505			S_Shore		0.89951	0.89225	0.862076		-0.0102558	-0.032776	-0.0430318		0.0579785	2.72522e-05	1.34844e-07		0.556281	0.0180848	0.00208404
cg13984289	17	10220829	MYH13	Body			0.102817	0.122194	0.203823		0.0265996	0.0769042	0.103504		0.0425992	3.83732e-05	1.39878e-07		0.520439	0.0198053	0.00208404
cg16636182	19	5112710	KDM4B	Body	S_Shore		0.827171	0.821408	0.782477		0.000671647	-0.051515	-0.0508433		0.913111	4.82672e-07	1.41858e-07		0.983912	0.00688891	0.00208404
cg23056716	10	99215472	ZDHHC16	Body			0.842103	0.83519	0.809078		-0.00564218	-0.0354196	-0.0410618		0.263262	5.35864e-06	1.42922e-07		0.764101	0.0125611	0.00208404
cg13136824	12	130494664					0.880431	0.868692	0.832549		-0.0138712	-0.0413464	-0.0552176		0.0474018	3.55811e-05	1.43907e-07		0.533831	0.0194466	0.00208404
cg03453572	22	30951374	GAL3ST1	Body	Island		0.933559	0.925566	0.895043		-0.0098128	-0.0325635	-0.0423763		0.0663055	2.61561e-05	1.47934e-07		0.572797	0.0177758	0.00210115
cg04075376	6	16410306	ATXN1	5URT			0.818347	0.811991	0.7849		-0.00211356	-0.029962	-0.0320756		0.588889	1.77691e-06	1.51257e-07		0.90168	0.00999435	0.00210782
cg02316852	17	1737342	RPA1	Body	S_Shelf		0.470455	0.506179	0.556667		0.0366873	0.0559312	0.0926185		0.00328797	0.00044077	1.59692e-07		0.302541	0.0415984	0.00215241
cg25192855	1	209979283	IRF6	5URT	N_Shore		0.187041	0.213841	0.248934		0.0223112	0.0428692	0.0651804		0.0093978	0.000178444	1.60286e-07		0.376849	0.0316397	0.00215241
cg26690467	20	4991554	SLC23A2	TSS1500			0.799482	0.785226	0.769131		-0.00925885	-0.0274366	-0.0366954		0.0491571	4.26046e-05	1.77792e-07		0.538379	0.0206339	0.00234486
cg22084806	2	114261270			S_Shelf		0.0430084	0.053904	0.066636		0.010544	0.0152483	0.0257923		0.00277659	0.00060418	1.88951e-07		0.293245	0.0461911	0.00235254
cg27507988	10	77019961					0.876701	0.879318	0.844839		0.00450339	-0.0400215	-0.0355181		0.309208	1.16268e-07	1.90178e-07		0.790339	0.00582744	0.00235254
cg15683283	17	33433507	RAD51D	Body			0.848869	0.843835	0.820664		-0.00429582	-0.0280291	-0.0323249		0.287673	6.48688e-06	1.94393e-07		0.778501	0.0130281	0.00235254
cg11626396	1	246672473			S_Shore		0.836045	0.822446	0.800171		-0.0136092	-0.0227725	-0.0363817		0.00556677	0.00034718	1.96241e-07		0.335354	0.0383337	0.00235254
cg17213060	3	45077881			S_Shore		0.096409	0.115468	0.129027		0.0113086	0.0240992	0.0354078		0.0157099	0.000142076	2.00984e-07		0.420243	0.0293977	0.00235254
cg18771300	14	63671737	RHOJ	1stExon			0.426466	0.481371	0.634969		0.0569669	0.133356	0.190323		0.0225758	0.000101885	2.01161e-07		0.454346	0.0268887	0.00235254
cg02103918	2	112936096	FBLN7	Body	N_Shelf		0.962651	0.951269	0.945478		-0.00910491	-0.00891716	-0.0180221		0.000421215	0.00306461	2.04972e-07		0.199977	0.0811008	0.00235254
cg06626188	17	46157689	CBX1	5URT			0.335379	0.359041	0.405699		0.0187563	0.0696105	0.0883668		0.0967067	2.46841e-05	2.05994e-07		0.618802	0.0176164	0.00235254
cg07441953	11	78400028	TENM4	Body			0.723571	0.750204	0.824534		0.0228745	0.0874693	0.110344		0.104494	2.29683e-05	2.08314e-07		0.62896	0.0172747	0.00235254
cg10138313	22	44964253	LINC00207	TSS1500			0.642266	0.615629	0.591957		-0.0243383	-0.0284473	-0.0527856		0.00104568	0.00152865	2.12579e-07		0.246241	0.0633171	0.00235254
cg07925180	3	38324039					0.787296	0.775201	0.755373		-0.0121048	-0.0268063	-0.0389111		0.0186509	0.000129141	2.13411e-07		0.435955	0.0288113	0.00235254
cg00435273	2	120113498	C2orf76	5URT			0.358571	0.355447	0.234313		-0.0066893	-0.117846	-0.124535		0.666732	2.09195e-06	2.23391e-07		0.925074	0.010271	0.00242633
cg22729438	15	30260459	TJP1	Body	N_Shore		0.266079	0.272128	0.211262		0.00484893	-0.0729346	-0.0680856		0.569163	3.17794e-07	2.28495e-07		0.895732	0.00599685	0.00244581
cg04153838	12	115132015			S_Shore		0.153503	0.185521	0.236418		0.0298119	0.0343256	0.0641375		0.00108281	0.00179994	2.5741e-07		0.24775	0.0669049	0.0026486
cg02291669	19	1925796	SCAMP4	3UTR	S_Shore		0.851691	0.830294	0.816059		-0.0213072	-0.0130645	-0.0343718		5.02556e-05	0.0198039	2.62877e-07		0.152051	0.17069	0.0026486
cg08411802	16	31499964	SLC5A2	Body	Island		0.397564	0.404228	0.432146		0.00573303	0.0372625	0.0429956		0.29565	8.65194e-06	2.6976e-07		0.78289	0.0135097	0.0026486
cg02280486	4	173647266	GALNTL6	Body			0.445165	0.484026	0.550032		0.0344821	0.0577252	0.0922072		0.00642984	0.000425869	2.70982e-07		0.345314	0.0410354	0.0026486
cg13249674	10	60087297					0.790868	0.825632	0.837597		0.0260215	0.0296243	0.0556458		0.00106563	0.00195319	2.75793e-07		0.246816	0.0689336	0.0026486
cg16575291	14	93419496	ITPK1	Body			0.771373	0.776411	0.652238		-0.00555573	-0.113283	-0.118838		0.71133	2.28301e-06	2.7657e-07		0.937053	0.0104785	0.0026486
cg19601352	10	28665005					0.877163	0.875959	0.920342		-0.00488183	0.0486994	0.0438176		0.381409	2.14313e-07	2.78606e-07		0.824378	0.00582744	0.0026486
cg12024822	6	90597394			Island		0.25591	0.244469	0.337298		-0.0112641	0.0830811	0.071817		0.222083	1.13022e-07	2.82912e-07		0.738695	0.00582744	0.0026486
cg13534604	6	5938634					0.819587	0.819598	0.766039		0.00164488	-0.068449	-0.0668041		0.845519	7.8687e-07	2.83155e-07		0.969807	0.00862504	0.0026486
cg02285159	20	31982562	CDK5RAP1	Body			0.84926	0.846446	0.814615		0.00267706	-0.040689	-0.0380119		0.578496	3.97638e-07	2.83302e-07		0.898602	0.00638446	0.0026486
cg15001981	21	45374284	AGPAT3	5URT			0.690028	0.690851	0.647337		-0.00377622	-0.0462779	-0.0500541		0.552427	3.70367e-06	2.88917e-07		0.89017	0.0124268	0.00266733
cg11913577	6	30409069					0.713699	0.699813	0.665183		-0.0127811	-0.0493499	-0.062131		0.11485	3.01432e-05	3.02533e-07		0.641635	0.018514	0.00275428
cg05001544	13	108103843	FAM155A	Body			0.727275	0.719	0.668944		-0.0126935	-0.0540447	-0.0667381		0.143564	2.37258e-05	3.05794e-07		0.674085	0.0174774	0.00275428
cg03406778	7	1601923					0.854607	0.841883	0.807396		-0.0059161	-0.0445291	-0.0504452		0.361117	7.72357e-06	3.17218e-07		0.815586	0.0132922	0.00282276
cg16628044	11	20071526	NAV2	Body			0.827788	0.823771	0.799535		-0.00580852	-0.0233457	-0.0291542		0.128023	2.90899e-05	3.29395e-07		0.657411	0.0182077	0.00283906
cg23617000	6	166856879	RPS6KA2	Body			0.69501	0.669059	0.661294		-0.0235319	-0.0176532	-0.0411851		0.000156406	0.0106194	3.34949e-07		0.168928	0.131438	0.00283906
cg09601998	13	20447920					0.817214	0.79941	0.785205		-0.0176605	-0.0229461	-0.0406066		0.00227296	0.00131263	3.45281e-07		0.283103	0.0600403	0.00283906
cg18809110	10	107898749					0.850597	0.869305	0.879881		0.0166491	0.0238382	0.0404873		0.00357118	0.000902318	3.46375e-07		0.308203	0.0527804	0.00283906
cg24464478	1	223945127	CAPN2	Body			0.830933	0.82282	0.795225		-0.00516957	-0.0358568	-0.0410264		0.330284	9.6865e-06	3.52122e-07		0.80101	0.0141387	0.00283906
cg04158049	1	16550535			N_Shelf		0.891539	0.87802	0.852182		-0.00735406	-0.0338555	-0.0412095		0.172868	2.24148e-05	3.58647e-07		0.700963	0.0172183	0.00283906
cg06249120	16	21715347	OTOA	Body			0.870006	0.839221	0.764942		-0.031071	-0.0621762	-0.0932472		0.0151415	0.000264872	3.58848e-07		0.417319	0.0353055	0.00283906
cg15801789	9	128003861	HSPA5	TSS200	Island		0.0326905	0.0460434	0.0933952		0.0196606	0.0527105	0.0723711		0.0431369	9.88278e-05	3.59058e-07		0.521661	0.0267667	0.00283906
cg07283582	17	63770753	CEP112	Body			0.785585	0.830248	0.703221		0.0306627	-0.133544	-0.102882		0.0278898	2.07763e-08	3.61221e-07		0.47469	0.00511494	0.00283906
cg23601478	6	168726642					0.903855	0.872949	0.836845		-0.0288736	-0.0364166	-0.0652902		0.002024	0.00151119	3.6123e-07		0.278308	0.0630731	0.00283906
cg26362244	10	15525149					0.694379	0.716703	0.74177		0.0205177	0.0351427	0.0556604		0.0080342	0.000469095	3.61333e-07		0.364232	0.0424298	0.00283906
cg11741335	7	36242319	EEPD1	Body			0.218917	0.216663	0.175843		-0.00762114	-0.0612088	-0.0688299		0.392405	7.92286e-06	3.67483e-07		0.8291	0.013401	0.0028514
cg03906257	20	60492618	CDH4	Body	N_Shelf		0.797265	0.773502	0.764525		-0.0199123	-0.0198738	-0.0397861		0.000668187	0.00379731	3.70625e-07		0.223075	0.0877561	0.0028514
cg01246520	17	17644344	RAI1	5URT			0.485327	0.44623	0.274835		-0.0423952	-0.179017	-0.221413		0.146806	2.94057e-05	3.89127e-07		0.677446	0.0183033	0.00288442
cg09451525	X	69369767	IGBP1	Body			0.781325	0.77696	0.767745		-0.0105872	-0.0174234	-0.0280105		0.0070364	0.000575667	3.94812e-07		0.352737	0.0454798	0.00288442
cg23362512	10	103354446	DPCD	Body			0.8011	0.782044	0.760996		-0.0149731	-0.0252029	-0.040176		0.00776944	0.000531536	3.97417e-07		0.360752	0.0440891	0.00288442
cg16848535	2	72993373	EXOC6B	Body			0.81182	0.793269	0.773596		-0.0113081	-0.0355752	-0.0468832		0.0717128	6.59124e-05	3.99766e-07		0.582296	0.0237855	0.00288442
cg05768444	14	102498876	DYNC1H1	Body			0.877103	0.867589	0.84042		-0.00587144	-0.0373597	-0.0432312		0.298763	1.2631e-05	4.01753e-07		0.78463	0.0153738	0.00288442
cg18300655	15	21938081	LOC646214	Body			0.679112	0.666893	0.601668		-0.0100166	-0.0928289	-0.102846		0.453551	6.97081e-06	4.01801e-07		0.854463	0.0131897	0.00288442
cg08479752	19	54567279	VSTM1	TSS200			0.282892	0.246983	0.369943		-0.0212717	0.136327	0.115055		0.161903	1.11827e-07	4.09963e-07		0.691217	0.00582744	0.00288442
cg04513015	16	89986545	MC1R	1stExon	S_Shore		0.913065	0.911192	0.885937		0.00110177	-0.0304794	-0.0293777		0.772108	9.37132e-07	4.14041e-07		0.952329	0.00948405	0.00288442
cg01119585	2	10571959			N_Shore		0.782204	0.760378	0.725774		-0.0186331	-0.0423513	-0.0609845		0.0256943	0.000188175	4.15061e-07		0.467413	0.0321939	0.00288442
cg23033261	3	23683651					0.871687	0.861267	0.847825		-0.00903618	-0.0242468	-0.033283		0.0450976	0.000110061	4.17431e-07		0.527642	0.0274927	0.00288442
cg10700114	4	189956937					0.902323	0.877554	0.854535		-0.0237466	-0.0325135	-0.0562601		0.0031942	0.00119506	4.17877e-07		0.300337	0.0581679	0.00288442
cg01630519	17	43992416	MAPT	5URT			0.820557	0.812448	0.791068		-0.0076128	-0.0217327	-0.0293455		0.0552881	9.40356e-05	4.37018e-07		0.551137	0.0263412	0.00297023
cg08111714	6	53221150			N_Shelf		0.92592	0.922327	0.908949		-0.00257059	-0.0224605	-0.0250311		0.432188	8.16471e-06	4.38501e-07		0.845951	0.0134203	0.00297023
cg00459845	16	33070632			Island		0.290238	0.281108	0.368351		-0.00646469	0.084141	0.0776763		0.523728	5.13937e-07	4.43338e-07		0.880892	0.00688891	0.00297023
cg17710440	16	787071	NARFL	5URT	Island		0.888268	0.870119	0.850174		-0.0155333	-0.02873	-0.0442633		0.0120692	0.000407593	4.49597e-07		0.396692	0.0403419	0.00297023
cg09052401	22	24105444	C22orf15	1stExon			0.118245	0.119796	0.158409		0.00644129	0.0326246	0.0390658		0.213156	2.20254e-05	4.5493e-07		0.732467	0.0171993	0.00297023
cg01168890	12	133167806			Island		0.89324	0.887138	0.863603		-0.00251412	-0.0291969	-0.031711		0.54417	5.91526e-06	4.56633e-07		0.887536	0.0129452	0.00297023
cg20844060	16	85303008			N_Shelf		0.792524	0.783539	0.705155		-0.000607164	-0.084725	-0.0853321		0.956423	2.00121e-06	4.5846e-07		0.992625	0.010271	0.00297023
cg21784305	11	24727469	LUZP2	5URT			0.8415	0.864958	0.909303		0.0145837	0.068277	0.0828607		0.18574	2.68486e-05	4.69064e-07		0.711872	0.0179876	0.00298762
cg06300336	17	80898720	TBCD	Body	N_Shore		0.851047	0.824294	0.81958		-0.0299723	-0.00973959	-0.0397119		6.11256e-06	0.132692	4.69563e-07		0.106271	0.40232	0.00298762
cg24269471	6	35161383					0.841119	0.818121	0.809459		-0.0203933	-0.0121751	-0.0325684		7.04072e-05	0.0264559	4.79866e-07		0.154305	0.192953	0.00298762
cg12771053	1	155145617	KRTCAP2	Body	Island		0.25115	0.283041	0.340321		0.0410533	0.0421829	0.0832362		0.000899787	0.00385877	4.81216e-07		0.237682	0.0883569	0.00298762
cg02158565	7	150788256	AGAP3	5URT	S_Shelf		0.915665	0.913861	0.887602		0.000141933	-0.0345942	-0.0344522		0.974838	1.77325e-06	4.81369e-07		0.995819	0.00999435	0.00298762
cg15367364	20	47051274					0.801921	0.799552	0.77496		0.00179552	-0.0436188	-0.0418233		0.743394	1.04557e-06	5.03233e-07		0.945242	0.00961824	0.00309729
cg02621442	15	45828908	HMGN2P46	Body			0.761763	0.755265	0.717072		-0.00127034	-0.0466129	-0.0478833		0.839689	2.94962e-06	5.09441e-07		0.968519	0.0115719	0.00310958
cg24981575	7	6641579	C7orf26	Body			0.838787	0.838193	0.815457		0.00251858	-0.0312176	-0.028699		0.505834	5.63414e-07	5.19189e-07		0.874937	0.00705293	0.00312647
cg25621215	20	43308017					0.780705	0.747761	0.623134		-0.0584561	-0.0838168	-0.142273		0.00437731	0.00113952	5.20674e-07		0.317858	0.0572836	0.00312647
cg09824749	2	216036175					0.692739	0.6788	0.653498		-0.00784355	-0.0514669	-0.0593104		0.319624	1.51042e-05	5.29143e-07		0.795463	0.0158355	0.0031517
cg07158505	18	51612914					0.382584	0.351257	0.515277		-0.00440194	0.130581	0.126179		0.790978	1.25135e-06	5.36629e-07		0.956782	0.00961824	0.00317072
cg05009100	10	44321630					0.784326	0.761661	0.718267		-0.0188143	-0.0575827	-0.076397		0.0715992	9.0946e-05	5.50882e-07		0.582195	0.0260757	0.00317314
cg04260930	2	114461702					0.762298	0.75394	0.711826		-0.00475837	-0.0548229	-0.0595813		0.546057	7.0593e-06	5.51541e-07		0.888194	0.0131897	0.00317314
cg08660295	6	10059418					0.309702	0.349555	0.42755		0.037697	0.0846501	0.122347		0.0270235	0.000239143	5.52891e-07		0.472028	0.034226	0.00317314
cg15694522	2	203157551	NOP58	Body			0.874896	0.881887	0.849476		0.00755431	-0.035696	-0.0281417		0.0511622	4.94122e-08	5.56049e-07		0.54209	0.00582744	0.00317314
cg24583452	8	18244456			Island		0.87785	0.854712	0.830099		-0.0276697	-0.0174575	-0.0451271		0.000101577	0.0233283	5.61724e-07		0.158382	0.182852	0.00317314
cg11350356	6	156209775					0.867966	0.896503	0.929498		0.0166544	0.0517927	0.0684471		0.075529	8.95484e-05	5.73621e-07		0.588447	0.0259875	0.00317314
cg05643786	1	233096367	NTPCR	Body			0.794458	0.772088	0.754516		-0.0211757	-0.0230526	-0.0442283		0.00131134	0.00339039	5.75025e-07		0.255915	0.0841714	0.00317314
cg05176970	17	724273	NXN	Body			0.736689	0.735468	0.630873		-0.00997491	-0.145086	-0.15506		0.627358	5.83617e-06	5.79e-07		0.913693	0.0128287	0.00317314
cg10976790	1	75533831					0.662369	0.63036	0.578124		-0.0289842	-0.0684282	-0.0974125		0.0326393	0.000210025	5.81301e-07		0.491513	0.0331876	0.00317314
cg05107687	7	101276141					0.769236	0.753693	0.74222		-0.00838887	-0.0267702	-0.035159		0.0813476	8.45059e-05	5.85332e-07		0.597029	0.0254896	0.00317314
cg15419157	20	46666515					0.760613	0.755613	0.725092		-0.00308738	-0.0385711	-0.0416584		0.576802	6.88413e-06	5.90964e-07		0.898102	0.0131897	0.00317314
cg18823189	19	58341492	ZNF587B	TSS200			0.822989	0.807971	0.788131		-0.0108973	-0.0279643	-0.0388616		0.0432209	0.000163712	5.95403e-07		0.522076	0.0308397	0.00317314
cg09515806	8	29505521					0.87632	0.861559	0.847527		-0.0154342	-0.018385	-0.0338192		0.00203339	0.00246804	5.97808e-07		0.27862	0.074881	0.00317314
cg23800368	4	94713590					0.863193	0.859827	0.832		-0.00273284	-0.0312351	-0.033968		0.545556	7.75036e-06	6.06608e-07		0.888059	0.0132922	0.00317314
cg14933295	2	239079152	ILKAP	3UTR			0.838006	0.834086	0.804997		-0.00476534	-0.0306016	-0.0353669		0.31493	1.76198e-05	6.06739e-07		0.793135	0.0166269	0.00317314
cg09438698	12	133365205	GOLGA3	Body	N_Shelf		0.902933	0.899987	0.863984		0.00131268	-0.0438111	-0.0424984		0.81591	1.49853e-06	6.08997e-07		0.96274	0.00984823	0.00317314
cg00901857	14	68034972	PLEKHH1	Body	N_Shelf		0.633624	0.630185	0.577048		-0.00209548	-0.071757	-0.0738525		0.830675	3.58715e-06	6.11024e-07		0.966408	0.0122656	0.00317314
cg09579151	12	41043074					0.830184	0.851605	0.893132		0.0263352	0.0459597	0.0722949		0.0108242	0.000613038	6.14372e-07		0.388589	0.0463795	0.00317314
cg21171335	12	122356390	WDR66	TSS200	Island		0.0733595	0.0748227	0.0509918		-0.0104189	-0.0341057	-0.0445245		0.0883277	8.30018e-05	6.27778e-07		0.607056	0.0253738	0.00319659
cg16964198	10	96199371	TBC1D12	Body			0.407944	0.440963	0.496708		0.0403871	0.0493324	0.0897195		0.00235614	0.00232008	6.3515e-07		0.284986	0.0733328	0.00319659
cg23229920	16	57521330	DOK4	TSS1500			0.776641	0.77662	0.742666		0.00578497	-0.0463977	-0.0406127		0.290103	3.18763e-07	6.35646e-07		0.779661	0.00599685	0.00319659
cg04639455	11	77770421	NDUFC2-KCTD14	Body			0.813457	0.807101	0.779256		-0.00681938	-0.0308039	-0.0376232		0.181567	3.72787e-05	6.36225e-07		0.708227	0.0196331	0.00319659
cg11833328	16	80598047	LOC102724084	TSS1500			0.871201	0.864544	0.844413		-0.00544964	-0.0224314	-0.027881		0.15137	4.69356e-05	6.46398e-07		0.681922	0.0213394	0.00320629
cg01309395	6	33091795	HLA-DPB2	Body			0.848392	0.826589	0.764695		-0.0210582	-0.0636149	-0.0846731		0.0717289	0.00010649	6.46837e-07		0.582351	0.0272142	0.00320629
cg07849944	16	6623738	RBFOX1	5URT			0.111726	0.116052	0.153174		0.00190213	0.0419269	0.043829		0.745011	4.81174e-06	6.60211e-07		0.945748	0.0125611	0.00325076
cg15857688	1	55067656	ACOT11	Body			0.77919	0.786088	0.746166		0.007802	-0.0462553	-0.0384533		0.137865	1.45623e-07	6.67419e-07		0.668213	0.00582744	0.00325346
cg02048791	5	135253986					0.812796	0.801628	0.777654		-0.0102734	-0.0343688	-0.0446421		0.0946882	8.21759e-05	6.70099e-07		0.616129	0.0253283	0.00325346
cg13986089	19	4483511	HDGFRP2	Body	Island		0.941918	0.94024	0.920133		-0.00241124	-0.0230947	-0.0255059		0.481346	1.05605e-05	6.77902e-07		0.865543	0.0145789	0.00325346
cg15020206	5	3142929					0.623526	0.649927	0.746485		0.0240073	0.106286	0.130293		0.176751	4.14873e-05	6.86401e-07		0.704328	0.0203986	0.00325346
cg00733190	7	134918519	STRA8	Body	Island		0.939898	0.936826	0.911665		-0.00176529	-0.0292104	-0.0309757		0.670544	6.14639e-06	6.92427e-07		0.926134	0.0130202	0.00325346
cg06140698	3	127945571	EEFSEC	Body			0.893467	0.906772	0.927475		0.013413	0.024237	0.03765		0.0130462	0.000585111	6.934e-07		0.404102	0.045759	0.00325346
cg19770541	4	48491968	ZAR1	TSS1500	N_Shore		0.117976	0.123643	0.145386		0.00615663	0.0254672	0.0316238		0.15477	4.91302e-05	6.95025e-07		0.685009	0.0215515	0.00325346
cg11111835	2	38529283	ATL2	Body			0.850644	0.837818	0.819682		-0.0122249	-0.0286634	-0.0408883		0.0337171	0.00024357	6.96187e-07		0.4942	0.034392	0.00325346
cg19406706	12	90907421					0.65753	0.699686	0.772866		0.0251391	0.0992336	0.124373		0.140466	5.53805e-05	7.00403e-07		0.671005	0.0224247	0.00325346
cg06158157	11	118919004	HYOU1	Body			0.826559	0.828267	0.792184		0.00367601	-0.042368	-0.038692		0.480733	7.00733e-07	7.16243e-07		0.865248	0.0079622	0.00330624
cg08916844	16	83624858	CDH13	Body			0.856793	0.843609	0.810045		-0.0139003	-0.0377081	-0.0516084		0.0540964	0.000158649	7.22458e-07		0.548272	0.030546	0.00331421
cg01708150	14	63671445	RHOJ	1stExon			0.132218	0.144542	0.197872		0.00825679	0.0504543	0.0587111		0.302461	2.38691e-05	7.82705e-07		0.786595	0.0174774	0.00356124
cg24047044	1	56299009					0.792191	0.810869	0.875439		0.00545167	0.0871932	0.0926449		0.663323	7.14833e-06	7.94058e-07		0.924117	0.0131897	0.00356124
cg14339789	4	509533	PIGG	Body			0.928024	0.925888	0.900895		-0.0032091	-0.0293707	-0.0325798		0.467886	1.28674e-05	7.94229e-07		0.860134	0.0153866	0.00356124
cg13416930	16	86907360					0.747078	0.770415	0.792546		0.026763	0.0188423	0.0456052		0.000214365	0.0184162	7.95593e-07		0.179506	0.165598	0.00356124
cg13791713	21	40720916	HMGN1	1stExon	Island		0.274985	0.287249	0.329413		0.00525168	0.05935	0.0646017		0.549025	1.01994e-05	8.15425e-07		0.88914	0.0143838	0.00362802
cg20718183	15	71183514	LRRC49	Body	N_Shore		0.835792	0.817233	0.789871		-0.0107149	-0.039811	-0.0505259		0.126663	7.32363e-05	8.2533e-07		0.655994	0.0244311	0.0036501
cg04463265	15	20479446					0.670541	0.653334	0.600025		-0.0163108	-0.0504736	-0.0667844		0.081247	0.000120368	8.35425e-07		0.596827	0.0282459	0.00366293
cg01643091	17	77020494	C1QTNF1	1stExon	Island		0.0747829	0.0761354	0.0977825		0.00118184	0.0219197	0.0231016		0.705947	6.71239e-06	8.39374e-07		0.935695	0.0131153	0.00366293
cg26568171	16	88550961	ZFPM1	Body	N_Shelf		0.881472	0.862592	0.851357		-0.0197454	-0.0163008	-0.0360462		0.000459929	0.0109909	8.43109e-07		0.203721	0.133431	0.00366293
cg09963460	8	143002871					0.781311	0.770487	0.761439		-0.0106078	-0.0159199	-0.0265277		0.00674012	0.00129409	8.62657e-07		0.349066	0.0597433	0.00372394
cg20743435	4	156743043					0.727231	0.778159	0.820823		0.0427536	0.0520325	0.0947862		0.00274178	0.00278177	8.72316e-07		0.292667	0.0782982	0.00372394
cg15654175	21	47882193	DIP2A	Body	S_Shelf		0.796147	0.777674	0.757922		-0.013663	-0.0289488	-0.0426118		0.0256509	0.000396197	8.75255e-07		0.467312	0.0398992	0.00372394
cg10841540	14	59907007					0.929882	0.886462	0.850314		-0.0385406	-0.0409333	-0.0794739		0.00149394	0.00457986	8.79582e-07		0.261689	0.0942684	0.00372394
cg09041355	X	12829502	PRPS2	Body			0.837649	0.772465	0.705088		-0.0593128	-0.0701634	-0.129476		0.002431	0.00310321	8.82417e-07		0.285997	0.0814974	0.00372394
cg21516819	X	38421078	TSPAN7	Body	Island		0.130662	0.13396	0.186615		0.0121748	0.0611215	0.0732962		0.229445	3.92257e-05	8.99012e-07		0.743558	0.0199663	0.00372394
cg10068727	X	70711156	BCYRN1	Body	N_Shore		0.807413	0.796379	0.789054		-0.0149413	-0.0197671	-0.0347084		0.00401994	0.00208969	9.00454e-07		0.313245	0.0705776	0.00372394
cg21657704	17	80851007	TBCD	Body			0.777595	0.809857	0.858818		0.0338952	0.0441341	0.0780293		0.00376032	0.00221977	9.04896e-07		0.310068	0.0721023	0.00372394
cg23659616	13	45337973					0.862402	0.847085	0.842616		-0.0148962	-0.0149785	-0.0298747		0.0011924	0.00568251	9.15079e-07		0.252031	0.102695	0.00372394
cg05040568	X	46486073	SLC9A7	Body			0.726951	0.726763	0.585001		-0.0168133	-0.100479	-0.117293		0.298469	2.84933e-05	9.21526e-07		0.784511	0.0181687	0.00372394
cg05380304	4	7755739	AFAP1-AS1	TSS200			0.557219	0.538244	0.482872		-0.0183109	-0.0682822	-0.086593		0.130453	7.9405e-05	9.26962e-07		0.660066	0.0250412	0.00372394
cg07747336	11	125649398	PATE2	TSS1500			0.824034	0.806295	0.771093		-0.0134232	-0.0416445	-0.0550677		0.0838294	0.000129561	9.3099e-07		0.600862	0.0288311	0.00372394
cg15929730	7	20043520	LOC101927668	Body			0.752131	0.758598	0.819501		0.00149241	0.0708268	0.0723192		0.879747	4.76795e-06	9.39112e-07		0.977027	0.0125611	0.00372394
cg23727966	11	130760583	SNX19	Body			0.865953	0.857662	0.841004		-0.00450211	-0.0243287	-0.0288308		0.259069	3.51095e-05	9.41513e-07		0.76164	0.019328	0.00372394
cg12516959	21	47718080			S_Shore		0.320436	0.334543	0.256171		-0.000274553	-0.0604312	-0.0607058		0.973554	3.80046e-06	9.4515e-07		0.995599	0.0124267	0.00372394
cg22067069	5	118787455	HSD17B4	TSS1500	N_Shore		0.787762	0.843029	0.863464		0.0431289	0.0559321	0.099061		0.0037913	0.00231558	9.52291e-07		0.310283	0.0732652	0.00372394
cg19690193	16	85303002			N_Shelf		0.804476	0.790495	0.719189		-0.0116726	-0.0692591	-0.0809317		0.296639	2.97146e-05	9.53951e-07		0.783509	0.0184423	0.00372394
cg10558381	12	69982468	CCT2	Body	S_Shelf		0.853225	0.844801	0.827054		-0.00827035	-0.0266895	-0.0349598		0.0933034	0.00011865	9.56589e-07		0.614148	0.0281322	0.00372394
cg24298311	1	158119610			Island		0.0622166	0.064656	0.0961389		0.00547396	0.0291071	0.034581		0.253288	3.6743e-05	9.57218e-07		0.758685	0.0195883	0.00372394
cg15234550	X	151999445	CETN2	TSS200	Island		0.127497	0.126899	0.163765		0.00576678	0.0486698	0.0544366		0.441035	1.69684e-05	9.62147e-07		0.849425	0.0165156	0.00372394
cg20375093	5	178775192			S_Shelf		0.812367	0.810702	0.760835		-0.000621783	-0.0489874	-0.0496091		0.926896	4.34134e-06	9.63036e-07		0.986723	0.0125611	0.00372394
cg20252399	22	45599149	KIAA0930	Body	S_Shore		0.905496	0.907924	0.877313		0.00810238	-0.0424524	-0.0343501		0.0945702	1.39788e-07	9.73979e-07		0.616016	0.00582744	0.00374664
cg19526455	17	37787862	PPP1R1B	Body	S_Shelf		0.443747	0.473978	0.511403		0.0232535	0.0419352	0.0651888		0.0149253	0.000742053	9.98455e-07		0.416056	0.0494148	0.00380961
cg06223290	22	47686520					0.658339	0.655379	0.604431		-0.0133952	-0.0600947	-0.0734898		0.191671	5.44908e-05	1.00123e-06		0.716926	0.0223227	0.00380961
cg16985233	15	43806249	RNU6-28P	Body	S_Shelf		0.871288	0.85887	0.820633		-0.0185354	-0.0459728	-0.0645082		0.0450863	0.000263881	1.00582e-06		0.527589	0.0352753	0.00380961
cg09037514	6	31346269					0.770481	0.756258	0.712552		-0.00732394	-0.0599222	-0.0672462		0.430329	1.87041e-05	1.02374e-06		0.845187	0.0166269	0.00385769
cg09417038	21	47716443	YBEY	Body	N_Shore		0.438395	0.47083	0.352813		0.0129054	-0.12094	-0.108035		0.388007	7.20585e-07	1.03351e-06		0.82729	0.00806371	0.00387474
cg25365379	8	1807061	ARHGEF10	Body			0.697831	0.734051	0.634762		0.0424932	-0.112218	-0.0697249		0.000171728	1.48936e-09	1.04253e-06		0.172125	0.00106904	0.00388883
cg21755044	8	144069697	LOC100133669	Body			0.920173	0.88535	0.869675		-0.0327073	-0.0203209	-0.0530282		0.000151813	0.0301966	1.05795e-06		0.168588	0.204358	0.00389655
cg08742975	1	204632973	LRRN2	5URT			0.818182	0.81037	0.71287		-0.024243	-0.0853061	-0.109549		0.117372	0.00010201	1.05987e-06		0.644449	0.0268887	0.00389655
cg10493454	1	63457296					0.797187	0.785365	0.762033		-0.0105849	-0.0338456	-0.0444306		0.0932206	0.000131425	1.06043e-06		0.61399	0.0289695	0.00389655
cg00896578	14	38083827	TTC6	Body	S_Shelf		0.89398	0.914166	0.937473		0.0149259	0.027488	0.0424138		0.0167508	0.0007337	1.09823e-06		0.426424	0.0491824	0.00397476
cg15590007	10	45870220	ALOX5	Body	S_Shore		0.754977	0.722706	0.676089		-0.0274154	-0.0530344	-0.0804498		0.0201033	0.00062376	1.10319e-06		0.443325	0.0465691	0.00397476
cg24385666	4	2278261	ZFYVE28	Body	S_Shore		0.90534	0.891915	0.864416		-0.0110977	-0.0329394	-0.0440371		0.0775916	0.000166473	1.10543e-06		0.591374	0.0309257	0.00397476
cg16781264	2	101087575	NMS	Body			0.232869	0.300396	0.407971		0.0589847	0.0797904	0.138775		0.00490681	0.00216796	1.11304e-06		0.32632	0.0714907	0.00397476
cg11675418	11	12157407	MICAL2	5URT			0.817765	0.807611	0.796113		-0.00918918	-0.0185385	-0.0277277		0.0234425	0.000546129	1.11382e-06		0.457626	0.0445113	0.00397476
cg12136274	1	146649770	PDIA3P1	Body	Island		0.425686	0.45932	0.547146		0.0352221	0.0887363	0.123958		0.0486909	0.00027029	1.11401e-06		0.537187	0.0355212	0.00397476
cg05690134	12	1608961	LINC00942	TSS1500			0.870654	0.860503	0.840027		-0.00962999	-0.0268732	-0.0365031		0.0658515	0.000201332	1.12721e-06		0.57195	0.0328738	0.00397905
cg01222135	7	99010594	BUD31	Body	S_Shelf		0.821795	0.817511	0.785163		-0.00193393	-0.0399704	-0.0419043		0.73869	8.28742e-06	1.14759e-06		0.943892	0.0134296	0.00397905
cg16102251	1	181639003	CACNA1E	Body			0.719694	0.726091	0.780808		0.00547971	0.054399	0.0598787		0.509847	1.60045e-05	1.14761e-06		0.87639	0.0161125	0.00397905
cg22821677	15	21941178	LOC646214	TSS1500			0.518268	0.506803	0.451211		0.0042692	-0.101383	-0.0971142		0.750687	2.29838e-06	1.15077e-06		0.947044	0.0104785	0.00397905
cg12719853	1	179054850	TOR3A	Body	S_Shelf		0.862108	0.861544	0.83921		-0.000183918	-0.0260737	-0.0262576		0.959587	4.74753e-06	1.15383e-06		0.993158	0.0125611	0.00397905
cg12615761	18	8608907	RAB12	TSS1500	Island		0.116968	0.124921	0.144825		0.00876728	0.0244029	0.0331702		0.0657796	0.000206427	1.15497e-06		0.571775	0.0330147	0.00397905
cg24417380	X	131167276	STK26	Body			0.533978	0.527129	0.469002		-0.00285025	-0.0915944	-0.0944446		0.827307	6.6429e-06	1.15871e-06		0.965636	0.0130486	0.00397905
cg11446736	13	89404403					0.443527	0.484169	0.583397		0.0286837	0.105281	0.133965		0.131294	9.82912e-05	1.16088e-06		0.66114	0.0267667	0.00397905
cg11079896	14	63671314	RHOJ	1stExon			0.175623	0.173362	0.267529		-0.000750822	0.0822651	0.0815142		0.946915	3.81112e-06	1.16782e-06		0.99092	0.0124268	0.00397905
cg15831769	10	63660953	ARID5B	TSS200	N_Shore		0.139985	0.126832	0.0936575		-0.00624314	-0.0516081	-0.0578513		0.43845	2.06639e-05	1.16908e-06		0.848408	0.0170342	0.00397905
cg05874806	2	102350276	MAP4K4	Body			0.698085	0.648517	0.6377		-0.040075	-0.0456954	-0.0857704		0.00241969	0.00410941	1.1821e-06		0.28571	0.0904327	0.00398233
cg05713079	4	25665545	SLC34A2	Body			0.701312	0.694122	0.654331		-0.0010595	-0.0443903	-0.0454498		0.866349	6.14579e-06	1.1851e-06		0.974265	0.0130202	0.00398233
cg23976120	2	71186948	ATP6V1B1	Body			0.749361	0.731684	0.706429		-0.0145568	-0.0354832	-0.05004		0.0449474	0.000314862	1.20038e-06		0.5272	0.0372003	0.00398233
cg00097389	2	71725663	DYSF	Body			0.755805	0.732135	0.7238		-0.0212094	-0.0218645	-0.0430739		0.00156577	0.00591746	1.20373e-06		0.264782	0.104307	0.00398233
cg14895540	2	186443903					0.847222	0.868317	0.888559		0.0207578	0.0372864	0.0580442		0.015822	0.00084718	1.20721e-06		0.421029	0.0515748	0.00398233
cg13121144	15	33218656	FMN1	Body			0.576792	0.592964	0.643362		0.0226959	0.0654265	0.0881224		0.0733375	0.00019347	1.21308e-06		0.58478	0.032403	0.00398233
cg17031543	4	52918471	SPATA18	Body	S_Shore		0.167153	0.148492	0.121715		-0.0233911	-0.0412189	-0.06461		0.0147562	0.000907381	1.21447e-06		0.414826	0.0528974	0.00398233
cg01996909	X	54824861	ITIH6	TSS200			0.896662	0.886088	0.857343		-0.00851232	-0.0402093	-0.0487216		0.215741	5.69739e-05	1.21724e-06		0.7343	0.0226691	0.00398233
cg15088539	6	28911926	LINC01556	Body			0.0741982	0.0851927	0.0995404		0.0133304	0.0198805	0.0332109		0.00768175	0.00161871	1.22089e-06		0.359922	0.064504	0.00398233
cg16449328	10	114749320	TCF7L2	Body			0.852741	0.840467	0.8274		-0.00998073	-0.016341	-0.0263217		0.0111594	0.00117255	1.22429e-06		0.391007	0.0578736	0.00398233
cg04499875	4	147864147	TTC29	5URT	N_Shelf		0.757969	0.758543	0.727624		-0.00144398	-0.0453125	-0.0467564		0.824089	7.12133e-06	1.23617e-06		0.96491	0.0131897	0.00398233
cg02944953	19	38544658	SIPA1L3	5URT			0.75217	0.735234	0.695001		-0.0119669	-0.0501149	-0.0620819		0.174088	7.54943e-05	1.24105e-06		0.702009	0.0246474	0.00398233
cg00640775	13	114294515	TFDP1	Body	S_Shore		0.866363	0.850047	0.826088		-0.0164029	-0.0411629	-0.0575658		0.049597	0.000295123	1.24162e-06		0.539033	0.0363931	0.00398233
cg08848269	1	39282666			N_Shore		0.952903	0.913026	0.878505		-0.0390948	-0.0292346	-0.0683293		0.000383006	0.0178482	1.24553e-06		0.197733	0.163383	0.00398233
cg18296075	7	891705	SUN1	Body			0.895261	0.901148	0.869459		0.00672883	-0.0351897	-0.0284608		0.0992313	1.83713e-07	1.26395e-06		0.622371	0.00582744	0.00402378
cg23740940	11	68924746	LOC338694	Body	Island		0.34817	0.369482	0.43192		0.0174624	0.0522895	0.0697519		0.0822749	0.000181551	1.28651e-06		0.59853	0.0318182	0.00405509
cg24487117	4	36763616					0.808198	0.832515	0.843121		0.0258921	0.0150194	0.0409114		0.000131493	0.0393646	1.28932e-06		0.167799	0.22964	0.00405509
cg21608069	3	12602818	MKRN2	Body	S_Shelf		0.854331	0.840816	0.813526		-0.0136424	-0.0300126	-0.043655		0.0331389	0.000456394	1.29543e-06		0.492825	0.0421703	0.00405509
cg02928555	8	143142660					0.818078	0.812749	0.786716		-0.00519116	-0.0374982	-0.0426894		0.387013	2.78199e-05	1.3108e-06		0.826802	0.0181059	0.00405509
cg09879137	17	48804495	LUC7L3	Body			0.770145	0.767773	0.724591		0.00413838	-0.0545879	-0.0504495		0.557746	1.53547e-06	1.31122e-06		0.892086	0.00984823	0.00405509
cg19500155	17	80851712	TBCD	Body			0.620239	0.625909	0.796559		0.0222679	0.146449	0.168717		0.348526	3.23876e-05	1.312e-06		0.809813	0.018898	0.00405509
cg01639438	6	41774978	USP49	5URT	S_Shore		0.751254	0.779812	0.836843		0.0159901	0.089719	0.105709		0.284342	4.31926e-05	1.3221e-06		0.776529	0.0207014	0.00405509
cg04867344	17	46547913					0.270862	0.230417	0.208825		-0.0319799	-0.031428	-0.0634079		0.00133803	0.007301	1.32227e-06		0.257183	0.112928	0.00405509
cg17094268	19	43337046					0.738564	0.749893	0.834546		0.00165765	0.102246	0.103903		0.908988	6.16283e-06	1.33135e-06		0.983084	0.0130202	0.00405509
cg09603520	6	20432163	E2F3	Body			0.950254	0.94329	0.921218		-0.0018674	-0.0305679	-0.0324353		0.680494	1.11782e-05	1.33235e-06		0.92899	0.0149835	0.00405509
cg21166676	11	102477441	MMP20	Body			0.842647	0.82475	0.804994		-0.0126166	-0.0262589	-0.0388755		0.0277821	0.00055548	1.33418e-06		0.474381	0.0448131	0.00405509
cg01985071	X	39545422			N_Shelf		0.87104	0.873596	0.822034		0.000316343	-0.0561878	-0.0558714		0.967666	4.5995e-06	1.35107e-06		0.994564	0.0125611	0.00408961
cg06803436	2	235167693					0.777398	0.770845	0.736816		0.00161381	-0.048381	-0.0467672		0.805184	3.1088e-06	1.37114e-06		0.960107	0.0118139	0.00410901
cg25870670	11	62385071	B3GAT3	Body			0.795798	0.788064	0.76782		-0.00509589	-0.028704	-0.0337999		0.287157	4.43339e-05	1.37678e-06		0.778219	0.0209616	0.00410901
cg18220786	14	97446280					0.838445	0.819273	0.778745		-0.0139592	-0.0491777	-0.0631368		0.123822	0.000124308	1.37927e-06		0.652815	0.0285883	0.00410901
cg03991300	16	672283	RAB40C	Body	S_Shore		0.960658	0.925642	0.887284		-0.0291633	-0.0356729	-0.0648363		0.00356017	0.00347065	1.37973e-06		0.308203	0.0849659	0.00410901
cg16337760	X	120181344	GLUD2	TSS200	Island		0.136841	0.119699	0.180051		-0.00794534	0.0621641	0.0542188		0.301087	6.79327e-07	1.40095e-06		0.78586	0.00792139	0.00415229
cg27083640	16	1721076	CRAMP1L	Body			0.857309	0.8449	0.828566		-0.00820431	-0.0280088	-0.0362131		0.115704	0.00013662	1.40551e-06		0.642592	0.029202	0.00415229
cg14798803	4	154551347	KIAA0922	Body			0.866289	0.863342	0.838997		0.00170848	-0.0319036	-0.0301951		0.687189	2.39384e-06	1.43849e-06		0.930781	0.0106489	0.00421998
cg14420767	5	135380490	TGFBI	Body			0.853202	0.835357	0.811509		-0.0192872	-0.0255687	-0.0448559		0.00511483	0.00268266	1.44357e-06		0.329454	0.0772122	0.00421998
cg17473364	7	55393355					0.805799	0.783175	0.753744		-0.0212529	-0.0442634	-0.0655163		0.0286436	0.000585984	1.45196e-06		0.477571	0.045789	0.00421998
cg06259946	19	12753238			Island		0.921337	0.913416	0.892011		-0.00769013	-0.0254389	-0.0331291		0.108274	0.000152259	1.45645e-06		0.63359	0.0301616	0.00421998
cg14024893	9	139943146	ENTPD2	Body	S_Shelf		0.826643	0.80479	0.757262		-0.0264189	-0.0475825	-0.0740014		0.0171732	0.000943976	1.45699e-06		0.429185	0.053544	0.00421998
cg14908986	11	70120720	PPFIA1	Body	S_Shelf		0.929413	0.919576	0.896256		-0.00859867	-0.0230281	-0.0316267		0.0629522	0.000276667	1.48785e-06		0.566675	0.0356904	0.00429253
cg19935933	1	33643390	TRIM62	Body	N_Shelf		0.877589	0.876335	0.853593		-0.000842979	-0.0235067	-0.0243497		0.805758	9.00299e-06	1.50645e-06		0.960244	0.0136684	0.00432927
cg17004583	18	74966784	GALR1	Body	S_Shelf		0.508694	0.492182	0.392315		-0.0205901	-0.118655	-0.139245		0.299254	4.59417e-05	1.51307e-06		0.784863	0.0212414	0.00433144
cg07897169	16	85549951			N_Shore		0.921601	0.912702	0.888983		-0.00580602	-0.0284983	-0.0343043		0.236724	6.30369e-05	1.52432e-06		0.748171	0.0235376	0.00434305
cg27437165	10	72462935	ADAMTS14	Body			0.85223	0.845022	0.822972		-0.00384393	-0.0285206	-0.0323646		0.40274	3.04249e-05	1.52888e-06		0.833503	0.0185504	0.00434305
cg19951148	7	120844946	CPED1	Body			0.750385	0.772107	0.792915		0.0235081	0.0266546	0.0501627		0.00273736	0.00480001	1.55261e-06		0.292533	0.0959916	0.00439091
cg04112077	8	66187829					0.881173	0.862725	0.858887		-0.0191827	-0.00649344	-0.0256761		2.02758e-05	0.150823	1.56564e-06		0.131917	0.42761	0.00439091
cg26453587	15	91131640	CRTC3	Body			0.87832	0.871924	0.859425		-0.00489468	-0.0186743	-0.023569		0.150412	0.000112755	1.56891e-06		0.680794	0.0277102	0.00439091
cg15237002	13	101243205			S_Shore		0.823921	0.823028	0.79103		-0.0045405	-0.0323505	-0.036891		0.38698	3.31023e-05	1.56951e-06		0.826785	0.0190524	0.00439091
cg26531141	6	28912013	LINC01556	Body			0.0557925	0.0493334	0.0881734		-0.000418929	0.0330629	0.0326439		0.927549	4.81307e-06	1.57702e-06		0.986843	0.0125611	0.00439526
cg05846476	6	80655418	ELOVL4	Body	N_Shore		0.717758	0.678126	0.643456		-0.0314866	-0.0788661	-0.110353		0.0528229	0.000352641	1.58976e-06		0.54575	0.0384776	0.00441412
cg24765219	8	124705207	ANXA13	Body			0.830449	0.821166	0.80451		-0.00476975	-0.021751	-0.0265207		0.211001	7.64975e-05	1.60178e-06		0.731	0.0247477	0.00441606
cg14932133	2	121739247	GLI2	Body	N_Shelf		0.892676	0.889216	0.856482		0.00187498	-0.0414264	-0.0395514		0.737518	3.02002e-06	1.60242e-06		0.943566	0.0116781	0.00441606
cg18026834	12	117890673					0.867388	0.86418	0.84523		0.000248793	-0.0263397	-0.0260909		0.946209	5.14508e-06	1.61165e-06		0.990749	0.0125611	0.00441667
cg00185563	22	44778480					0.817309	0.80738	0.77558		-0.0148065	-0.0316348	-0.0464413		0.0323172	0.000580271	1.61765e-06		0.490347	0.0456177	0.00441667
cg15688635	1	1688550	NADK	Body	S_Shelf		0.842994	0.821524	0.762252		-0.0169897	-0.0632455	-0.0802352		0.143837	0.000122963	1.62595e-06		0.674422	0.0284946	0.00441667
cg16387200	7	106419480					0.920111	0.930117	0.958765		0.0062058	0.0312367	0.0374425		0.248337	6.32322e-05	1.62973e-06		0.755743	0.023551	0.00441667
cg10997319	5	37868586	GDNF-AS1	Body			0.848811	0.83413	0.812342		-0.010364	-0.0289988	-0.0393628		0.0727232	0.000260833	1.63254e-06		0.583824	0.0351348	0.00441667
cg08328153	15	80600805	LINC00927	Body			0.799653	0.786294	0.766529		-0.00724776	-0.0277305	-0.0349782		0.152584	0.000116341	1.6484e-06		0.68297	0.0279431	0.00444331
cg12470219	8	144955057			S_Shelf		0.824897	0.840349	0.857418		0.0141232	0.0227488	0.036872		0.0118926	0.00148636	1.66033e-06		0.395674	0.0627624	0.00444371
cg24190091	1	20835240	MUL1	TSS1500	S_Shore		0.886647	0.884063	0.868183		0.000529636	-0.0262826	-0.0257529		0.884557	4.53776e-06	1.66059e-06		0.978008	0.0125611	0.00444371
cg07859640	5	140480507	PCDHB3	1stExon	N_Shore		0.287245	0.364633	0.397118		0.0816185	0.0361585	0.117777		5.53036e-05	0.0856311	1.67e-06		0.152712	0.327709	0.00445276
cg15068201	7	101435805					0.809574	0.806562	0.779946		-0.000439048	-0.0321429	-0.032582		0.924297	7.43982e-06	1.69329e-06		0.986284	0.0131897	0.00449365
cg10210928	7	2859695	GNA12	Body			0.906027	0.891866	0.858763		-0.0110351	-0.0418021	-0.0528372		0.150341	0.000122127	1.70227e-06		0.680728	0.0283994	0.00449365
cg06998262	3	9596124	LHFPL4	TSS1500	S_Shore		0.574617	0.563741	0.514471		-0.0182953	-0.0477861	-0.0660814		0.0607786	0.000327606	1.70577e-06		0.562356	0.0376259	0.00449365
cg26442529	11	9883602	LOC101928008	Body			0.793745	0.778324	0.745467		-0.0166034	-0.0390537	-0.0556571		0.0446612	0.000448253	1.71349e-06		0.526371	0.0418755	0.00449365
cg07331510	7	567567			N_Shelf		0.759486	0.756389	0.722638		0.00108033	-0.0356215	-0.0345412		0.825678	4.0372e-06	1.71707e-06		0.965292	0.0124643	0.00449365
cg14772381	1	116820452					0.842266	0.845359	0.817151		0.0011565	-0.0293706	-0.0282141		0.773012	3.54688e-06	1.72607e-06		0.952534	0.0122656	0.00449365
cg01172682	3	65342216	MAGI1	3UTR	Island		0.307176	0.342762	0.385528		0.0291578	0.0340559	0.0632136		0.00328942	0.00456959	1.72792e-06		0.302541	0.0941758	0.00449365
cg17636749	20	25211228					0.805691	0.814035	0.779564		0.010321	-0.0389888	-0.0286678		0.0175621	5.42449e-08	1.75203e-06		0.431469	0.00582744	0.00452942
cg25695992	2	38057966	LINC00211	Body			0.904829	0.919113	0.946664		0.00431954	0.0516829	0.0560025		0.588602	1.88909e-05	1.75547e-06		0.901592	0.0166269	0.00452942
cg06731842	13	30421791	UBL3	Body	N_Shelf		0.133429	0.115032	0.11147		-0.0159172	-0.0183564	-0.0342736		0.00314758	0.00481749	1.76007e-06		0.299644	0.0960998	0.00452942
cg16827090	1	233584602					0.831679	0.828463	0.805217		0.00449211	-0.0389818	-0.0344897		0.364395	1.08222e-06	1.7801e-06		0.816912	0.00961824	0.00456505
cg12073709	1	72131812	NEGR1	Body			0.632276	0.686813	0.744192		0.0659685	0.0566429	0.122611		0.000890027	0.0131052	1.78787e-06		0.237529	0.143319	0.00456912
cg01859662	14	91626637	C14orf159	5URT			0.873831	0.873469	0.851599		0.0043239	-0.027017	-0.0226931		0.18927	4.88692e-07	1.79411e-06		0.715009	0.00688891	0.00456925
cg00503917	6	170041920	WDR27	Body			0.957159	0.955478	0.935187		8.27035e-05	-0.0262488	-0.0261661		0.982293	6.26289e-06	1.80645e-06		0.997167	0.0130202	0.00457
cg06651508	2	121970600					0.932078	0.934045	0.900507		0.00301818	-0.0364171	-0.0333989		0.527584	1.88435e-06	1.80678e-06		0.882252	0.010085	0.00457
cg00172846	13	67409393	PCDH9	Body			0.632885	0.655418	0.759411		0.001662	0.148053	0.149715		0.937898	7.68686e-06	1.81774e-06		0.989067	0.0132666	0.00457146
cg01662894	9	131319298	MIR1268A	5URT	S_Shelf		0.766319	0.749405	0.736948		-0.0134003	-0.0396034	-0.0530037		0.0861498	0.000242373	1.81973e-06		0.60409	0.0343722	0.00457146
cg02452552	5	150618048					0.702113	0.692945	0.773662		-0.00485695	0.0785929	0.0737359		0.644859	2.67503e-06	1.83615e-06		0.918723	0.0110672	0.00459707
cg21221516	3	183950129	VWA5B2	Body	S_Shore		0.872243	0.870882	0.854825		-0.000199086	-0.0254204	-0.0256195		0.956573	7.50118e-06	1.86129e-06		0.992657	0.0131897	0.00462874
cg07527324	14	91591619	C14orf159	5URT			0.914333	0.908853	0.864049		0.00125014	-0.0556413	-0.0543912		0.872092	4.89972e-06	1.8643e-06		0.975437	0.0125611	0.00462874
cg23240895	22	45071884	PRR5	5URT			0.94265	0.936517	0.928021		-0.00425802	-0.0157908	-0.0200488		0.146266	0.000138002	1.8681e-06		0.676921	0.029202	0.00462874
cg23746148	6	135271801	ALDH8A1	TSS1500			0.914745	0.907733	0.883452		-0.00284622	-0.0337181	-0.0365643		0.586831	2.02106e-05	1.87387e-06		0.901007	0.0169858	0.00462874
cg00142083	12	109091608	CORO1C	Body			0.863087	0.867125	0.841187		0.0065891	-0.033622	-0.0270329		0.0979992	2.56786e-07	1.88231e-06		0.620704	0.00582744	0.00463408
cg26185981	8	21608199	GFRA2	Body	Island		0.865276	0.858611	0.831718		-0.00238298	-0.0366732	-0.0390561		0.67003	1.61305e-05	1.89995e-06		0.926018	0.0161869	0.00466198
cg07157030	14	63671356	RHOJ	1stExon			0.526169	0.539551	0.721115		0.0135779	0.159835	0.173412		0.585329	2.08288e-05	1.92499e-06		0.900621	0.0170494	0.00466991
cg21855143	1	240088252					0.880049	0.85963	0.844456		-0.0183113	-0.0306019	-0.0489132		0.0145342	0.00143683	1.9299e-06		0.41355	0.0619919	0.00466991
cg10723067	1	11867171	CLCN6	Body	S_Shore		0.827568	0.814372	0.799202		-0.0140618	-0.0214418	-0.0355036		0.0102657	0.00195203	1.93078e-06		0.384055	0.0689141	0.00466991
cg13260615	8	143745491	JRK	3UTR			0.898103	0.878995	0.86423		-0.0211504	-0.0147702	-0.0359206		0.000385706	0.0259193	1.93339e-06		0.197905	0.191352	0.00466991
cg12477454	11	115497822					0.720564	0.704482	0.679819		-0.0129944	-0.0332826	-0.046277		0.0594428	0.000378674	1.9348e-06		0.559343	0.0394247	0.00466991
cg16380618	2	68694411	APLF	TSS1500	Island		0.0447901	0.0399519	0.032872		-0.00496573	-0.00887518	-0.0138409		0.0186246	0.00115644	1.94221e-06		0.435898	0.0576015	0.00467252
cg23603227	8	126407735					0.812304	0.800304	0.788371		-0.0038547	-0.0316474	-0.0355021		0.451128	3.24153e-05	1.95471e-06		0.853514	0.018898	0.00467902
cg15589668	11	122320849					0.635966	0.664794	0.727648		0.0197524	0.0651357	0.0848881		0.114217	0.000191774	1.96259e-06		0.64084	0.0323117	0.00467902
cg13831459	10	101380774	SLC25A28	TSS1500	Island		0.0402332	0.0436999	0.0543833		0.0050082	0.0141364	0.0191446		0.0779472	0.000291507	1.97306e-06		0.591901	0.0362542	0.00467902
cg07131553	16	47068248			N_Shelf		0.905811	0.90203	0.877431		0.00114112	-0.0308667	-0.0297256		0.788915	4.18803e-06	1.97548e-06		0.956299	0.0125323	0.00467902
cg00164847	8	33425904	RNF122	TSS1500	S_Shore		0.669878	0.638398	0.622148		-0.0321041	-0.0182861	-0.0503902		0.000168318	0.0470209	1.97659e-06		0.171361	0.248766	0.00467902
cg07546014	9	126872181					0.837591	0.825682	0.789689		-0.00348914	-0.0505251	-0.0540142		0.653319	1.79199e-05	2.02036e-06		0.921323	0.0166269	0.00476736
cg17341765	12	65997206	LOC100507065	Body			0.931029	0.924725	0.898351		-0.00198231	-0.0318029	-0.0337852		0.683461	1.66993e-05	2.04925e-06		0.929812	0.0165153	0.00482013
cg22037835	17	76833012	USP36	5URT	N_Shelf		0.704353	0.687284	0.675626		-0.0110212	-0.0355316	-0.0465528		0.109459	0.00021064	2.0593e-06		0.635025	0.0331925	0.00482101
cg12361290	11	129149358			Island		0.0458558	0.0482657	0.0636129		0.00324624	0.0138334	0.0170797		0.19441	0.000108336	2.06621e-06		0.71895	0.0274115	0.00482101
cg21479047	9	97062557	ZNF169	Body			0.858629	0.856327	0.829945		-0.00442013	-0.0260671	-0.0304872		0.318536	5.70733e-05	2.07057e-06		0.794881	0.0226691	0.00482101
cg23253756	8	101695342					0.851294	0.84257	0.820518		-0.00566073	-0.0275438	-0.0332045		0.242883	8.22228e-05	2.07573e-06		0.752362	0.0253283	0.00482101
cg14028143	11	94532994	AMOTL1	Body			0.599543	0.646902	0.678439		0.0366298	0.0583182	0.094948		0.0125163	0.00176793	2.08802e-06		0.399865	0.066484	0.00483435
cg21192468	9	139092501	LHX3	Body	Island		0.494672	0.503446	0.41499		0.00370535	-0.100621	-0.0969157		0.790638	4.46511e-06	2.10653e-06		0.95672	0.0125611	0.00486195
cg05032443	8	35453077	UNC5D	Body			0.496185	0.439242	0.407914		-0.0426216	-0.0541098	-0.0967314		0.00517999	0.00382695	2.13116e-06		0.330597	0.0880524	0.00488312
cg09369136	20	49202225	MIR645	TSS200			0.914853	0.901681	0.879312		-0.011922	-0.0293786	-0.0413006		0.0546385	0.000453636	2.13514e-06		0.54949	0.0420632	0.00488312
cg02190916	9	27102531					0.823945	0.840976	0.864817		0.0121639	0.0408355	0.0529994		0.12098	0.000195142	2.13553e-06		0.649395	0.0325002	0.00488312
cg11910223	5	139060821	CXXC5	Body	Island		0.932605	0.922919	0.899994		-0.00890221	-0.0311139	-0.0400161		0.132365	0.000177312	2.14897e-06		0.662265	0.0315333	0.00489868
cg15940592	14	103844451					0.842628	0.836486	0.807485		0.00426761	-0.0404133	-0.0361457		0.416183	1.55097e-06	2.15868e-06		0.839347	0.00984823	0.00490568
cg12605076	14	74547881	ALDH6A1	5URT	N_Shelf		0.885851	0.877165	0.858011		-0.00532661	-0.0256855	-0.0310121		0.240873	8.68206e-05	2.17188e-06		0.751078	0.0257272	0.00491564
cg02614024	15	93652766			Island		0.123637	0.136543	0.176107		0.0155443	0.0409063	0.0564506		0.0661368	0.000380374	2.17638e-06		0.572452	0.0394793	0.00491564
cg01629891	16	85082838	KIAA0513	5URT			0.843452	0.83262	0.814971		-0.0128776	-0.0207821	-0.0336598		0.01351	0.0017526	2.22126e-06		0.406959	0.066243	0.00499272
cg13752114	3	195489708	MUC4	Body	Island		0.714643	0.786402	0.826859		0.0402095	0.0724202	0.11263		0.020156	0.00122726	2.22836e-06		0.443481	0.0587139	0.00499272
cg20661875	10	98967079	ARHGAP19-SLIT1	Body			0.843669	0.824333	0.826444		-0.0180955	-0.00920113	-0.0272967		0.00011785	0.0655515	2.23125e-06		0.162185	0.289629	0.00499272
cg21514723	5	80501544	RASGRF2	Body			0.926764	0.901354	0.891756		-0.0212567	-0.0139269	-0.0351836		0.000327152	0.032902	2.23754e-06		0.193504	0.212219	0.00499272
cg25083857	18	68045579					0.828037	0.826316	0.791287		0.00264063	-0.0420977	-0.0394571		0.644243	3.23226e-06	2.2588e-06		0.918552	0.0120569	0.00501449
cg05427665	2	163200102	GCA	TSS1500	N_Shore		0.831401	0.809686	0.784775		-0.017703	-0.0291278	-0.0468307		0.0146206	0.00166165	2.26088e-06		0.414114	0.0650923	0.00501449
cg06316758	13	31073758					0.585874	0.591331	0.444201		0.0030209	-0.13399	-0.130969		0.873355	5.9242e-06	2.27768e-06		0.975645	0.0129452	0.00503663
cg22771822	15	43621543	ADAL	1stExon	N_Shore		0.705896	0.697511	0.657376		-0.0100676	-0.0454583	-0.0555258		0.218499	0.000104814	2.32106e-06		0.736135	0.0271571	0.00511724
cg22033098	20	34410096	PHF20	Body			0.83987	0.843827	0.817431		0.00462033	-0.0315456	-0.0269253		0.243973	8.39027e-07	2.367e-06		0.753043	0.00885262	0.00520299
cg05369942	4	142228617					0.154381	0.162115	0.193215		0.00989856	0.0367103	0.0466089		0.152829	0.000166769	2.39547e-06		0.68322	0.0309398	0.00521948
cg20222493	6	116638408	DSE	5URT			0.8118	0.818967	0.834267		0.00210235	0.0251493	0.0272516		0.596321	2.48828e-05	2.40068e-06		0.904108	0.0176437	0.00521948
cg19670985	11	106331803					0.804203	0.789575	0.768683		-0.0126338	-0.0285904	-0.0412241		0.0438627	0.000632153	2.40182e-06		0.523873	0.0468109	0.00521948
cg20220121	10	102477660			S_Shelf		0.714448	0.663837	0.651023		-0.0454288	-0.0308776	-0.0763064		0.000400662	0.030262	2.40277e-06		0.199203	0.20452	0.00521948
cg27500206	11	4600140	C11orf40	TSS1500			0.809438	0.82063	0.847587		0.00791584	0.0376325	0.0455483		0.238813	9.72623e-05	2.41559e-06		0.749439	0.0266889	0.00523194
cg15334572	5	600837			N_Shore		0.782231	0.752349	0.732854		-0.0254059	-0.0428425	-0.0682484		0.0164504	0.0015986	2.42534e-06		0.424873	0.0642665	0.0052377
cg10316857	1	163025988					0.756885	0.767148	0.860316		0.00550506	0.119584	0.125089		0.762352	1.59857e-05	2.45077e-06		0.949946	0.0161125	0.00527719
cg06918770	19	42367976	RPS19	Body	S_Shelf		0.813579	0.814595	0.75923		0.000922857	-0.0764149	-0.0754921		0.933025	7.41174e-06	2.46636e-06		0.988069	0.0131897	0.00528043
cg05564438	11	64120286	CCDC88B	Body			0.915262	0.908404	0.886379		-0.00806584	-0.0190705	-0.0271364		0.0505395	0.000568369	2.48799e-06		0.540814	0.0451643	0.00528043
cg21848581	13	26441045	ATP8A2	Body			0.866097	0.877545	0.887134		0.0122084	0.0130919	0.0253004		0.00279662	0.00727666	2.48951e-06		0.293245	0.112764	0.00528043
cg04034577	2	241836375	C2orf54	TSS1500			0.388882	0.398818	0.477095		0.0186481	0.0679238	0.0865719		0.148392	0.000179556	2.49549e-06		0.678907	0.0317035	0.00528043
cg17279887	7	97735625	LMTK2	TSS1500	N_Shore		0.907804	0.892167	0.883285		-0.0148974	-0.011891	-0.0267884		0.000806966	0.0188807	2.49906e-06		0.232795	0.167291	0.00528043
cg22859370	7	2805124	GNA12	Body	S_Shelf		0.927681	0.923572	0.903753		-0.00114131	-0.0278752	-0.0290165		0.78721	1.52684e-05	2.50225e-06		0.955881	0.0158681	0.00528043
cg03251655	17	33759512	SLFN12	1stExon			0.198157	0.235052	0.251381		0.0177854	0.043002	0.0607874		0.0540403	0.000534447	2.50232e-06		0.548086	0.044158	0.00528043
cg11850441	18	7754949	PTPRM	Body			0.818532	0.789711	0.730869		-0.0236172	-0.0576893	-0.0813065		0.0557599	0.000521077	2.51853e-06		0.552205	0.0438755	0.00528643
cg19142026	7	27170394	HOXA4	1stExon	Island		0.271892	0.230931	0.339059		-0.00645079	0.101335	0.0948843		0.64154	3.55359e-06	2.52394e-06		0.917803	0.0122656	0.00528643
cg16450082	22	38308002	MICALL1	Body			0.806359	0.789613	0.770627		-0.0133569	-0.0228306	-0.0361876		0.0175507	0.00156792	2.52664e-06		0.431463	0.0639122	0.00528643
cg22075979	5	144558502					0.517451	0.580927	0.622764		0.057532	0.0510061	0.108538		0.00127006	0.0136443	2.53823e-06		0.254627	0.145797	0.00529568
cg02543636	7	30810183	FAM188B	Body	N_Shore		0.901436	0.898576	0.855972		0.000553112	-0.0459607	-0.0454076		0.933435	7.68794e-06	2.56208e-06		0.988181	0.0132666	0.00533039
cg00647917	14	101515088	MIR381HG	Body			0.799714	0.776741	0.749084		-0.0239249	-0.0426249	-0.0665498		0.0204622	0.00138653	2.57e-06		0.444949	0.0612436	0.00533183
cg25167545	7	36927224	ELMO1	Body			0.86693	0.858546	0.838231		-0.00921953	-0.0211862	-0.0304057		0.0469342	0.000633589	2.58073e-06		0.532736	0.0468327	0.00533264
cg21991630	19	55731637			S_Shelf		0.929263	0.928371	0.90706		0.00220967	-0.0251554	-0.0229457		0.511327	2.48852e-06	2.58483e-06		0.876936	0.0107483	0.00533264
cg14892037	X	70288026	SNX12	1stExon	Island		0.145395	0.143117	0.21288		0.0123076	0.0739917	0.0862993		0.333923	6.70027e-05	2.6206e-06		0.802811	0.0238459	0.00539139
cg12359740	12	273773	IQSEC3	Body			0.731537	0.726432	0.688054		-0.0019231	-0.0505123	-0.0524354		0.80194	1.54269e-05	2.63518e-06		0.959363	0.0158714	0.00540633
cg14784373	1	11126761	EXOSC10	3UTR			0.9478	0.945929	0.930431		-0.00032117	-0.0188212	-0.0191424		0.908643	1.18218e-05	2.65665e-06		0.983027	0.0151178	0.00542398
cg14446500	X	16187603	MAGEB17	5URT			0.820809	0.820425	0.794094		0.00456562	-0.0363276	-0.031762		0.33071	1.36739e-06	2.66307e-06		0.80127	0.00961824	0.00542398
cg21543394	1	166877984					0.866577	0.864449	0.841341		0.00170099	-0.031536	-0.029835		0.697101	4.34682e-06	2.66582e-06		0.933463	0.0125611	0.00542398
cg10404078	18	3209947	MYOM1	Body			0.781628	0.762244	0.74919		-0.0192553	-0.0228164	-0.0420718		0.00439646	0.00542453	2.688e-06		0.31825	0.100678	0.00545408
cg22754305	18	47365532	MYO5B	Body			0.802505	0.78951	0.76661		-0.00410817	-0.0435844	-0.0476926		0.557704	3.12796e-05	2.70283e-06		0.892071	0.0186905	0.00546258
cg13150021	20	60781224			Island		0.946708	0.940114	0.931129		-0.0061964	-0.00862037	-0.0148168		0.00835941	0.00319986	2.70709e-06		0.36721	0.0824408	0.00546258
cg15003737	11	77182075	PAK1	5URT	N_Shelf		0.945385	0.954516	0.968502		0.0073116	0.016349	0.0236606		0.0439676	0.000713925	2.73341e-06		0.524204	0.0488024	0.00546258
cg05740879	11	2721866	KCNQ1	Body	Island		0.430528	0.435267	0.535637		-0.00193865	0.0965055	0.0945668		0.888724	7.30328e-06	2.73519e-06		0.978909	0.0131897	0.00546258
cg25011577	7	1886277	MAD1L1	Body	S_Shore		0.891456	0.883037	0.876199		-0.00979207	-0.0188119	-0.0286039		0.0271018	0.00113598	2.73761e-06		0.472262	0.0572422	0.00546258
cg04112704	14	95608514	DICER1	5URT			0.504808	0.518608	0.611303		0.00844567	0.106599	0.115045		0.617358	2.66053e-05	2.7482e-06		0.91079	0.0179288	0.00546258
cg23667868	14	105361172	CEP170B	Body	S_Shore		0.906371	0.902895	0.873141		0.000361754	-0.0389983	-0.0386365		0.949064	8.55883e-06	2.75603e-06		0.99134	0.0134296	0.00546258
cg11408477	13	49875337					0.0862952	0.113913	0.144077		0.0267011	0.0261888	0.05289		0.0020436	0.0102214	2.76384e-06		0.278753	0.129374	0.00546258
cg23427912	4	189059510	TRIML1	TSS1500			0.491183	0.506373	0.591036		0.0234422	0.0977679	0.12121		0.19555	0.000142845	2.77305e-06		0.719704	0.0294486	0.00546258
cg06580598	6	109787078	MICAL1	1stExon			0.847995	0.846775	0.82672		-0.000844876	-0.0331978	-0.0340426		0.865657	1.377e-05	2.7815e-06		0.974108	0.0155085	0.00546258
cg23329272	5	180085924					0.228434	0.20365	0.30457		-0.0170083	0.101988	0.0849802		0.181086	6.86416e-07	2.78261e-06		0.70786	0.00792139	0.00546258
cg26249168	1	226929020			S_Shelf		0.591176	0.648555	0.681018		0.0467244	0.0438369	0.0905613		0.00170516	0.0118364	2.78641e-06		0.268479	0.137547	0.00546258
cg01079515	3	195576629					0.722339	0.721468	0.793335		-0.00144724	0.125225	0.123778		0.936479	8.40209e-06	2.79487e-06		0.988821	0.0134296	0.00546258
cg01078174	1	7830468	VAMP3	TSS1500	N_Shore		0.854358	0.872234	0.908866		0.0089123	0.04506	0.0539723		0.266974	9.67752e-05	2.79574e-06		0.766387	0.0266318	0.00546258
cg20104055	3	14219389	LSM3	Body	N_Shore		0.809034	0.768176	0.737658		-0.0298241	-0.0493444	-0.0791685		0.0162707	0.00185377	2.80731e-06		0.423439	0.0675648	0.00547073
cg14801546	6	111284012	GTF3C6	Body	S_Shelf		0.931626	0.93059	0.912958		0.00209935	-0.0263864	-0.0242871		0.557534	3.10257e-06	2.82551e-06		0.892022	0.0118139	0.00549171
cg16763089	20	5485284	LINC00654	TSS200			0.126823	0.133279	0.184275		0.00731799	0.0573897	0.0647077		0.444306	4.7514e-05	2.84387e-06		0.850677	0.0213525	0.00549454
cg02995750	Y	23613917					0.458802	0.522349	0.627488		0.045392	0.0888208	0.134213		0.0291942	0.00109937	2.84603e-06		0.479263	0.0565361	0.00549454
cg23983136	10	88768846	AGAP11	Body	N_Shore		0.884883	0.889772	0.925672		0.00300185	0.0455752	0.0485771		0.674597	2.33967e-05	2.84929e-06		0.927354	0.017402	0.00549454
cg11709405	1	24649398	GRHL3	5URT	S_Shore		0.26912	0.279389	0.335694		0.0117169	0.0479079	0.0596248		0.189641	0.00015286	2.86127e-06		0.715289	0.0301701	0.00550328
cg25454647	15	28016515	OCA2	Body	S_Shore		0.800719	0.79742	0.821187		-0.00470432	0.031436	0.0267317		0.23858	9.73105e-07	2.87945e-06		0.749292	0.00961824	0.00552386
cg03652989	12	132402774	ULK1	Body			0.857643	0.854447	0.83941		-0.00163084	-0.0208336	-0.0224645		0.622536	2.75854e-05	2.90045e-06		0.9123	0.0180995	0.00554974
cg14584255	6	163149320	PACRG	1stExon	S_Shore		0.807209	0.794526	0.715019		-0.0193143	-0.084798	-0.104112		0.215307	0.000133195	2.92052e-06		0.734046	0.0290289	0.0055673
cg04618595	5	64364302					0.799541	0.804404	0.845842		0.00044305	0.0460659	0.0465089		0.948388	1.17029e-05	2.92471e-06		0.991204	0.0151178	0.0055673
cg04180125	19	3557666	MFSD12	TSS200	Island		0.0268308	0.0309801	0.0466118		0.0051321	0.0157772	0.0209093		0.105738	0.000311008	2.96487e-06		0.630321	0.0370911	0.00561022
cg03571277	17	31923890	ASIC2	Body			0.898404	0.891647	0.869849		-0.00287342	-0.0334436	-0.036317		0.59238	3.07939e-05	2.96744e-06		0.902876	0.0185813	0.00561022
cg00339041	4	12798810					0.757401	0.780989	0.803818		0.0258229	0.023115	0.0489379		0.00145579	0.0141187	2.97004e-06		0.260356	0.147919	0.00561022
cg25034925	16	59992888	LOC101927580	Body			0.686274	0.692387	0.738749		0.00926012	0.0475737	0.0568339		0.275269	9.88087e-05	2.98078e-06		0.770948	0.0267667	0.00561614
cg15859687	X	2830697	ARSD	Body			0.883333	0.873255	0.857651		-0.0123052	-0.0163308	-0.028636		0.0072867	0.00394157	2.99116e-06		0.356064	0.0890501	0.00562136
cg19795556	10	60494185	BICC1	Body			0.864124	0.855047	0.907355		-0.0200206	0.0676821	0.0476616		0.00853102	4.88369e-08	3.01806e-06		0.369403	0.00582744	0.00565751
cg06677690	4	2302953	ZFYVE28	Body	N_Shelf		0.907299	0.903641	0.869598		-0.00134929	-0.041306	-0.0426553		0.830303	1.6355e-05	3.03171e-06		0.966323	0.0163455	0.00566871
cg02105519	5	140306205	PCDHA1	Body	Island		0.0171837	0.0227589	0.0346719		0.00541915	0.0152274	0.0206465		0.0854263	0.000401652	3.04286e-06		0.603134	0.0400764	0.00567519
cg23643035	6	90383154	LOC101929057	Body			0.845181	0.837277	0.80908		-0.00884409	-0.0282825	-0.0371266		0.11653	0.000287391	3.05498e-06		0.643522	0.0360774	0.00568344
cg21380365	6	27865980					0.751602	0.741549	0.705726		-0.00485911	-0.0482501	-0.0531092		0.537181	3.75626e-05	3.06477e-06		0.885366	0.0196542	0.00568733
cg16651126	7	27170552	HOXA4	TSS200	Island		0.288694	0.279427	0.349871		0.00736991	0.0708974	0.0782673		0.525615	3.91419e-05	3.08027e-06		0.881632	0.0199663	0.00570177
cg16136922	14	52543203					0.842801	0.846906	0.872909		0.00159047	0.0367523	0.0383428		0.779093	1.90903e-05	3.09949e-06		0.954055	0.0166269	0.00572301
cg03688854	20	59767609					0.808048	0.79328	0.77059		-0.0100365	-0.0342086	-0.0442451		0.134553	0.000248848	3.11478e-06		0.66436	0.0345302	0.0057369
cg25474373	2	198456549	RFTN2	Body			0.938844	0.898443	0.856854		-0.0380496	-0.0367878	-0.0748374		0.00207042	0.0113066	3.13292e-06		0.279576	0.135008	0.00574558
cg02399249	17	38935921	KRT27	Body	Island		0.106231	0.108694	0.170294		0.00932902	0.0513308	0.0606598		0.304053	9.06375e-05	3.13505e-06		0.787504	0.0260757	0.00574558
cg11537670	7	30830496	FAM188B	Body			0.885774	0.877285	0.865317		-0.00516316	-0.0186145	-0.0237777		0.15156	0.000219721	3.15807e-06		0.681991	0.0334902	0.00577242
cg14059822	5	3285935					0.827537	0.80738	0.77323		-0.0199211	-0.0593357	-0.0792568		0.0995017	0.000353944	3.16533e-06		0.622664	0.0385452	0.00577242
cg20948699	8	102405516					0.841219	0.818019	0.783062		-0.0203522	-0.0374759	-0.0578282		0.0247828	0.00142256	3.17932e-06		0.463673	0.0618949	0.00578365
cg00091673	12	132512942	EP400	Body	N_Shore		0.850749	0.84944	0.818067		0.000998635	-0.035858	-0.0348593		0.84672	7.64197e-06	3.2195e-06		0.970105	0.0132666	0.00584236
cg24927211	12	10956638	TAS2R7	TSS1500			0.734042	0.772009	0.810484		0.0292985	0.0632947	0.0925932		0.0416496	0.000882183	3.22794e-06		0.518243	0.052345	0.00584332
cg01208855	16	54545949					0.884969	0.883959	0.910166		-0.00181566	0.0310077	0.029192		0.675317	4.90519e-06	3.23879e-06		0.927536	0.0125611	0.00584862
cg10596483	8	143751796	JRK	Body	S_Shore		0.225358	0.227685	0.364104		0.0197205	0.138546	0.158266		0.404478	6.26998e-05	3.2721e-06		0.834449	0.0235064	0.00587726
cg12402966	1	10006802	NMNAT1	5URT	S_Shelf		0.79036	0.78103	0.741658		-0.00641722	-0.0402399	-0.0466571		0.358344	7.50863e-05	3.27897e-06		0.814393	0.0245964	0.00587726
cg07803501	15	86161980	AKAP13	Body			0.738474	0.729245	0.690086		0.000890036	-0.0745391	-0.073649		0.935089	9.75984e-06	3.29384e-06		0.988584	0.0141618	0.00587726
cg13243822	18	56223649	ALPK2	Body			0.836993	0.829858	0.80378		-0.00158564	-0.038557	-0.0401427		0.790237	1.96435e-05	3.29589e-06		0.956614	0.0167814	0.00587726
cg06094281	10	18298619	SLC39A12	Body			0.830523	0.850325	0.850552		0.0147937	0.0179473	0.032741		0.00536466	0.00556074	3.30069e-06		0.332818	0.101695	0.00587726
cg15564226	16	1764329	MAPK8IP3	Body			0.802831	0.787594	0.772146		-0.00883104	-0.0208643	-0.0296953		0.0546943	0.000690126	3.30973e-06		0.549655	0.048309	0.00587726
cg03964007	9	124300536					0.85589	0.82173	0.787212		-0.031846	-0.0303942	-0.0622402		0.00202842	0.0120719	3.31503e-06		0.278389	0.138713	0.00587726
cg07044859	10	101282883			Island		0.25788	0.246645	0.337651		0.012393	0.0841471	0.0965401		0.391132	6.68853e-05	3.32219e-06		0.82856	0.0238459	0.00587726
cg24342377	7	97868109	TECPR1	Body			0.948919	0.943305	0.924146		-0.00463174	-0.0225101	-0.0271418		0.257361	0.000120303	3.33547e-06		0.760728	0.0282459	0.00587726
cg02227075	9	84249091	TLE1	Body			0.794286	0.801423	0.833631		-0.000399105	0.0373591	0.03696		0.942045	1.00711e-05	3.34329e-06		0.989909	0.0143043	0.00587726
cg24027669	6	118699056					0.896071	0.901684	0.859073		-0.000803445	-0.0445588	-0.0453622		0.905097	1.48164e-05	3.34654e-06		0.982347	0.0157453	0.00587726
cg02794906	8	21911045	DMTN	TSS1500	N_Shelf		0.51257	0.471533	0.433088		-0.0285552	-0.0570144	-0.0855696		0.0329357	0.00114521	3.35014e-06		0.492319	0.0573929	0.00587726
cg16345795	2	8816914	ID2-AS1	Body	Island		0.0281832	0.0345524	0.0429346		0.00574704	0.0138917	0.0196388		0.0586517	0.000654245	3.36945e-06		0.557691	0.0473604	0.00589712
cg01124992	16	27170562					0.837645	0.826138	0.804279		-0.0102281	-0.0268502	-0.0370783		0.0736535	0.000522909	3.40468e-06		0.585389	0.0438755	0.00594471
cg08144931	12	39115589	CPNE8	Body			0.9207	0.905853	0.882004		-0.00829588	-0.0350856	-0.0433815		0.20674	0.000163077	3.42042e-06		0.727878	0.030812	0.0059581
cg12509703	5	171868225	SH3PXD2B	Body			0.834216	0.828849	0.806235		-0.00453443	-0.0245231	-0.0290575		0.300287	0.000101003	3.44855e-06		0.785543	0.0268472	0.00599296
cg11315559	4	152609192	GATB	Body			0.83956	0.836625	0.81271		-0.00204249	-0.0264117	-0.0284542		0.630566	3.18325e-05	3.4569e-06		0.914726	0.018819	0.00599337
cg10610823	7	51317293	COBL	Body			0.857719	0.85091	0.833185		-0.00622973	-0.0263546	-0.0325843		0.207386	0.000165271	3.4826e-06		0.72829	0.0309009	0.00602378
cg16999677	5	843982	ZDHHC11	Body	S_Shore		0.885666	0.882984	0.855518		-0.00730544	-0.0251595	-0.032465		0.140537	0.000264259	3.49377e-06		0.671029	0.0352874	0.00602898
cg05830489	9	95362451	CENPP	Body			0.822475	0.796324	0.785499		-0.025589	-0.0135499	-0.039139		0.000195556	0.0666833	3.51449e-06		0.175473	0.291907	0.0060506
cg17031926	4	99830489	EIF4E	Body			0.85568	0.890311	0.915061		0.0289125	0.0459073	0.0748197		0.0154287	0.00242566	3.55608e-06		0.418574	0.0744718	0.00609371
cg11245400	15	85388303	ALPK3	Body			0.783532	0.782817	0.749299		0.0077216	-0.0520111	-0.0442895		0.249563	1.24174e-06	3.55927e-06		0.75669	0.00961824	0.00609371
cg24365889	6	33366829	KIFC1	Body			0.81124	0.802755	0.76661		-0.00928479	-0.0369884	-0.0462732		0.187283	0.000191963	3.57072e-06		0.713233	0.0323291	0.00609371
cg25855693	7	139666801	TBXAS1	Body			0.808854	0.803212	0.777994		-0.00471132	-0.0309112	-0.0356226		0.379555	7.49422e-05	3.57253e-06		0.823565	0.0245964	0.00609371
cg02050202	5	179104144			N_Shore		0.878434	0.870495	0.836247		-0.00582755	-0.0370604	-0.042888		0.366949	7.89158e-05	3.58095e-06		0.818076	0.0249671	0.00609401
cg16697004	7	156263564					0.708475	0.701166	0.635336		0.00143093	-0.0882534	-0.0868225		0.912134	1.00497e-05	3.61644e-06		0.983725	0.0143043	0.00612696
cg00875467	3	76875348					0.887473	0.910215	0.930046		0.0126339	0.0360889	0.0487228		0.0926538	0.000434419	3.61691e-06		0.613347	0.0413508	0.00612696
cg00933603	6	30883001	VARS2	5URT	S_Shore		0.844203	0.843235	0.78705		0.0017456	-0.0602483	-0.0585027		0.841763	8.44999e-06	3.63649e-06		0.968959	0.0134296	0.00613841
cg02939105	19	51684714	LOC101928517	Body	Island		0.87488	0.845331	0.833354		-0.0316264	-0.0240619	-0.0556883		0.000845483	0.0251003	3.64029e-06		0.234145	0.188786	0.00613841
cg20955020	21	28215410	ADAMTS1	Body	N_Shelf		0.124968	0.130251	0.151018		0.00818464	0.0246528	0.0328375		0.105549	0.000382422	3.67127e-06		0.630171	0.0395474	0.00616818
cg07257718	12	132407522	ULK1	3UTR			0.895375	0.881413	0.856719		-0.00706649	-0.0361197	-0.0431862		0.280061	0.000117984	3.6752e-06		0.773879	0.0280554	0.00616818
cg19720302	17	65990670	C17orf58	TSS1500	S_Shore		0.719566	0.780878	0.816531		0.0457012	0.0808599	0.126561		0.0228428	0.00176106	3.683e-06		0.455653	0.0663733	0.00616818
cg04157979	13	113645505	MCF2L	Body	N_Shelf		0.701682	0.67558	0.65056		-0.0244041	-0.0362094	-0.0606135		0.0122542	0.00307896	3.69926e-06		0.3981	0.081273	0.00616934
cg14652665	14	104332343					0.859652	0.843656	0.828222		-0.0116994	-0.0257666	-0.037466		0.0460231	0.000910943	3.7004e-06		0.530231	0.0529324	0.00616934
cg02288952	21	39047156	KCNJ6	Body	N_Shore		0.844165	0.839766	0.82145		-0.00714174	-0.0206348	-0.0277766		0.0958372	0.000429437	3.7126e-06		0.61773	0.041159	0.00617574
cg19217469	21	41808282	DSCAM	Body			0.720135	0.726852	0.762866		0.00428317	0.0485944	0.0528776		0.589561	3.85854e-05	3.73076e-06		0.901865	0.0198871	0.006192
cg12190325	7	129790707					0.820572	0.81736	0.786469		-0.00109309	-0.0424806	-0.0435737		0.866954	1.8144e-05	3.74333e-06		0.974413	0.0166269	0.00619438
cg13102742	17	35208812					0.690781	0.653408	0.510235		-0.0441083	-0.133015	-0.177123		0.106365	0.000387551	3.75596e-06		0.631108	0.0396777	0.00619438
cg08100031	12	56904752					0.71855	0.721615	0.788277		-0.0133265	0.101094	0.0877675		0.316065	1.75814e-06	3.76095e-06		0.793646	0.00999435	0.00619438
cg04545078	10	93180963	HECTD2	Body			0.852904	0.84634	0.820919		-0.000748568	-0.0391085	-0.0398571		0.900215	1.67581e-05	3.76574e-06		0.981343	0.0165153	0.00619438
cg20731581	13	99405269	SLC15A1	TSS1500	S_Shore		0.852801	0.845103	0.79852		-0.0024675	-0.054964	-0.0574315		0.774435	2.32754e-05	3.77516e-06		0.952906	0.0173643	0.00619607
cg24225777	16	64186105					0.758502	0.776983	0.795377		0.0107784	0.0331875	0.0439659		0.111856	0.000370349	3.79626e-06		0.637814	0.0391493	0.00621366
cg20576023	5	78843439					0.818249	0.813812	0.777238		0.000317871	-0.0500679	-0.04975		0.965993	1.20619e-05	3.8027e-06		0.994281	0.0151178	0.00621366
cg00260448	X	30907780	TAB3	TSS1500	S_Shore		0.0839854	0.0950002	0.126896		0.0130267	0.0328748	0.0459014		0.0682631	0.000630159	3.81197e-06		0.576303	0.0467727	0.00621506
cg10292165	4	6233211	LOC285484	Body			0.766891	0.764125	0.717744		-0.00141635	-0.049093	-0.0505093		0.851693	1.92712e-05	3.82796e-06		0.971023	0.0167056	0.00622739
cg24704320	11	118875904	CCDC84	Body			0.848069	0.841646	0.822932		-0.00495733	-0.0242303	-0.0291876		0.264132	0.000133181	3.8448e-06		0.764627	0.0290289	0.00623845
cg19841740	8	105431947	DPYS	Body			0.843828	0.819241	0.811852		-0.0201421	-0.0189262	-0.0390682		0.0020775	0.0135133	3.85165e-06		0.279823	0.145137	0.00623845
cg12797101	4	38943358	FAM114A1	Body			0.94127	0.939109	0.918458		-0.00332484	-0.0228138	-0.0261387		0.400324	7.47229e-05	3.86975e-06		0.832421	0.0245609	0.00624122
cg03917774	5	16575397	FAM134B	Body			0.826677	0.828912	0.863486		0.00234962	0.0398253	0.0421749		0.710963	2.844e-05	3.89517e-06		0.937026	0.0181687	0.00624122
cg05089466	2	229453387					0.722533	0.757384	0.7921		0.0309234	0.0551143	0.0860376		0.0239046	0.0017807	3.89603e-06		0.459771	0.0666237	0.00624122
cg01143314	6	31916711	CFB	Body			0.894884	0.871738	0.856169		-0.0226616	-0.0167069	-0.0393685		0.000780579	0.0282396	3.91527e-06		0.231476	0.19848	0.00624122
cg05475556	9	90321326	DAPK1	Body	Island		0.913127	0.910191	0.863574		-0.00587588	-0.0496965	-0.0555724		0.483777	5.63261e-05	3.91593e-06		0.866469	0.0225726	0.00624122
cg01942751	2	240031635	HDAC4	Body	N_Shore		0.87832	0.876758	0.836341		0.00343554	-0.0545812	-0.0511457		0.655432	5.54736e-06	3.92702e-06		0.921904	0.0125611	0.00624122
cg01771247	16	61846623	CDH8	Body			0.585805	0.624861	0.705844		0.0393875	0.0886338	0.128021		0.0499274	0.000890249	3.93139e-06		0.539681	0.0525004	0.00624122
cg09739109	7	6666368			S_Shelf		0.929898	0.925941	0.913606		-0.00549759	-0.0128124	-0.01831		0.0552401	0.000805376	3.93422e-06		0.551022	0.0506238	0.00624122
cg19530168	11	35571496					0.679747	0.700599	0.590819		0.0174225	-0.102512	-0.0850892		0.181629	9.37395e-07	3.93987e-06		0.708276	0.00948405	0.00624122
cg01034726	9	139941567	NPDC1	TSS1500	S_Shore		0.906986	0.904686	0.86836		0.0043423	-0.0546933	-0.050351		0.567376	4.33415e-06	3.94289e-06		0.895106	0.0125611	0.00624122
cg23792632	7	158810094	LINC00689	Body			0.838267	0.834195	0.81142		-0.000720885	-0.0298714	-0.0305923		0.875419	1.868e-05	3.95161e-06		0.976128	0.0166269	0.00624122
cg01961025	12	81334683			S_Shelf		0.711503	0.715913	0.76848		-0.0116438	0.0877013	0.0760574		0.313833	1.8225e-06	3.95477e-06		0.792563	0.00999435	0.00624122
cg07849112	20	36577384					0.792509	0.787242	0.740354		0.000686075	-0.055808	-0.0551219		0.934037	1.16451e-05	3.99217e-06		0.988363	0.0151178	0.00627677
cg22668643	3	16945717	PLCL2	Body			0.85847	0.869735	0.889017		0.00346916	0.0268788	0.030348		0.450053	6.43709e-05	3.99429e-06		0.852994	0.0236296	0.00627677
cg18977895	6	113917899					0.808904	0.821479	0.836251		0.00526071	0.0253476	0.0306083		0.259988	0.000141561	4.00987e-06		0.762154	0.029392	0.00628786
cg14184164	9	30688981					0.846078	0.851765	0.896069		-0.00214553	0.0544832	0.0523377		0.7855	8.06408e-06	4.04239e-06		0.955516	0.0134203	0.00631598
cg27166037	18	9792850	RAB31	Body			0.880015	0.873269	0.850017		4.7895e-05	-0.0306804	-0.0306325		0.991711	1.36324e-05	4.0449e-06		0.998571	0.0155085	0.00631598
cg16519383	8	37352340	LINC01605	TSS1500			0.855491	0.847591	0.827506		-0.00610365	-0.0192001	-0.0253038		0.119038	0.000368287	4.05854e-06		0.647036	0.0390591	0.00631819
cg15423773	1	58531322	DAB1	5URT			0.813391	0.794728	0.784587		-0.0193387	-0.0186789	-0.0380175		0.00239755	0.0126883	4.06425e-06		0.285385	0.141621	0.00631819
cg27529413	2	37841563					0.860287	0.855036	0.835499		-0.00613508	-0.0239319	-0.030067		0.184058	0.000222307	4.07198e-06		0.710506	0.0336387	0.00631819
cg05235610	2	52860117			S_Shelf		0.838826	0.87945	0.898685		0.040747	0.0230392	0.0637863		0.000282457	0.0589946	4.10444e-06		0.186883	0.275737	0.0063382
cg06099126	1	9670729	TMEM201	Body	Island		0.958373	0.944453	0.931681		-0.013286	-0.0121645	-0.0254505		0.0019413	0.0150375	4.10549e-06		0.275996	0.152029	0.0063382
cg19477978	17	16998439	MPRIP	Body			0.874596	0.85927	0.839934		-0.0157303	-0.0224858	-0.0382161		0.0111787	0.00367347	4.11062e-06		0.391221	0.0867453	0.0063382
cg11611341	6	164061946					0.940894	0.927849	0.917818		-0.0133659	-0.0152328	-0.0285986		0.00469124	0.00757944	4.12333e-06		0.322666	0.114859	0.00634455
cg07929201	2	20297943					0.0899616	0.0806758	0.069287		-0.0086276	-0.0167328	-0.0253604		0.0322844	0.00143253	4.16283e-06		0.490271	0.0619856	0.00635533
cg05593792	6	28459753			S_Shore		0.773523	0.757197	0.728307		-0.00817192	-0.0523171	-0.060489		0.374615	8.84395e-05	4.16558e-06		0.821181	0.0258895	0.00635533
cg14493267	9	136451116			Island		0.0790712	0.071129	0.106169		-0.0103409	0.0429551	0.0326142		0.0446725	2.46354e-07	4.1743e-06		0.526425	0.00582744	0.00635533
cg26589132	16	53481625	RBL2	Body			0.526156	0.559475	0.634933		0.019085	0.0988198	0.117905		0.289336	0.000127587	4.17713e-06		0.779269	0.0287213	0.00635533
cg11911429	1	200870683	C1orf106	Body			0.861822	0.868939	0.877997		0.00405459	0.0155793	0.0196339		0.179846	0.000234854	4.18803e-06		0.706889	0.0341795	0.00635533
cg11692610	5	176068458	EIF4E1B	5URT			0.767666	0.757506	0.737108		-0.00723772	-0.0329741	-0.0402118		0.240206	0.000163789	4.19298e-06		0.750629	0.0308397	0.00635533
cg00340326	3	127988088	EEFSEC	Body			0.910508	0.895059	0.884915		-0.0176756	-0.0108846	-0.0285602		0.000399887	0.047598	4.2001e-06		0.199203	0.250177	0.00635533
cg07859799	4	154702581	SFRP2	3UTR			0.96829	0.959137	0.946789		-0.00761872	-0.0140566	-0.0216753		0.0275631	0.00167664	4.20407e-06		0.473476	0.0652762	0.00635533
cg27273868	6	162075441	PARK2	Body			0.84128	0.824487	0.801898		-0.0125121	-0.0287226	-0.0412347		0.0539556	0.000879841	4.21292e-06		0.548006	0.052308	0.00635533
cg14001914	4	25865695	SEL1L3	TSS1500	S_Shore		0.925851	0.915552	0.904509		-0.00970525	-0.0142408	-0.023946		0.0124449	0.00342807	4.21639e-06		0.399693	0.0845427	0.00635533
cg04169102	22	38306266	MICALL1	Body	S_Shelf		0.859027	0.844298	0.810354		-0.00805813	-0.0417243	-0.0497824		0.289882	0.000129277	4.24657e-06		0.779558	0.0288113	0.00638779
cg03499659	1	74100712					0.536836	0.513987	0.451034		-0.0122084	-0.0913503	-0.103559		0.438246	7.13616e-05	4.26217e-06		0.84835	0.0242585	0.00639033
cg12648691	13	114019684	GRTP1	TSS1500	N_Shelf		0.854921	0.835988	0.808929		-0.0144747	-0.0371111	-0.0515858		0.0732958	0.000651422	4.26556e-06		0.584712	0.047265	0.00639033
cg05114740	22	21052007					0.0786292	0.0848956	0.102405		0.0102445	0.0155393	0.0257838		0.0141223	0.00311064	4.27548e-06		0.410838	0.0815813	0.00639222
cg22753462	22	25160896	PIWIL3	5URT	S_Shore		0.851584	0.838881	0.831771		-0.00874858	-0.0220204	-0.0307689		0.069895	0.000687501	4.28648e-06		0.578844	0.0482323	0.00639572
cg14853212	4	103079322					0.732845	0.75562	0.788402		0.0083897	0.0601056	0.0684953		0.421304	7.68665e-05	4.32384e-06		0.841535	0.0247971	0.00642883
cg13463538	4	150185998	LOC101927849	Body			0.770415	0.794711	0.829085		0.00670107	0.0585304	0.0652315		0.499158	5.89057e-05	4.33038e-06		0.872412	0.0229776	0.00642883
cg00107890	15	71492746	THSD4	Body			0.924148	0.896575	0.840133		-0.0254582	-0.050344	-0.0758022		0.034802	0.00138586	4.33478e-06		0.497972	0.0612432	0.00642883
cg07017437	6	28601271			N_Shore		0.890993	0.851703	0.827864		-0.0351902	-0.0272101	-0.0624003		0.00102282	0.0256506	4.40638e-06		0.24425	0.190464	0.00650161
cg25664843	1	55751723					0.854073	0.833831	0.815371		-0.0206843	-0.0161758	-0.03686		0.00107184	0.0248343	4.41441e-06		0.247038	0.187941	0.00650161
cg06040270	19	19550083	GATAD2A	5URT			0.85373	0.859392	0.876818		0.00442485	0.0255535	0.0299784		0.334794	0.000109951	4.41743e-06		0.803249	0.0274927	0.00650161
cg15654551	2	100422856	AFF3	Body			0.903712	0.880458	0.837073		-0.0223304	-0.0366233	-0.0589537		0.0188686	0.00248186	4.41906e-06		0.437381	0.0750288	0.00650161
cg14776531	5	112458471	MCC	Body			0.802236	0.787778	0.770057		-0.0096306	-0.0314919	-0.0411225		0.131979	0.000358237	4.4555e-06		0.661825	0.0386744	0.00654218
cg00341377	9	95492438	BICD2	Body			0.891599	0.888345	0.86281		-0.00500506	-0.0304247	-0.0354298		0.356158	0.000102476	4.50165e-06		0.813398	0.0269635	0.00659682
cg12124589	1	180127817	QSOX1	Body	S_Shelf		0.864518	0.856696	0.825165		-0.00446949	-0.0447127	-0.0491822		0.55086	5.23518e-05	4.54773e-06		0.889795	0.022044	0.00663235
cg22423996	10	6392132					0.892406	0.883567	0.873237		-0.00788681	-0.0118738	-0.0197606		0.0141095	0.00329623	4.54904e-06		0.410805	0.0834078	0.00663235
cg16103154	16	14592319	PARN	Body			0.881691	0.880345	0.854258		-5.16651e-05	-0.0338071	-0.0338588		0.991978	1.58639e-05	4.55283e-06		0.998632	0.0160502	0.00663235
cg06795101	2	79902874	CTNNA2	Body			0.872497	0.895673	0.936735		0.00947399	0.051575	0.0610489		0.312202	0.000125235	4.57005e-06		0.791738	0.0286393	0.00663528
cg23863410	14	62218168			S_Shore		0.0751647	0.0560249	0.0492847		-0.0147891	-0.013311	-0.0281001		0.00193298	0.0165653	4.57726e-06		0.2758	0.158322	0.00663528
cg11111498	15	23078038	NIPA1	5URT			0.814907	0.805636	0.788192		-0.00644497	-0.0255621	-0.0320071		0.19322	0.000234478	4.58252e-06		0.718083	0.0341795	0.00663528
cg25629118	6	146113270	LOC100507557	Body			0.789922	0.822751	0.878585		0.0310803	0.0721656	0.103246		0.0571055	0.000901491	4.59077e-06		0.55481	0.0527506	0.00663528
cg05461259	1	2344699	PEX10	TSS1500	Island		0.169546	0.172756	0.232698		-0.00289442	0.0646213	0.0617269		0.757926	8.53608e-06	4.64698e-06		0.94892	0.0134296	0.00669966
cg01349933	14	72398252	RGS6	TSS1500	N_Shore		0.624057	0.634876	0.690724		-0.00323676	0.0845048	0.081268		0.793453	9.38178e-06	4.65511e-06		0.957339	0.0139139	0.00669966
cg25308079	20	57463763	GNAS	3UTR	Island		0.448671	0.472367	0.510538		0.0127217	0.050914	0.0636356		0.196844	0.000232986	4.66253e-06		0.720782	0.034122	0.00669966
cg03354898	7	1950403	MAD1L1	Body	Island		0.905623	0.896541	0.871107		-0.00771949	-0.030437	-0.0381565		0.191793	0.000241085	4.67331e-06		0.716998	0.0342949	0.00670097
cg05683632	19	41253983	C19orf54	Body	N_Shelf		0.861736	0.861839	0.838783		-0.000748836	-0.0247505	-0.0254993		0.846923	2.35732e-05	4.68246e-06		0.970147	0.0174654	0.00670097
cg10611648	15	24219311	PWRN4	TSS1500			0.617851	0.576538	0.533331		-0.0433523	-0.0404591	-0.0838114		0.00226874	0.0149862	4.69066e-06		0.283103	0.151809	0.00670097
cg01566170	1	223899746	CAPN2	Body	N_Shore		0.573196	0.62307	0.643815		0.042241	0.0453851	0.087626		0.00400338	0.00974662	4.74626e-06		0.312988	0.127009	0.00674861
cg02650908	17	74889830	MGAT5B	Body			0.785478	0.779536	0.758615		-0.00836506	-0.0192413	-0.0276063		0.0561784	0.000947585	4.7562e-06		0.553037	0.0536122	0.00674861
cg01404483	1	101002887	GPR88	TSS1500	N_Shore		0.868026	0.867261	0.851286		0.00191323	-0.0228025	-0.0208893		0.549025	4.87438e-06	4.75757e-06		0.88914	0.0125611	0.00674861
cg08522387	8	76451588	HNF4G	TSS1500			0.545205	0.578404	0.675279		0.0129124	0.119341	0.132254		0.523276	5.97263e-05	4.77004e-06		0.880751	0.0231076	0.00674861
cg02853019	16	75273486	BCAR1	Body	S_Shelf		0.825439	0.814484	0.786488		-0.0099977	-0.0382782	-0.0482759		0.182531	0.000261446	4.77599e-06		0.709386	0.0351471	0.00674861
cg02204688	19	54926200	TTYH1	TSS1500	N_Shore		0.648119	0.644023	0.610872		-0.00564521	-0.0453317	-0.0509769		0.469705	7.13403e-05	4.77884e-06		0.860946	0.0242585	0.00674861
cg15299775	4	149794611					0.856587	0.880185	0.915613		0.0199546	0.0565309	0.0764855		0.0969254	0.000542224	4.80467e-06		0.619243	0.0444194	0.00677214
cg20533597	16	86716257			S_Shore		0.819567	0.815205	0.790174		0.00275658	-0.0351837	-0.0324272		0.578283	5.38871e-06	4.82917e-06		0.898541	0.0125611	0.0067756
cg01434465	5	167297928	TENM2	Body			0.750449	0.766547	0.801949		0.0116395	0.0593182	0.0709576		0.287934	0.000147689	4.83711e-06		0.778575	0.0298193	0.0067756
cg11281226	1	161842418	ATF6	Body			0.823346	0.843055	0.859908		0.0166395	0.0319242	0.0485637		0.0328267	0.00162385	4.83893e-06		0.492063	0.0645878	0.0067756
cg09485208	5	133734609					0.814211	0.800177	0.778235		-0.0107777	-0.0293017	-0.0400794		0.0878473	0.000607304	4.84382e-06		0.606272	0.0462316	0.0067756
cg01877987	3	33122320	GLB1	5URT			0.829893	0.822862	0.789992		-0.00107023	-0.0408812	-0.0419514		0.867142	2.3146e-05	4.85493e-06		0.974434	0.0173378	0.00677831
cg13555063	7	157934901	PTPRN2	Body	N_Shelf		0.867742	0.845992	0.833269		-0.0183972	-0.0256959	-0.0440931		0.011064	0.00432875	4.87095e-06		0.390276	0.0922996	0.00678785
cg07720646	15	42447840	PLA2G4F	Body			0.90414	0.893486	0.887391		-0.0115984	-0.0161544	-0.0277528		0.0110072	0.00439411	4.92793e-06		0.389844	0.0927728	0.00684501
cg23860436	12	58378763					0.321014	0.333115	0.422792		-0.00196735	0.0962922	0.0943249		0.891331	1.27406e-05	4.93877e-06		0.979456	0.0153757	0.00684501
cg26287309	22	37774499	ELFN2	5URT	S_Shelf		0.876213	0.867799	0.841665		-0.00545675	-0.0310732	-0.0365299		0.332915	0.000123462	4.94823e-06		0.802314	0.0285312	0.00684501
cg11640253	19	18970415	UPF1	Body			0.8179	0.837486	0.861206		0.0179875	0.0402302	0.0582177		0.0526003	0.00105853	4.98868e-06		0.5453	0.0558473	0.00684501
cg01806713	5	109041166	MAN2A1	Body			0.898246	0.922889	0.944727		0.0137145	0.0381902	0.0519047		0.0938557	0.000583087	5.00068e-06		0.615056	0.0456967	0.00684501
cg06111461	10	778123					0.83	0.811694	0.790727		-0.0111886	-0.044532	-0.0557206		0.197097	0.000248842	5.0048e-06		0.721007	0.0345302	0.00684501
cg17473318	19	19033250	DDX49	Body	S_Shelf		0.890686	0.885072	0.85673		-0.000408934	-0.0421047	-0.0425137		0.949804	1.93005e-05	5.00989e-06		0.991446	0.0167114	0.00684501
cg24208426	11	3819031	NUP98	5URT	Island		0.0200681	0.0274346	0.037848		0.00887922	0.0106348	0.019514		0.00628889	0.00711872	5.01353e-06		0.343545	0.111859	0.00684501
cg03824868	16	50744353	NOD2	Body			0.93463	0.926642	0.911233		-0.00729438	-0.0184175	-0.0257119		0.0734204	0.000758658	5.01948e-06		0.585029	0.0497934	0.00684501
cg04983977	1	200842145	GPR25	1stExon	N_Shore		0.814292	0.796422	0.780317		-0.0177372	-0.0360364	-0.0537736		0.0397019	0.00140322	5.02422e-06		0.513073	0.0615315	0.00684501
cg21867846	1	235247523					0.731038	0.723636	0.682915		-0.00254169	-0.0526296	-0.0551712		0.763312	3.1405e-05	5.02931e-06		0.950223	0.0186905	0.00684501
cg05262938	15	75112657	LMAN1L	Body			0.80545	0.819836	0.828976		0.0119781	0.0142087	0.0261869		0.00607992	0.00736053	5.04658e-06		0.34158	0.11331	0.00684501
cg03434315	2	166226339	SCN2A	Body			0.775782	0.799938	0.808976		0.0244594	0.0224873	0.0469467		0.00223042	0.0161653	5.04675e-06		0.282901	0.156739	0.00684501
cg24254093	5	54180665			S_Shore		0.877979	0.871922	0.85684		-0.00286581	-0.0221736	-0.0250394		0.456847	7.85179e-05	5.04764e-06		0.855864	0.0249318	0.00684501
cg26090075	5	150950000	FAT2	TSS1500			0.819957	0.814101	0.79554		-0.00727706	-0.0282798	-0.0355569		0.189209	0.000263939	5.05099e-06		0.714987	0.0352756	0.00684501
cg24215159	2	4050695			Island		0.93455	0.940032	0.964216		0.000634067	0.0375095	0.0381436		0.913453	2.14301e-05	5.0757e-06		0.983973	0.0170521	0.00685283
cg09554202	2	202899285	FZD7	TSS200	Island		0.0383583	0.0381373	0.0518406		-0.000729857	0.0155064	0.0147766		0.747008	9.00391e-06	5.07904e-06		0.946191	0.0136684	0.00685283
cg20358286	7	139516503	TBXAS1	5URT			0.866538	0.859442	0.846484		-0.00726571	-0.0176654	-0.0249311		0.0666552	0.000848511	5.08459e-06		0.57336	0.051613	0.00685283
cg27592035	22	36237815	RBFOX2	Body			0.453363	0.458944	0.579771		-0.0231714	0.15813	0.134958		0.268491	1.8839e-06	5.12563e-06		0.76711	0.010085	0.00689555
cg06724612	5	176017433	CDHR2	Body			0.862114	0.858429	0.838438		0.000487157	-0.0272891	-0.0268019		0.905494	1.37155e-05	5.14351e-06		0.98241	0.0155085	0.00690703
cg14837980	22	50493129			N_Shelf		0.874736	0.892364	0.906012		0.00573689	0.0318661	0.037603		0.324519	0.000133926	5.19038e-06		0.798001	0.0290423	0.00693665
cg14824575	4	46686231					0.546428	0.621373	0.669074		0.0542482	0.0772213	0.131469		0.0122035	0.00422341	5.19856e-06		0.397804	0.091381	0.00693665
cg19438966	17	40491386	STAT3	Body			0.92363	0.911362	0.902016		-0.013207	-0.0132666	-0.0264737		0.0032336	0.012524	5.2211e-06		0.30115	0.140904	0.00693665
cg12905823	16	17526142	XYLT1	Body			0.846479	0.838554	0.808713		-0.00642361	-0.0353844	-0.0418081		0.321501	0.000136938	5.24069e-06		0.796488	0.029202	0.00693665
cg15338516	22	49843360	C22orf34	Body	N_Shore		0.765034	0.740212	0.68942		-0.0344349	-0.0425694	-0.0770043		0.00725306	0.00658936	5.24072e-06		0.355405	0.108598	0.00693665
cg04968473	15	75040734	CYP1A2	TSS1500			0.77539	0.765413	0.725183		-0.000424031	-0.0461686	-0.0465927		0.952656	1.99911e-05	5.24241e-06		0.992016	0.0169068	0.00693665
cg17143643	1	111832267	CHIA	TSS1500			0.857756	0.886053	0.903903		0.0214324	0.0421995	0.0636319		0.0365678	0.0015802	5.24381e-06		0.503297	0.0640135	0.00693665
cg01799186	17	76574971	DNAH17	TSS1500			0.852183	0.838105	0.792372		-0.00709349	-0.0638077	-0.0709012		0.515998	6.69879e-05	5.25391e-06		0.878619	0.0238459	0.00693665
cg12221428	8	28535162					0.816376	0.84151	0.869317		0.0180998	0.0412569	0.0593567		0.0563718	0.00103897	5.26378e-06		0.553423	0.0554603	0.00693665
cg10315621	15	76405949	C15orf27	5URT			0.866355	0.860267	0.842093		-0.00447681	-0.026759	-0.0312358		0.354568	0.000119727	5.26651e-06		0.812728	0.0282155	0.00693665
cg17067544	7	22765321	IL6	Body			0.648318	0.672015	0.752732		0.0351128	0.0949893	0.130102		0.0885468	0.000652337	5.27091e-06		0.60756	0.0472816	0.00693665
cg21938786	11	61876573					0.485518	0.472188	0.424812		-0.00536219	-0.0557931	-0.0611553		0.568909	5.70546e-05	5.28124e-06		0.895617	0.0226691	0.00693665
cg20044752	6	169238418					0.859555	0.878773	0.925158		0.005149	0.0852733	0.0904223		0.710869	3.79677e-05	5.2911e-06		0.937012	0.0196786	0.00693665
cg22069441	X	47004150	NDUFB11	1stExon	Island		0.139906	0.118241	0.170664		-0.0132542	0.0609345	0.0476803		0.080066	5.19084e-07	5.29706e-06		0.595012	0.00688891	0.00693665
cg00953399	6	116867006	FAM26D	5URT			0.695451	0.743947	0.826349		0.0266258	0.124337	0.150963		0.257186	0.000187705	5.3123e-06		0.760681	0.0321508	0.00694075
cg07872300	8	1553395	DLGAP2	Body			0.850244	0.83745	0.824612		-0.00980908	-0.0300941	-0.0399031		0.119119	0.000476611	5.32703e-06		0.647139	0.0426736	0.00694075
cg09010387	8	28269964			Island		0.0607436	0.0572597	0.0396438		-0.00497663	-0.0190017	-0.0239783		0.184874	0.000285658	5.32838e-06		0.711094	0.0360182	0.00694075
cg01338896	16	57867435					0.82524	0.825818	0.790313		0.00189892	-0.0413953	-0.0394964		0.75439	9.63862e-06	5.35344e-06		0.947979	0.014123	0.00694991
cg19316713	19	44814283					0.839862	0.844938	0.877386		0.00357839	0.033308	0.0368864		0.529249	6.53747e-05	5.35423e-06		0.882756	0.0237673	0.00694991
cg23623880	1	39570999	MACF1	Body	Island		0.171302	0.168589	0.0974047		-0.0111245	-0.0558108	-0.0669353		0.285317	0.000165443	5.38032e-06		0.777135	0.0309009	0.00697152
cg05617873	2	95971856	KCNIP3	Body			0.932384	0.931625	0.900497		0.00278044	-0.0378687	-0.0350883		0.607109	6.51491e-06	5.42295e-06		0.907501	0.0130281	0.00700605
cg14756524	12	53666580	ESPL1	Body			0.863289	0.85996	0.832217		0.000490739	-0.0300875	-0.0295968		0.914078	1.47319e-05	5.42594e-06		0.984067	0.0157453	0.00700605
cg20707970	3	126114064	CCDC37	5URT	S_Shore		0.210412	0.218575	0.264788		0.0102486	0.0487823	0.0590309		0.265414	0.000184897	5.46257e-06		0.765475	0.0319829	0.00702605
cg16078649	6	30039466	RNF39	Body	Island		0.191135	0.234852	0.291319		0.0358898	0.047704	0.0835938		0.00970965	0.00536877	5.4667e-06		0.379688	0.100305	0.00702605
cg03891523	5	342271	AHRR	Body	N_Shore		0.755486	0.766941	0.83275		-0.00601427	0.104331	0.0983171		0.691252	8.31056e-06	5.47544e-06		0.93193	0.0134296	0.00702605
cg04101031	11	102477951	MMP20	Body			0.805501	0.803448	0.777042		0.00140219	-0.0338303	-0.0324281		0.778736	1.04989e-05	5.47948e-06		0.953993	0.014521	0.00702605
cg26119008	22	36850099			N_Shore		0.931939	0.928127	0.910347		-0.00238345	-0.0210813	-0.0234648		0.510974	7.09656e-05	5.4895e-06		0.876806	0.0242585	0.0070262
cg13540805	12	25872021					0.947583	0.938524	0.91917		-0.00551941	-0.0277319	-0.0332513		0.286627	0.000167852	5.49863e-06		0.777911	0.0310607	0.0070262
cg13431573	17	79177108	CEP131	Body	Island		0.821332	0.818316	0.794949		-0.00531377	-0.0247095	-0.0300232		0.256842	0.000195054	5.52127e-06		0.76049	0.0325002	0.00704295
cg00753489	22	45056098					0.868372	0.866174	0.843203		-0.00162736	-0.0211157	-0.022743		0.642947	4.83726e-05	5.58962e-06		0.918224	0.0214061	0.00711784
cg19153710	X	54070756	PHF8	Body	Island		0.245674	0.247829	0.267223		0.0108246	0.0431367	0.0539613		0.201013	0.000270526	5.60654e-06		0.723634	0.0355368	0.00711887
cg00011777	12	126830757					0.819072	0.808186	0.786688		-0.00563744	-0.028575	-0.0342125		0.290746	0.000167792	5.60971e-06		0.780085	0.0310593	0.00711887
cg03686788	4	168117471	SPOCK3	5URT			0.559498	0.644809	0.711767		0.0753698	0.0719952	0.147365		0.0027695	0.015082	5.63976e-06		0.293212	0.152202	0.00714473
cg08931850	1	32967571			S_Shore		0.830955	0.817	0.803092		-0.0155208	-0.0176274	-0.0331482		0.00547008	0.00892782	5.69708e-06		0.334138	0.122522	0.00716802
cg11414012	8	76610729					0.765073	0.785994	0.819703		0.0104519	0.0481748	0.0586267		0.254562	0.000203572	5.7048e-06		0.759254	0.0329509	0.00716802
cg12206571	1	32052538	TINAGL1	Body	Island		0.639733	0.653018	0.691672		0.0183768	0.0431753	0.0615521		0.0626927	0.00100677	5.70553e-06		0.56617	0.0547838	0.00716802
cg16926102	10	23489850			S_Shore		0.458288	0.429654	0.400384		-0.027109	-0.0450896	-0.0721985		0.0218603	0.00275432	5.70744e-06		0.451263	0.0780089	0.00716802
cg17455665	2	83749921					0.81511	0.825334	0.848879		0.00662475	0.0336702	0.0402949		0.292428	0.000169441	5.71487e-06		0.781142	0.0311415	0.00716802
cg08478914	11	68839802	TPCN2	Body			0.853855	0.83886	0.82839		-0.0142765	-0.0210328	-0.0353093		0.0143815	0.003996	5.71637e-06		0.41269	0.0895336	0.00716802
cg26857803	X	146993447	FMR1	TSS200	Island		0.210247	0.209031	0.283971		0.0156601	0.0916112	0.107271		0.348797	0.000133157	5.74634e-06		0.809885	0.0290289	0.00719339
cg04720436	16	949668	LMF1	Body	S_Shelf		0.870179	0.865327	0.841235		-0.00938974	-0.0266564	-0.0360461		0.10168	0.000615569	5.80403e-06		0.625345	0.0463795	0.00723
cg26668828	6	292823	DUSP22	Body	Island		0.122056	0.139295	0.17687		0.0273633	0.0448862	0.0722495		0.0209987	0.00290056	5.8045e-06		0.447375	0.0795184	0.00723
cg09252806	10	131669630	EBF3	Body	S_Shelf		0.229946	0.251838	0.315914		0.0182528	0.0605036	0.0787564		0.14289	0.000420437	5.80495e-06		0.673422	0.0407909	0.00723
cg01597358	1	65702083					0.445032	0.482459	0.558316		0.0342257	0.0808535	0.115079		0.0639709	0.00100433	5.81648e-06		0.568245	0.0547078	0.00723215
cg26153688	1	90457055			N_Shelf		0.863576	0.851817	0.809263		0.00157786	-0.0588983	-0.0573204		0.858584	1.3668e-05	5.82869e-06		0.972514	0.0155085	0.00723516
cg00384965	2	13334561					0.327976	0.370495	0.412161		0.0388418	0.0387121	0.0775539		0.00333997	0.013471	5.84649e-06		0.303841	0.144947	0.00723976
cg16949584	10	135337429			N_Shelf		0.68906	0.673828	0.628705		-0.00304763	-0.0767792	-0.0798268		0.804934	3.24231e-05	5.85201e-06		0.960071	0.018898	0.00723976
cg02481237	1	3070603	PRDM16	Body	N_Shore		0.925502	0.907698	0.903789		-0.0165283	-0.00973643	-0.0262647		0.000429156	0.0588101	5.86423e-06		0.199977	0.275297	0.00724276
cg06111767	4	48497549			S_Shelf		0.889648	0.885499	0.871107		-0.00507669	-0.016435	-0.0215117		0.136458	0.000449524	5.89091e-06		0.666586	0.0419148	0.00726356
cg13338391	8	144877810	SCRIB	Body			0.785053	0.772248	0.718947		-0.0138883	-0.0507433	-0.0646317		0.173535	0.000341212	5.92841e-06		0.701461	0.0381257	0.00729523
cg16086807	5	78271020	ARSB	Body			0.78944	0.793558	0.759314		0.00764381	-0.0419211	-0.0342773		0.158538	1.15842e-06	5.93635e-06		0.688234	0.00961824	0.00729523
cg00400743	4	148603008	PRMT9	5URT	N_Shore		0.721362	0.786068	0.863038		0.0475371	0.0967387	0.144276		0.0421352	0.00155422	5.95965e-06		0.519594	0.0637026	0.0073117
cg09948374	1	174844517	RABGAP1L	5URT			0.668777	0.659801	0.616946		0.00455055	-0.0760117	-0.0714611		0.681359	8.82395e-06	6.01749e-06		0.929233	0.0136057	0.00737041
cg18902203	13	114237578	TFDP1	TSS1500			0.925576	0.919919	0.900063		-0.00383632	-0.0225726	-0.0264089		0.352872	0.000137515	6.0506e-06		0.811965	0.029202	0.0073987
cg04757081	10	65424432					0.742976	0.73989	0.792188		-0.00817684	0.0558261	0.0476493		0.274355	2.25365e-06	6.07255e-06		0.770421	0.0104785	0.00740028
cg14224028	2	159994539	TANC1	Body			0.787872	0.760588	0.717186		-0.0206013	-0.0488315	-0.0694328		0.0653533	0.00102514	6.08455e-06		0.570998	0.0552093	0.00740028
cg03933490	20	43053214	HNF4A	3UTR			0.856824	0.845079	0.818133		-0.00899124	-0.0369629	-0.0459542		0.214541	0.000269735	6.0895e-06		0.733446	0.0354988	0.00740028
cg17775351	12	114363735	RBM19	Body			0.883726	0.881028	0.865288		-0.00192995	-0.0169125	-0.0188425		0.51062	7.84676e-05	6.09789e-06		0.876653	0.0249277	0.00740028
cg24596135	12	106225299					0.836925	0.82956	0.807084		-0.00199655	-0.0333417	-0.0353382		0.715854	4.29644e-05	6.12273e-06		0.938139	0.0206725	0.00740028
cg15706339	1	150501791					0.748002	0.760149	0.769827		0.0108381	0.0201901	0.0310282		0.0324253	0.00204515	6.12321e-06		0.490645	0.0700339	0.00740028
cg11420851	15	98392587	LINC00923	Body			0.539043	0.551258	0.630354		0.0119209	0.099899	0.11182		0.493828	8.32629e-05	6.12684e-06		0.870345	0.0254115	0.00740028
cg08928882	8	77593362	ZFHX4	Body	S_Shelf		0.040278	0.0445423	0.0565095		0.00388928	0.014691	0.0185803		0.185501	0.000325029	6.13205e-06		0.711656	0.0375466	0.00740028
cg05596156	3	64177129	PRICKLE2	Body			0.858316	0.833524	0.784916		-0.0220673	-0.0482968	-0.0703641		0.052601	0.00128903	6.1547e-06		0.5453	0.0596831	0.0074155
cg14136328	12	79187888					0.903049	0.917175	0.935918		0.0128747	0.0229773	0.035852		0.0284114	0.00233838	6.19591e-06		0.476587	0.0735579	0.00744749
cg23176931	X	14262143	UBE2E4P	TSS1500			0.084712	0.0802297	0.109405		-0.00889166	0.0461288	0.0372371		0.133459	9.99465e-07	6.20142e-06		0.663448	0.00961824	0.00744749
cg04933524	19	51207961	SHANK1	Body			0.647691	0.631401	0.573464		-0.014376	-0.0678915	-0.0822675		0.266661	0.000207643	6.21389e-06		0.766211	0.0330374	0.00745035
cg09961998	7	144417304	TPK1	Body			0.852631	0.874553	0.882692		0.017887	0.0123761	0.0302631		0.000832369	0.0395093	6.26325e-06		0.233726	0.230042	0.00749128
cg23461158	4	15187142	LOC101929095	Body			0.777128	0.818386	0.83034		0.0370429	0.0162234	0.0532664		0.000154951	0.11755	6.26831e-06		0.168928	0.379765	0.00749128
cg20325293	4	54244256	FIP1L1	Body	Island		0.201467	0.206327	0.270586		0.00175985	0.0644912	0.0662511		0.864208	2.97034e-05	6.28535e-06		0.973705	0.0184423	0.00749129
cg03033230	11	85539805					0.837366	0.844148	0.86903		0.000255421	0.0400967	0.0403521		0.967491	2.28774e-05	6.30648e-06		0.994535	0.0172598	0.00749129
cg14252850	1	113010353	WNT2B	5URT	S_Shore		0.875111	0.901239	0.91801		0.0161834	0.030434	0.0466174		0.0337425	0.00202531	6.30889e-06		0.494244	0.0697517	0.00749129
cg10441628	5	159399432	ADRA1B	Body	Island		0.064613	0.0676289	0.0793919		0.00228669	0.0161763	0.0184629		0.428459	0.000107174	6.30889e-06		0.844454	0.0272604	0.00749129
cg13003350	6	27830500			N_Shelf		0.801412	0.787603	0.766542		-0.0134066	-0.0245607	-0.0379673		0.0311443	0.00219501	6.34555e-06		0.486085	0.0718226	0.00751798
cg01454074	11	134048356	NCAPD3	Body			0.866409	0.863458	0.839171		-0.00300884	-0.0261259	-0.0291347		0.508415	8.22077e-05	6.3578e-06		0.875894	0.0253283	0.00751798
cg00453368	10	52121178	SGMS1	5URT			0.843012	0.821765	0.789794		-0.0193636	-0.0442543	-0.0636179		0.0599289	0.00116703	6.36191e-06		0.560557	0.0577705	0.00751798
cg04752401	1	16498565					0.878198	0.875108	0.862812		-0.00362158	-0.0161954	-0.019817		0.247017	0.000236633	6.41485e-06		0.754876	0.0342165	0.00754104
cg09003373	7	130130995	MEST	5URT	Island		0.235575	0.264448	0.315875		0.0180525	0.056634	0.0746866		0.129911	0.000515916	6.42286e-06		0.659373	0.0437779	0.00754104
cg18457944	3	171428279	PLD1	Body			0.629516	0.653033	0.703864		0.0169448	0.066616	0.0835608		0.200539	0.000308781	6.42638e-06		0.723201	0.0370235	0.00754104
cg06386702	1	6375280	ACOT7	Body			0.757132	0.748163	0.721343		-0.00749971	-0.0323756	-0.0398753		0.23398	0.000254301	6.42803e-06		0.746246	0.0347557	0.00754104
cg18320108	4	185427753					0.648678	0.643685	0.583558		-0.00680631	-0.0815838	-0.0883901		0.621484	5.8754e-05	6.43247e-06		0.911972	0.0229477	0.00754104
cg06256785	X	70460157	BCYRN1	3UTR			0.832427	0.812991	0.774554		-0.0207242	-0.0266878	-0.0474121		0.00933458	0.0064445	6.45805e-06		0.37666	0.107649	0.00755903
cg25287273	5	135393261	TGFBI	Body			0.803114	0.794049	0.771848		-0.00379867	-0.0351108	-0.0389094		0.532167	7.74658e-05	6.47091e-06		0.883658	0.0248326	0.0075621
cg22907118	1	149978909	OTUD7B	5URT	N_Shelf		0.894332	0.892334	0.869545		0.00092166	-0.0308557	-0.029934		0.843249	1.45305e-05	6.49662e-06		0.969264	0.0156669	0.00758015
cg01580696	5	154258779					0.801245	0.790938	0.769926		-0.00864769	-0.0277106	-0.0363583		0.136255	0.000495666	6.52073e-06		0.666346	0.0432145	0.00758108
cg21939221	11	47737371	AGBL2	TSS1500	S_Shore		0.548679	0.567144	0.61431		0.0120757	0.0630541	0.0751298		0.307611	0.000179483	6.53425e-06		0.789497	0.0317021	0.00758108
cg22643217	21	32253964	KRTAP11-1	TSS200			0.851233	0.87424	0.893094		0.0217816	0.0257777	0.0475592		0.00685734	0.00839667	6.53632e-06		0.350604	0.119671	0.00758108
cg22951070	4	649417	PDE6B	Body	N_Shelf		0.789192	0.770337	0.744309		-0.0148023	-0.0423713	-0.0571736		0.106518	0.000656222	6.5549e-06		0.631285	0.0474295	0.00758108
cg14835303	18	64738394					0.713731	0.7664	0.777692		0.0424943	0.0254053	0.0678996		0.000491801	0.0585028	6.555e-06		0.206734	0.274716	0.00758108
cg17783317	19	54567123	VSTM1	1stExon			0.229795	0.228127	0.301339		-0.000945239	0.0895013	0.088556		0.945364	1.90247e-05	6.559e-06		0.990596	0.0166269	0.00758108
cg17701921	19	537170	CDC34	Body	N_Shore		0.95993	0.953716	0.946213		-0.00528063	-0.00962561	-0.0149062		0.0310436	0.0022762	6.57848e-06		0.485598	0.0727705	0.00759171
cg16273440	20	59087752					0.804323	0.799673	0.777017		0.00159275	-0.0319487	-0.0303559		0.736631	1.11518e-05	6.59774e-06		0.943302	0.0149753	0.00760206
cg20736913	11	55857374					0.544785	0.547403	0.678955		-0.0174459	0.180752	0.163306		0.495262	5.57577e-06	6.61016e-06		0.870904	0.0125611	0.00760314
cg26037142	6	32097481	ATF6B	Body	N_Shore		0.745807	0.718962	0.657794		-0.0329046	-0.0610279	-0.0939325		0.0328521	0.00217119	6.61927e-06		0.492115	0.0715504	0.00760314
cg08683890	16	1336425					0.887094	0.869458	0.855331		-0.0165761	-0.0200359	-0.036612		0.00748554	0.00793778	6.65028e-06		0.357331	0.117038	0.0076269
cg16542980	17	4875338	CAMTA2	Body	S_Shelf		0.87985	0.873773	0.861582		-0.0060695	-0.0138048	-0.0198742		0.0599191	0.00121869	6.66244e-06		0.560538	0.0585577	0.007629
cg06460022	X	47198037					0.859883	0.86259	0.839552		-0.00335108	-0.0196789	-0.0230299		0.35561	0.000150119	6.71661e-06		0.813166	0.0300023	0.00766233
cg03239326	12	54496174	FLJ12825	Body	N_Shelf		0.727061	0.743749	0.784208		0.0215568	0.0416073	0.0631641		0.0373506	0.00195131	6.72315e-06		0.505619	0.0689139	0.00766233
cg06553145	X	31250673	DMD	Body			0.753049	0.757552	0.718611		0.00590076	-0.0589069	-0.0530062		0.478071	5.36415e-06	6.73118e-06		0.864138	0.0125611	0.00766233
cg20990091	13	40621611					0.747165	0.769426	0.813559		0.0123399	0.0588152	0.0711552		0.272965	0.000217655	6.74889e-06		0.769681	0.033432	0.00766233
cg05026859	5	157404880					0.744958	0.719827	0.691858		-0.0185795	-0.0459224	-0.0645019		0.0750589	0.000982101	6.76675e-06		0.58744	0.0543093	0.00766233
cg23434461	8	119803683					0.485465	0.527426	0.591866		0.036446	0.0650854	0.101531		0.0293815	0.00245903	6.76758e-06		0.479886	0.0748012	0.00766233
cg06094043	13	25820885	MTMR6	3UTR			0.728926	0.753291	0.805386		-0.00206742	0.088102	0.0860346		0.877688	1.64887e-05	6.76887e-06		0.976584	0.0164347	0.00766233
cg19247043	7	11766614	THSD7A	Body			0.75573	0.777061	0.793292		0.0211989	0.0156549	0.0368538		0.00112904	0.0339847	6.77454e-06		0.249024	0.215275	0.00766233
cg22751627	5	56718310					0.851092	0.859985	0.91515		0.000474276	0.0699925	0.0704668		0.965616	2.46161e-05	6.78701e-06		0.994201	0.0176164	0.00766469
cg11417830	5	114711867					0.867993	0.856721	0.84463		-0.0121937	-0.0161149	-0.0283086		0.0105314	0.00612452	6.83025e-06		0.385968	0.105712	0.00770174
cg04319873	2	164205343			S_Shore		0.210749	0.231161	0.285637		0.0180798	0.0555935	0.0736732		0.126112	0.000567374	6.85562e-06		0.65535	0.0451464	0.00771857
cg16006841	5	176797999	RGS14	Body	S_Shelf		0.324715	0.304315	0.486994		-0.0108334	0.163472	0.152638		0.650447	9.15189e-06	6.87065e-06		0.92043	0.0138226	0.00772371
cg23793374	X	53409855	SMC1A	Body			0.854019	0.845321	0.829909		-0.0056563	-0.028591	-0.0342472		0.296674	0.000198885	6.9101e-06		0.783552	0.0327363	0.00773391
cg21900261	9	36666933	MELK	Body			0.81494	0.815212	0.7828		-0.00421526	-0.0220735	-0.0262887		0.310657	0.000186722	6.91201e-06		0.791003	0.0320879	0.00773391
cg09435006	15	95129298					0.645316	0.623667	0.596032		-0.0122125	-0.0593802	-0.0715927		0.281584	0.000214078	6.93051e-06		0.774854	0.0333289	0.00773391
cg12940466	14	53172489	PSMC6	TSS1500	N_Shore		0.550384	0.562345	0.585015		0.00809204	0.0359102	0.0440023		0.246729	0.000255292	6.93949e-06		0.754711	0.0348188	0.00773391
cg08614583	12	112613829	HECTD4	Body			0.886989	0.905108	0.905575		0.0163296	0.00762799	0.0239576		0.000209927	0.105038	6.94411e-06		0.178575	0.360475	0.00773391
cg12390269	8	145063738	GRINA	TSS1500	N_Shore		0.738509	0.724727	0.692959		-0.00725707	-0.0552819	-0.062539		0.460876	0.000104863	6.95492e-06		0.857517	0.0271571	0.00773391
cg11232368	1	97565426	DPYD	Body			0.914069	0.92142	0.955314		0.000864232	0.0458695	0.0467337		0.905901	2.93551e-05	6.96148e-06		0.982513	0.0183033	0.00773391
cg03754195	X	119694964	CUL4B	Body	Island		0.13024	0.130263	0.173466		0.00734421	0.0488383	0.0561825		0.40701	0.000127463	6.97601e-06		0.835606	0.0287213	0.00773391
cg08052470	22	48027730	LINC00898	Body	Island		0.868294	0.862406	0.840135		-0.00398522	-0.0268126	-0.0307978		0.411763	0.000125484	6.99036e-06		0.837487	0.0286393	0.00773391
cg11297277	2	29429948	ALK	Body			0.782078	0.775761	0.746204		-0.00296451	-0.038584	-0.0415485		0.64914	5.86747e-05	6.99252e-06		0.920045	0.0229477	0.00773391
cg24498760	8	49746867			N_Shore		0.923273	0.913963	0.892976		-0.00887618	-0.0265321	-0.0354083		0.119111	0.000617223	7.00365e-06		0.647139	0.0463929	0.00773391
cg14848143	1	42618891	GUCA2B	TSS200			0.819327	0.801231	0.791875		-0.0122539	-0.0252951	-0.0375489		0.0462629	0.00165262	7.01793e-06		0.5309	0.0649953	0.00773391
cg08613448	11	111608313	PPP2R1B	Body			0.822669	0.818922	0.794193		-0.00465888	-0.026818	-0.0314769		0.34912	0.000160972	7.03123e-06		0.81003	0.0306618	0.00773391
cg25714606	1	209222594					0.743297	0.743189	0.772806		-0.00265061	0.039491	0.0368404		0.646577	9.25993e-06	7.04143e-06		0.919278	0.0138444	0.00773391
cg22682848	19	18785514					0.860321	0.847136	0.828669		-0.0129783	-0.0188828	-0.0318612		0.0150394	0.00464679	7.04616e-06		0.416774	0.094797	0.00773391
cg18077061	11	111494486	SIK2	Body			0.889038	0.878044	0.8674		-0.0110249	-0.0140677	-0.0250926		0.00940701	0.00692714	7.05394e-06		0.376849	0.110725	0.00773391
cg18613326	19	57133381	ZNF71	Body	Island		0.841766	0.85364	0.883417		0.00398815	0.042135	0.0461232		0.582054	7.20725e-05	7.05773e-06		0.899709	0.0242585	0.00773391
cg13667703	15	38346213	LOC101928227	Body			0.837247	0.838116	0.863736		-0.00144496	0.0291422	0.0276972		0.739366	1.2e-05	7.08718e-06		0.944093	0.0151178	0.00775467
cg02567879	1	11761416	DRAXIN	5URT			0.825717	0.80003	0.779527		-0.0231217	-0.0188338	-0.0419555		0.00170583	0.0263353	7.12216e-06		0.268479	0.192617	0.00776819
cg02625805	22	20087022	DGCR8	Body			0.804242	0.793156	0.770855		-0.0066434	-0.0285304	-0.0351738		0.235424	0.000278119	7.12547e-06		0.747353	0.0357321	0.00776819
cg00524247	5	140784398	PCDHGA1	1stExon	N_Shelf		0.640788	0.632002	0.594146		-0.0140325	-0.0414305	-0.0554631		0.11641	0.000645457	7.1478e-06		0.643446	0.047098	0.00776819
cg15205435	1	6187920	CHD5	Body	Island		0.173364	0.174819	0.210585		0.00935804	0.0395369	0.048895		0.229586	0.000288474	7.15861e-06		0.743632	0.036124	0.00776819
cg12400457	1	115919812					0.852855	0.864871	0.904881		0.00811377	0.0360489	0.0441626		0.248239	0.000261157	7.16823e-06		0.755653	0.0351429	0.00776819
cg14451539	X	151993883					0.756051	0.74004	0.72806		-0.0194274	-0.0280128	-0.0474403		0.0146833	0.00482017	7.17137e-06		0.414391	0.0961257	0.00776819
cg13543530	15	75798269	PTPN9	Body			0.901338	0.889063	0.867291		-0.0107414	-0.0252253	-0.0359668		0.066722	0.00117321	7.18875e-06		0.573531	0.0578768	0.00776819
cg01225298	X	132091287	HS6ST2	Body	Island		0.206744	0.201871	0.245758		0.00768824	0.0589159	0.0666041		0.464318	0.000107119	7.20319e-06		0.858718	0.0272604	0.00776819
cg06682383	22	30275268			N_Shelf		0.684994	0.731247	0.751113		0.0349027	0.0487483	0.0836509		0.01315	0.00532099	7.20346e-06		0.404964	0.100012	0.00776819
cg01899355	2	61918195			N_Shelf		0.581031	0.552668	0.500822		-0.0193389	-0.0548451	-0.0741839		0.106491	0.000717436	7.20471e-06		0.63127	0.0488638	0.00776819
cg11291889	13	81229444			Island		0.89508	0.86731	0.847487		-0.0155318	-0.0398552	-0.0553871		0.0840529	0.000933598	7.27478e-06		0.601324	0.0533775	0.00780367
cg12036553	10	1148121	WDR37	Body	Island		0.872085	0.880961	0.922841		0.00394536	0.0508053	0.0547506		0.646841	6.13121e-05	7.27615e-06		0.919331	0.0233081	0.00780367
cg12280609	3	88188068	CGGBP1	5URT			0.744337	0.786709	0.821177		0.0359785	0.0584073	0.0943859		0.022139	0.00340364	7.28075e-06		0.452543	0.0842938	0.00780367
cg08129490	1	111832109	CHIA	TSS1500			0.795024	0.810087	0.87486		0.0103325	0.0892959	0.0996283		0.510757	9.27959e-05	7.28743e-06		0.876705	0.0262291	0.00780367
cg13000125	2	50311564	NRXN1	Body			0.873959	0.856178	0.847601		-0.0199518	-0.0232656	-0.0432174		0.00685096	0.00925043	7.29044e-06		0.350604	0.124218	0.00780367
cg07092293	17	80986949	B3GNTL1	Body	S_Shelf		0.941611	0.932811	0.915521		-0.0070747	-0.0189537	-0.0260284		0.0936131	0.000840625	7.35035e-06		0.614639	0.051421	0.00785641
cg18373944	11	33722333	C11orf91	TSS200	Island		0.0638186	0.066949	0.0819715		-0.00104131	0.0201518	0.0191105		0.728994	1.21016e-05	7.37063e-06		0.941246	0.0151235	0.0078667
cg04121562	6	79199705					0.72101	0.716212	0.760154		-0.0060015	0.0504395	0.044438		0.393867	4.38056e-06	7.40124e-06		0.829756	0.0125611	0.00788148
cg03622696	7	134878539	WDR91	Body			0.872007	0.868941	0.84497		-0.00249637	-0.0340495	-0.0365459		0.664398	5.92959e-05	7.40583e-06		0.924512	0.0230376	0.00788148
cg19134679	14	107117992					0.70598	0.676736	0.662416		-0.0150028	-0.0512104	-0.0662132		0.158586	0.000469837	7.42591e-06		0.688305	0.0424322	0.00788851
cg02678233	20	10400420	MKKS	5URT			0.794817	0.810172	0.84072		0.00625542	0.0508521	0.0571075		0.488168	0.000101851	7.43593e-06		0.868263	0.0268887	0.00788851
cg26422330	1	116829087					0.847295	0.84184	0.808963		-0.00194598	-0.0471788	-0.0491248		0.801173	4.10852e-05	7.45482e-06		0.959187	0.0202702	0.00788851
cg26806835	4	184240083	CLDN22	1stExon			0.700394	0.674166	0.639188		-0.0263745	-0.0393192	-0.0656937		0.016756	0.00445083	7.45515e-06		0.426424	0.0932187	0.00788851
cg01545419	X	30265447	MAGEB1	5URT	Island		0.919783	0.914478	0.865415		-0.00828107	-0.0449726	-0.0532537		0.327824	0.000186426	7.47118e-06		0.799685	0.0320828	0.00789416
cg13909055	9	104289466					0.807726	0.821334	0.843633		0.00851678	0.0333603	0.041877		0.204148	0.000349923	7.50966e-06		0.726094	0.0383847	0.00791652
cg05587066	2	180133888					0.813412	0.831805	0.846611		0.0159677	0.0322022	0.0481699		0.0441541	0.00184214	7.51377e-06		0.524581	0.0674451	0.00791652
cg21430680	12	831796					0.848653	0.849217	0.822076		-0.000628025	-0.0352609	-0.0358889		0.911444	3.11851e-05	7.54119e-06		0.983627	0.0186801	0.00793182
cg27097386	15	96400610					0.839021	0.799946	0.787668		-0.0281742	-0.0324515	-0.0606257		0.00666609	0.00976941	7.56608e-06		0.348165	0.127119	0.00793182
cg06208834	1	243656201	AKT3	3UTR	S_Shelf		0.860728	0.86292	0.829088		0.00117222	-0.0392945	-0.0381223		0.845148	1.6829e-05	7.57265e-06		0.969723	0.0165156	0.00793182
cg02438575	19	1827719	REXO1	Body	Island		0.926461	0.909164	0.897411		-0.0145255	-0.0134504	-0.0279759		0.00290902	0.0186758	7.57785e-06		0.294422	0.16655	0.00793182
cg12079829	2	7249515					0.666672	0.656229	0.629279		-0.0132738	-0.0288615	-0.0421353		0.0549176	0.00149995	7.582e-06		0.550166	0.0629411	0.00793182
cg24143022	10	45324653	TMEM72-AS1	Body			0.879986	0.870576	0.848793		-0.00361375	-0.034795	-0.0384087		0.551602	8.47999e-05	7.59805e-06		0.889969	0.0255057	0.00793483
cg16391425	12	91538036					0.822394	0.851164	0.853052		0.0257862	0.0132396	0.0390257		0.000314282	0.0872734	7.60636e-06		0.192933	0.330524	0.00793483
cg04469986	X	9311235					0.537723	0.511913	0.495315		-0.0387879	-0.0382191	-0.077007		0.00370493	0.0156067	7.61981e-06		0.309247	0.154337	0.00793626
cg18810712	6	26020251	HIST1H3A	TSS1500	N_Shore		0.62159	0.5988	0.53401		-0.0150382	-0.0813313	-0.0963695		0.326883	0.000190918	7.62922e-06		0.799242	0.0323033	0.00793626
cg26329440	1	41488830	SLFNL1	Body			0.91579	0.903312	0.895431		-0.0139331	-0.0131127	-0.0270457		0.00311565	0.017893	7.65999e-06		0.298966	0.163559	0.00795466
cg09479783	12	124796409	FAM101A	Body	N_Shelf		0.896862	0.88289	0.873388		-0.00884031	-0.0205329	-0.0293732		0.0659861	0.00126252	7.68343e-06		0.57211	0.0592566	0.00795466
cg22041682	4	89282134					0.896918	0.905399	0.922253		0.00894494	0.0212775	0.0302225		0.0702969	0.00118487	7.69368e-06		0.579743	0.0580687	0.00795466
cg24234899	10	118922493	MIR3663HG	Body	Island		0.0793819	0.0722205	0.0489265		-0.0081916	-0.0313452	-0.0395368		0.196869	0.00037471	7.69932e-06		0.720801	0.0392778	0.00795466
cg04213384	13	98960589	FARP1	Body			0.835046	0.840097	0.870112		-0.00153861	0.038049	0.0365104		0.789281	1.47897e-05	7.70456e-06		0.956382	0.0157453	0.00795466
cg18133111	8	128976609	PVT1	Body			0.880104	0.868911	0.857908		-0.0155259	-0.0132969	-0.0288228		0.00217496	0.0235399	7.71154e-06		0.281711	0.183617	0.00795466
cg00904472	16	20794271	ACSM3	Body			0.836952	0.830863	0.807988		0.00228403	-0.0391236	-0.0368395		0.694515	1.15107e-05	7.72423e-06		0.932801	0.0151045	0.00795665
cg23707006	12	55522515	OR9K2	TSS1500			0.5771	0.608501	0.661538		0.0233413	0.0815223	0.104864		0.167046	0.000460758	7.76436e-06		0.695892	0.0422429	0.00797578
cg08623691	X	70288356	SNX12	5URT	Island		0.115507	0.0988797	0.147017		-0.00722364	0.0520028	0.0447791		0.311774	3.31678e-06	7.76629e-06		0.791436	0.0122484	0.00797578
cg17352088	13	94845021	GPC6	Body			0.807371	0.802598	0.780253		5.01113e-05	-0.033814	-0.0337639		0.992489	2.51179e-05	7.7752e-06		0.998721	0.0177187	0.00797578
cg14930955	3	49154635	USP19	Body	N_Shelf		0.921911	0.912919	0.903376		-0.00709435	-0.0174559	-0.0245502		0.0769653	0.0010919	7.79306e-06		0.590267	0.0563852	0.00798301
cg22551243	1	215063597					0.745544	0.725106	0.681435		-0.0177368	-0.0524559	-0.0701927		0.119095	0.000684395	7.81605e-06		0.647119	0.0481418	0.00799547
cg23505823	12	123215524	HCAR1	TSS1500			0.727137	0.736074	0.77016		0.0145303	0.0401278	0.0546581		0.102094	0.000813266	7.84084e-06		0.625864	0.050859	0.0080007
cg03001012	12	4829636	GALNT8	TSS1500			0.600884	0.560493	0.5395		-0.0291716	-0.048805	-0.0779766		0.0251428	0.00324706	7.84282e-06		0.465109	0.0829219	0.0080007
cg06733881	11	44787547	TSPAN18	5URT			0.841575	0.871696	0.932714		0.0214733	0.0682947	0.089768		0.139149	0.000576778	7.85727e-06		0.669582	0.0454983	0.00800438
cg16742090	16	55067650					0.935014	0.946446	0.956868		0.0103073	0.0163469	0.0266542		0.0211177	0.00381087	7.86968e-06		0.448027	0.0878923	0.00800598
cg22673583	1	12719049	AADACL4	Body			0.0875666	0.113814	0.154831		0.0230281	0.0360956	0.0591236		0.0203612	0.00396091	7.92315e-06		0.444538	0.0892224	0.00803892
cg02505749	8	140715735	KCNK9	TSS1500	Island		0.0733479	0.0792966	0.0971801		0.00404869	0.022739	0.0267877		0.343305	0.000184588	7.92383e-06		0.807446	0.0319745	0.00803892
cg19343233	5	54397868	GZMA	TSS1500			0.0617771	0.0583131	0.0431782		-0.00309594	-0.0170672	-0.0201631		0.335921	0.00019084	7.94367e-06		0.80372	0.0323033	0.00803964
cg18638998	15	47656820	SEMA6D	5URT			0.70895	0.696504	0.627817		-0.000682174	-0.0875158	-0.0881979		0.960938	2.88616e-05	7.94817e-06		0.993357	0.0181926	0.00803964
cg13124353	5	111540131	EPB41L4A	Body			0.852628	0.852594	0.824118		0.00439096	-0.0325657	-0.0281748		0.328947	3.64288e-06	7.96025e-06		0.800224	0.0123419	0.00803964
cg22396878	4	151097199	DCLK2	Body			0.912748	0.934669	0.960706		0.0120995	0.0440331	0.0561326		0.18109	0.00042857	7.96808e-06		0.70786	0.0411346	0.00803964
cg12347098	13	49356869					0.886983	0.881291	0.870812		-0.0029645	-0.0173485	-0.020313		0.360248	0.000174178	8.01917e-06		0.815146	0.0313927	0.00808015
cg19704451	7	39373423	POU6F2	Body			0.933408	0.929563	0.91117		-0.00334946	-0.02127	-0.0246195		0.393389	0.000154045	8.07655e-06		0.829535	0.0301922	0.0081106
cg22940910	15	67713714	IQCH	Body			0.899977	0.892282	0.876358		-0.00497643	-0.0197316	-0.024708		0.210736	0.0003604	8.0807e-06		0.730817	0.0387738	0.0081106
cg19542753	5	180252309					0.949825	0.957952	0.970608		0.00633695	0.0193755	0.0257125		0.128884	0.000646701	8.08767e-06		0.658552	0.0471228	0.0081106
cg26919378	22	20791300	SCARF2	Body	Island		0.112698	0.118156	0.134105		0.00405561	0.0205717	0.0246273		0.303438	0.000223874	8.09332e-06		0.787079	0.033765	0.0081106
cg22189786	22	42395067	WBP2NL	Body	Island		0.225565	0.256761	0.261302		0.0208111	0.0553891	0.0762002		0.0944145	0.00091642	8.13953e-06		0.615796	0.0530243	0.00813722
cg19345219	12	6747405	ACRBP	3UTR			0.85841	0.840023	0.804301		-0.0136632	-0.0483118	-0.061975		0.172387	0.000464183	8.14417e-06		0.700533	0.0422743	0.00813722
cg01753209	21	43098516	LINC00111	TSS1500			0.712619	0.703585	0.661079		-0.00489898	-0.0586931	-0.0635921		0.627276	7.23478e-05	8.171e-06		0.913666	0.0242963	0.00813722
cg21461564	8	63999030	TTPA	TSS1500	S_Shore		0.473096	0.448787	0.572821		-0.00645852	0.122943	0.116484		0.726458	1.32542e-05	8.1955e-06		0.940627	0.0155085	0.00813722
cg16115627	7	154684433	DPP6	3UTR	Island		0.367622	0.380939	0.453617		0.0132702	0.0566303	0.0699005		0.237702	0.000313562	8.19824e-06		0.748762	0.0371834	0.00813722
cg25945412	17	61919708	SMARCD2	Body	Island		0.0265235	0.0302272	0.0450896		0.00369998	0.0193232	0.0230232		0.315434	0.00021484	8.20092e-06		0.793289	0.0333983	0.00813722
cg12331704	3	133383640			S_Shelf		0.757443	0.731785	0.711106		-0.0327254	-0.0255571	-0.0582824		0.00158509	0.0311672	8.20596e-06		0.265052	0.20722	0.00813722
cg23670365	7	104309039	LHFPL3	Body			0.901652	0.905922	0.872447		0.00688457	-0.0412899	-0.0344054		0.214128	2.17853e-06	8.2116e-06		0.733219	0.0103614	0.00813722
cg05369327	14	95826853			Island		0.219004	0.235761	0.289446		0.0171956	0.0520527	0.0692483		0.12658	0.000670056	8.21903e-06		0.655884	0.0477788	0.00813722
cg03519933	5	159932405					0.821934	0.81535	0.794736		-0.00541229	-0.0279369	-0.0333492		0.311262	0.000221681	8.31347e-06		0.79123	0.033584	0.0082197
cg13510583	1	93810969	DR1	Body	N_Shore		0.0565363	0.0533078	0.0423155		-0.00258706	-0.0154141	-0.0180011		0.368802	0.000174576	8.33528e-06		0.818834	0.031425	0.00823024
cg04842687	17	33577010	SLFN5	5URT			0.837465	0.847844	0.879884		0.0032404	0.050235	0.0534754		0.702696	5.96869e-05	8.36079e-06		0.934821	0.0231076	0.00824441
cg11593908	2	233547150	EFHD1	3UTR			0.891845	0.908957	0.92827		0.00920924	0.0353175	0.0445267		0.200368	0.000398065	8.40146e-06		0.723128	0.0399699	0.00826427
cg16257559	1	200864223	C1orf106	5URT	S_Shelf		0.903861	0.894734	0.880243		-0.00411667	-0.0223829	-0.0264995		0.332325	0.000204326	8.40331e-06		0.802099	0.0329509	0.00826427
cg17046263	16	71679605	PHLPP2	3UTR			0.694775	0.679568	0.636923		-0.0170335	-0.0438307	-0.0608642		0.0878018	0.00102423	8.43942e-06		0.606244	0.055196	0.0082811
cg18333152	14	24025304	THTPA	1stExon	Island		0.0551653	0.0515289	0.0742966		-0.00293653	0.0230508	0.0201143		0.361891	4.38353e-06	8.45426e-06		0.81583	0.0125611	0.0082811
cg12516053	12	49698124	LOC101927267	Body			0.855558	0.850403	0.831376		-0.00514373	-0.0246916	-0.0298353		0.283376	0.00025628	8.46215e-06		0.775967	0.0348649	0.0082811
cg12145721	6	19873895					0.690639	0.687276	0.638313		0.00728372	-0.0782166	-0.0709329		0.519424	7.54243e-06	8.46921e-06		0.879615	0.0131897	0.0082811
cg19042804	3	57200443	IL17RD	TSS1500	N_Shelf		0.773222	0.770034	0.722375		0.00150662	-0.0584753	-0.0569687		0.867659	1.9799e-05	8.47786e-06		0.97455	0.0168564	0.0082811
cg17114983	2	178202849	LOC100130691	Body			0.881702	0.884629	0.856386		0.000973682	-0.0331944	-0.0322207		0.849023	1.88981e-05	8.49086e-06		0.970542	0.0166269	0.0082811
cg00186468	5	86709228	CCNH	TSS1500	S_Shore		0.446702	0.419708	0.375447		-0.0190367	-0.0743203	-0.093357		0.207027	0.000387664	8.52824e-06		0.728058	0.0396783	0.0082811
cg05894754	2	210675440	UNC80	Body	S_Shore		0.639782	0.619757	0.765076		-0.0247819	0.183965	0.159183		0.331832	3.92371e-06	8.53141e-06		0.801839	0.0124268	0.0082811
cg04287484	11	93555593	VSTM5	Body			0.855013	0.84358	0.825691		-0.0111527	-0.0227229	-0.0338757		0.0473415	0.00193633	8.53294e-06		0.533763	0.0687059	0.0082811
cg26351594	13	111892737	ARHGEF7	Body			0.870636	0.869736	0.85069		-0.00158075	-0.0246404	-0.0262211		0.704582	6.05839e-05	8.54234e-06		0.935324	0.0232327	0.0082811
cg03231504	1	228677993	RNF187	Body	S_Shelf		0.84209	0.805814	0.771436		-0.0329324	-0.030849	-0.0637814		0.00325821	0.018962	8.54376e-06		0.301963	0.167556	0.0082811
cg04201367	5	150408384	GPX3	3UTR			0.911292	0.907718	0.888741		-0.00353676	-0.0253443	-0.028881		0.443556	0.000135492	8.56212e-06		0.850446	0.029202	0.00828607
cg11218060	19	38836623	CATSPERG	Body			0.838015	0.83563	0.811944		0.00361926	-0.0344847	-0.0308654		0.462944	6.36058e-06	8.57133e-06		0.85837	0.0130202	0.00828607
cg14140515	5	63989560	FAM159B	Body	S_Shelf		0.759187	0.777188	0.805905		0.0155197	0.0372971	0.0528169		0.0743471	0.00123985	8.59436e-06		0.58622	0.058875	0.00829524
cg14942544	8	127096138					0.861066	0.87244	0.881825		0.0142166	0.0091422	0.0233588		0.000783365	0.0527867	8.60328e-06		0.231633	0.26195	0.00829524
cg10536466	1	154187025	C1orf43	Body			0.81149	0.818961	0.778172		0.0137962	-0.0464299	-0.0326338		0.0131446	1.63264e-07	8.62697e-06		0.404915	0.00582744	0.00829669
cg17527404	X	119135074			S_Shore		0.396516	0.321289	0.320209		-0.0548995	-0.0155035	-0.0704029		5.31588e-05	0.262398	8.64945e-06		0.152712	0.55614	0.00829669
cg01872719	14	106744392	LINC00226	Body	S_Shore		0.716027	0.737839	0.845605		0.009866	0.13837	0.148236		0.675961	6.6545e-05	8.67058e-06		0.927723	0.0238106	0.00829669
cg03264748	9	137337338					0.831832	0.841539	0.796187		0.012019	-0.0462318	-0.0342128		0.03558	3.77181e-07	8.68465e-06		0.500296	0.0063099	0.00829669
cg26889572	2	106126690					0.904301	0.902354	0.873524		0.00133964	-0.03703	-0.0356903		0.813426	1.76006e-05	8.68709e-06		0.962132	0.0166269	0.00829669
cg10872815	6	136436154	PDE7B	Body			0.908311	0.906438	0.874031		0.00475624	-0.0408454	-0.0360892		0.410607	5.38462e-06	8.69581e-06		0.837024	0.0125611	0.00829669
cg11325777	19	36549744	WDR62	Body	S_Shelf		0.940841	0.935825	0.924487		-0.00485143	-0.0143561	-0.0192075		0.121996	0.000737018	8.70496e-06		0.650547	0.0492706	0.00829669
cg03495797	8	2027027	MYOM2	Body			0.837389	0.831959	0.807004		-0.00333512	-0.0334851	-0.0368202		0.57023	9.10527e-05	8.71017e-06		0.896168	0.0260757	0.00829669
cg13532359	9	139107810	QSOX2	Body			0.959647	0.960173	0.943187		0.00240521	-0.0202697	-0.0178645		0.400848	5.21567e-06	8.72576e-06		0.832627	0.0125611	0.00829669
cg01860085	17	35518823	ACACA	Body			0.847295	0.856741	0.887506		0.00670155	0.0337588	0.0404603		0.303334	0.000240692	8.73549e-06		0.787014	0.0342786	0.00829669
cg13995113	3	195292503					0.842409	0.827863	0.803596		-0.0138734	-0.0261581	-0.0400315		0.0379818	0.00244593	8.74078e-06		0.507269	0.0746704	0.00829669
cg24518084	14	96743722					0.794036	0.777924	0.753596		-0.00981697	-0.0314574	-0.0412744		0.14431	0.000612432	8.75804e-06		0.674903	0.0463795	0.00829669
cg09409773	11	89138485	NOX4	Body			0.719813	0.736331	0.767544		0.0139349	0.0454596	0.0593946		0.149594	0.000587633	8.76097e-06		0.680115	0.0458155	0.00829669
cg01321221	12	105666909					0.785774	0.786602	0.737906		0.00553256	-0.0579739	-0.0524413		0.509186	7.5346e-06	8.76205e-06		0.876178	0.0131897	0.00829669
cg05816193	6	26018127	HIST1H1A	TSS200	N_Shelf		0.340361	0.354646	0.439675		0.0381411	0.0488156	0.0869566		0.0105327	0.00765137	8.7766e-06		0.385968	0.115301	0.00829846
cg14020740	7	10676720					0.744072	0.781485	0.829584		0.0242482	0.0792026	0.103451		0.150046	0.00058717	8.78638e-06		0.68043	0.0458085	0.00829846
cg10525197	10	11934150	PROSER2-AS1	Body	N_Shelf		0.919121	0.898886	0.88491		-0.016831	-0.0215446	-0.0383756		0.0105557	0.00766148	8.80787e-06		0.38625	0.115363	0.00830812
cg00226822	4	1157673			N_Shelf		0.867767	0.846714	0.835538		-0.0168772	-0.028686	-0.0455632		0.0276455	0.00331746	8.82955e-06		0.473773	0.0835958	0.00831796
cg07624915	1	3689151	SMIM1	TSS200	Island		0.056445	0.0612871	0.0728429		0.0031816	0.0144389	0.0176205		0.263371	0.00029527	8.86542e-06		0.764169	0.036401	0.00834111
cg24198996	6	170066646	WDR27	Body	N_Shore		0.877954	0.871316	0.846656		-0.00851255	-0.0272663	-0.0357789		0.14462	0.000619787	8.89368e-06		0.675126	0.0464509	0.00835705
cg09392505	16	73072333	ZFHX3	5URT			0.463196	0.475877	0.41033		0.0078484	-0.0778573	-0.0700088		0.483894	7.06985e-06	8.92767e-06		0.866519	0.0131897	0.00836364
cg00772663	2	79677079					0.696489	0.753707	0.843811		0.0375887	0.135162	0.172751		0.180626	0.000478604	8.93131e-06		0.707508	0.0427124	0.00836364
cg12090252	6	137279627					0.849749	0.836917	0.829288		-0.0133021	-0.00669634	-0.0199985		0.000331444	0.094799	8.93874e-06		0.193821	0.343458	0.00836364
cg04341097	13	114871575	RASA3	Body	N_Shelf		0.851106	0.855244	0.8756		-0.00125119	0.0316286	0.0303774		0.796112	1.72928e-05	8.95022e-06		0.957925	0.0166269	0.00836364
cg04326566	7	101829412	CUX1	Body			0.926134	0.924856	0.899673		0.000409037	-0.0247247	-0.0243157		0.91591	2.35766e-05	8.95786e-06		0.984484	0.0174654	0.00836364
cg05491359	18	77893982	ADNP2	Body			0.866982	0.853329	0.839793		-0.0121219	-0.0147614	-0.0268833		0.00889561	0.00896649	8.96864e-06		0.372888	0.122769	0.00836364
cg22130374	16	3175956	ZNF213-AS1	Body	S_Shore		0.798314	0.798539	0.783066		-0.00205817	-0.0195643	-0.0216225		0.551921	9.95061e-05	9.01587e-06		0.890056	0.026777	0.00836663
cg26266274	9	132482399	PRRX2	Body	Island		0.887809	0.870817	0.853735		-0.00988712	-0.034761	-0.0446481		0.173612	0.000506516	9.01775e-06		0.701568	0.0434566	0.00836663
cg00181263	2	237173812	ASB18	TSS1500			0.807744	0.798073	0.775864		-0.0072974	-0.0320204	-0.0393177		0.251243	0.000319406	9.02347e-06		0.757622	0.0373681	0.00836663
cg17731065	17	597584	VPS53	Body			0.871708	0.877527	0.917932		-0.00393777	0.0675387	0.0636009		0.69817	1.3419e-05	9.02667e-06		0.933729	0.0155085	0.00836663
cg01784265	4	25080650					0.697031	0.696153	0.766381		-0.0179775	0.123621	0.105644		0.291723	3.48106e-06	9.02849e-06		0.780638	0.0122656	0.00836663
cg17715967	22	31360983	MORC2	5URT	N_Shelf		0.880203	0.88126	0.847264		0.00456656	-0.0382252	-0.0336586		0.398555	5.35056e-06	9.05769e-06		0.831767	0.0125611	0.00838318
cg20762835	20	1341059	FKBP1A-SDCBP2	Body			0.875692	0.871157	0.843523		-0.00619297	-0.0258072	-0.0320001		0.232371	0.000355573	9.08424e-06		0.745238	0.038595	0.00839722
cg12741427	12	2469214	CACNA1C	Body			0.778369	0.770108	0.739816		-0.00668435	-0.041515	-0.0481993		0.388576	0.000175902	9.11875e-06		0.827602	0.031477	0.00841859
cg05881018	17	19420736					0.816591	0.808018	0.782079		-0.00171868	-0.0374609	-0.0391796		0.783524	5.21183e-05	9.1433e-06		0.95511	0.0219836	0.00843071
cg19844266	18	10702425	PIEZO2	Body			0.717495	0.676142	0.605115		-0.0399079	-0.06385	-0.103758		0.0230976	0.0040488	9.193e-06		0.456563	0.089935	0.00845735
cg13072715	7	99042419	ATP5J2-PTCD1	Body			0.851415	0.841326	0.825518		-0.0108845	-0.0174253	-0.0283098		0.0231466	0.00404195	9.19509e-06		0.456687	0.0899073	0.00845735
cg08681197	8	48118163					0.859842	0.849905	0.829932		-0.00654358	-0.0277643	-0.0343078		0.239463	0.000346783	9.21656e-06		0.749988	0.0383262	0.00846656
cg23214992	X	154444717	VBP1	1stExon			0.18083	0.181779	0.210837		0.0118514	0.0427766	0.054628		0.182887	0.000486457	9.23432e-06		0.70956	0.0429712	0.0084701
cg03292377	2	6767658	LINC01246	Body			0.70042	0.720972	0.75452		0.0110392	0.0691655	0.0802048		0.392558	0.000175475	9.24335e-06		0.829169	0.0314691	0.0084701
cg24897754	11	114217860					0.183197	0.18885	0.217151		0.00331665	0.0343116	0.0376282		0.582409	9.34585e-05	9.31505e-06		0.899795	0.026301	0.008517
cg01164671	1	17215970			Island		0.0561244	0.0498529	0.086148		-0.00710329	0.0345601	0.0274568		0.11536	1.22658e-06	9.3176e-06		0.6422	0.00961824	0.008517
cg10756887	22	24105692	C22orf15	Body			0.0864621	0.0881215	0.120416		0.00671969	0.0262589	0.0329786		0.210238	0.000413802	9.32976e-06		0.730406	0.0405873	0.00851757
cg13797019	14	105303134					0.627616	0.630793	0.691209		-0.0136615	0.0961444	0.0824829		0.30594	3.84807e-06	9.41767e-06		0.788456	0.0124268	0.00857665
cg08897493	2	73788156	ALMS1	Body			0.633331	0.667088	0.695237		0.023022	0.0473195	0.0703415		0.050079	0.00201083	9.43532e-06		0.540031	0.0696209	0.00857665
cg18290190	17	171257	RPH3AL	Body	Island		0.951768	0.937449	0.906723		-0.0168884	-0.0360039	-0.0528922		0.0554729	0.00181898	9.43992e-06		0.551555	0.0671844	0.00857665
cg17622526	5	86447699	LOC101929380	Body			0.19797	0.209999	0.149612		0.0108218	-0.072176	-0.0613542		0.27645	3.38285e-06	9.44673e-06		0.771527	0.0122656	0.00857665
cg16512727	12	4649136	C12orf4	Body	S_Shore		0.808072	0.806389	0.751607		0.0165494	-0.0793902	-0.0628408		0.109673	1.17886e-06	9.45383e-06		0.635254	0.00961824	0.00857665
cg18451256	2	128284158	IWS1	TSS200	Island		0.0206482	0.0282406	0.0420135		0.00890666	0.014897	0.0238037		0.0269626	0.00361879	9.47601e-06		0.471694	0.0862844	0.00857665
cg27614165	10	86073878					0.863151	0.855659	0.830772		-0.00165759	-0.0358481	-0.0375057		0.782509	5.40763e-05	9.48366e-06		0.954811	0.0223227	0.00857665
cg17382752	X	148590047			S_Shelf		0.720428	0.683994	0.643327		-0.0361407	-0.0348311	-0.0709718		0.00385281	0.0182452	9.49585e-06		0.311053	0.16492	0.00857665
cg11545173	1	182098172					0.849969	0.837271	0.824794		-0.0101848	-0.0199041	-0.030089		0.0434112	0.00232387	9.49898e-06		0.522618	0.0733881	0.00857665
cg00137535	11	73721076	UCP3	TSS1500			0.722404	0.718914	0.684546		0.00221359	-0.0565355	-0.0543219		0.799127	1.84604e-05	9.5245e-06		0.958688	0.0166269	0.00857947
cg21213430	9	35859254	LINC00950	TSS1500			0.907625	0.895308	0.874053		-0.00690767	-0.0254752	-0.0323829		0.191014	0.000475027	9.52534e-06		0.716438	0.0426199	0.00857947
cg27267258	16	89359175	ANKRD11	Body			0.939761	0.941678	0.922078		0.00162284	-0.0196533	-0.0180305		0.575367	1.0027e-05	9.6037e-06		0.897684	0.0143043	0.00861375
cg16377998	18	6284498	L3MBTL4	Body	Island		0.825193	0.824271	0.877323		-0.00394406	0.0554971	0.051553		0.63365	1.18756e-05	9.60673e-06		0.915586	0.0151178	0.00861375
cg25156485	X	64887827	MSN	Body	Island		0.175178	0.182731	0.199242		0.00896111	0.0443043	0.0532654		0.299258	0.000268184	9.60792e-06		0.784863	0.0354508	0.00861375
cg01676332	7	2478713	LOC101927181	Body			0.871486	0.864351	0.846476		-0.0059937	-0.0223457	-0.0283394		0.194956	0.000467151	9.61005e-06		0.719219	0.0423708	0.00861375
cg10073247	15	52535947	MYO5C	Body			0.775393	0.774293	0.744992		-0.0024232	-0.0277128	-0.030136		0.616651	8.72798e-05	9.65434e-06		0.910594	0.0257541	0.00864296
cg03145042	12	99142176	ANKS1B	Body	S_Shelf		0.903268	0.876655	0.862363		-0.0265187	-0.0181177	-0.0446364		0.00106451	0.0469487	9.679e-06		0.246816	0.248595	0.00865384
cg17603810	1	93493612					0.886612	0.874585	0.855758		-0.0147523	-0.0172597	-0.032012		0.0079928	0.0104745	9.69949e-06		0.363748	0.13068	0.00865384
cg19946090	6	4075747	FAM217A	Body	N_Shelf		0.749508	0.761949	0.786739		0.0185035	0.0311551	0.0496586		0.0277853	0.00359853	9.70652e-06		0.474381	0.08613	0.00865384
cg07179947	17	1040593	ABR	5URT			0.882013	0.878096	0.851916		-0.00362798	-0.0327328	-0.0363607		0.535275	0.000112431	9.71335e-06		0.884719	0.0276888	0.00865384
cg20390673	20	61602293					0.618282	0.602894	0.560992		-0.019381	-0.0541659	-0.0735469		0.110224	0.000917017	9.75142e-06		0.635899	0.0530414	0.00867729
cg27029335	2	218857875					0.712568	0.695074	0.664253		-0.00972027	-0.0423181	-0.0520384		0.250973	0.000344618	9.76838e-06		0.75745	0.0382515	0.00868111
cg08639586	19	34111483	CHST8	TSS1500	N_Shore		0.856141	0.854068	0.818463		0.00125229	-0.0501957	-0.0489434		0.873238	2.29251e-05	9.77923e-06		0.975631	0.0172598	0.00868111
cg10721149	6	25652405	SCGN	TSS200	Island		0.163205	0.175106	0.208719		0.00550034	0.045922	0.0514223		0.506873	0.000124329	9.81238e-06		0.875316	0.0285883	0.00869303
cg05523455	9	136243219	STKLD1	Body	Island		0.0628092	0.0684991	0.080657		0.00578067	0.0101396	0.0159203		0.0317238	0.00322173	9.82701e-06		0.488298	0.0826605	0.00869303
cg20926457	6	29191568					0.845503	0.839925	0.823707		-0.00590539	-0.0221895	-0.0280949		0.198397	0.000467846	9.84872e-06		0.722089	0.0424026	0.00869303
cg11399837	1	64014796	DLEU2L	Body			0.830336	0.866289	0.90717		0.0274718	0.0675425	0.0950143		0.0816029	0.00127779	9.85352e-06		0.597428	0.0594929	0.00869303
cg24340372	6	125332090	RNF217	Body			0.724745	0.748853	0.796122		0.0191715	0.0748169	0.0939884		0.211531	0.000432261	9.85385e-06		0.731399	0.0412743	0.00869303
cg12980795	5	85056547					0.443314	0.496318	0.559692		0.0548876	0.0711737	0.126061		0.0116451	0.00780036	9.86639e-06		0.394071	0.116225	0.00869303
cg19277926	18	74175020	ZNF516	5URT			0.890852	0.910419	0.91892		0.0180459	0.0225299	0.0405758		0.0101853	0.00872602	9.87505e-06		0.383623	0.121454	0.00869303
cg08087184	17	79446417			N_Shore		0.765193	0.735571	0.722968		-0.0355602	-0.0123857	-0.0479458		0.0001084	0.195081	9.88889e-06		0.158758	0.483056	0.00869485
cg26929888	2	1495726	TPO	Body	S_Shore		0.784812	0.783366	0.735955		-0.0178509	-0.0352275	-0.0530785		0.0452557	0.00231907	9.90104e-06		0.528095	0.0733203	0.00869519
cg24601967	1	6366496	ACOT7	Body			0.948983	0.940603	0.926722		-0.00869161	-0.0151076	-0.0237992		0.0309525	0.00332589	9.92571e-06		0.485391	0.0836825	0.0087065
cg02953970	2	48042199	FBXO11	Body			0.791359	0.779096	0.74884		-0.00557609	-0.0414251	-0.0470011		0.462586	0.000146011	9.94641e-06		0.858216	0.0297249	0.00871349
cg25093954	10	2932076			Island		0.908306	0.895315	0.866924		-0.00467687	-0.0442467	-0.0489236		0.553121	0.000108915	9.96591e-06		0.890448	0.0274503	0.00871349
cg22005419	17	1580612	PRPF8	Body			0.867903	0.862611	0.853028		-0.00241492	-0.0192812	-0.0216962		0.49047	0.000133237	9.97348e-06		0.869071	0.0290289	0.00871349
cg06109226	7	5650145			S_Shelf		0.795786	0.785795	0.757271		-0.00757432	-0.0333578	-0.0409322		0.25603	0.00034261	9.9814e-06		0.760041	0.0381779	0.00871349
cg06527019	6	160679835	SLC22A2	1stExon	S_Shore		0.797739	0.778375	0.756042		-0.0180693	-0.0339277	-0.051997		0.0392316	0.00268103	9.99267e-06		0.511563	0.0771799	0.00871349
cg19189555	2	61389190	C2orf74	5URT			0.748691	0.734519	0.713726		-0.00591934	-0.0376347	-0.043554		0.401131	0.000183019	1.00054e-05		0.832786	0.0318963	0.00871427
cg07250198	6	33858087	LINC01016	Body			0.867729	0.870823	0.846339		0.00207323	-0.0216281	-0.0195549		0.511269	8.58066e-06	1.00318e-05		0.876923	0.0134296	0.00872676
cg04743171	4	174991208					0.346905	0.388047	0.423645		0.0397934	0.0335447	0.0733381		0.00240251	0.0271868	1.00433e-05		0.285508	0.195235	0.00872676
cg22038981	18	20824562	CABLES1	Body			0.862862	0.849805	0.838665		-0.0138338	-0.0106719	-0.0245057		0.00172199	0.0346129	1.00626e-05		0.269006	0.217159	0.00872838
cg20883115	19	14425528					0.83868	0.831799	0.809266		-0.0080574	-0.0257543	-0.0338117		0.147499	0.000680447	1.00688e-05		0.678127	0.0480548	0.00872838
cg18365211	4	7770554	AFAP1	Body	N_Shelf		0.830128	0.821596	0.777822		-0.00522705	-0.0548015	-0.0600286		0.589136	9.87608e-05	1.0095e-05		0.901753	0.0267667	0.0087359
cg11513057	4	151242439	LRBA	Body			0.775535	0.792519	0.821659		0.00468127	0.0559839	0.0606651		0.631991	8.70883e-05	1.01032e-05		0.915128	0.0257388	0.0087359
cg00847722	1	25104799	CLIC4	Body			0.245361	0.268779	0.310047		0.0117312	0.0695968	0.081328		0.373789	0.00020577	1.01361e-05		0.820801	0.0329509	0.0087359
cg07792990	12	63244938	PPM1H	Body			0.707229	0.732379	0.771584		0.0236235	0.0503521	0.0739757		0.056628	0.00190331	1.01386e-05		0.55418	0.0682394	0.0087359
cg21306938	3	47843006	DHX30	TSS1500	N_Shore		0.842588	0.840097	0.815629		-0.00273949	-0.0292183	-0.0319578		0.595054	9.75379e-05	1.0152e-05		0.903685	0.0267224	0.0087359
cg01241697	19	8324751	CERS4	Body			0.842554	0.83886	0.822302		-0.0020946	-0.0169047	-0.0189993		0.495137	0.000133454	1.01565e-05		0.870875	0.0290289	0.0087359
cg03696658	19	38784983					0.802309	0.804284	0.778824		-0.000119473	-0.0230065	-0.023126		0.974366	3.50522e-05	1.01603e-05		0.995734	0.019328	0.0087359
cg11053617	20	48760598	TMEM189	Body			0.861224	0.853214	0.836411		-0.00675377	-0.0182484	-0.0250022		0.103098	0.00102739	1.01872e-05		0.627265	0.0552579	0.00874223
cg05375705	8	27788799	SCARA5	Body			0.823932	0.810951	0.79074		-0.00550982	-0.0335028	-0.0390126		0.38387	0.000198858	1.01913e-05		0.825416	0.0327363	0.00874223
cg13212668	20	59928453	CDH4	Body			0.83726	0.831135	0.802338		-0.00512843	-0.0336908	-0.0388192		0.414959	0.00017749	1.02278e-05		0.838876	0.0315498	0.00875188
cg26831712	10	99240234	MMS19	5URT			0.963785	0.964683	0.944766		0.000473514	-0.0206606	-0.0201871		0.884097	2.45986e-05	1.02391e-05		0.977909	0.0176164	0.00875187
cg21312657	2	220079434	ABCB6	Body	N_Shelf		0.803397	0.798773	0.781064		0.0016212	-0.0280277	-0.0264065		0.703212	1.52971e-05	1.02532e-05		0.93502	0.0158681	0.00875187
cg04879211	7	47576144	TNS3	5URT	N_Shore		0.912241	0.909245	0.948201		-0.0075819	0.0512678	0.0436859		0.286855	3.81937e-06	1.02561e-05		0.778061	0.0124268	0.00875187
cg16677996	8	42006074			N_Shelf		0.809331	0.842359	0.891023		0.0185447	0.0645468	0.0830915		0.174291	0.000569072	1.02618e-05		0.70218	0.0451841	0.00875187
cg03738328	13	21680392			S_Shore		0.599133	0.565575	0.550926		-0.0264301	-0.0356353	-0.0620654		0.0136206	0.00711547	1.0325e-05		0.407542	0.111846	0.00876571
cg16420108	14	74761990	ABCD4	Body			0.815061	0.809123	0.784871		-0.00275758	-0.0285752	-0.0313328		0.58581	0.000101943	1.03315e-05		0.900726	0.0268887	0.00876571
cg24960763	12	133707316	ZNF10	1stExon	Island		0.0307344	0.0317293	0.0428395		0.00294098	0.0114592	0.0144002		0.212582	0.000449951	1.03527e-05		0.732168	0.0419271	0.00876571
cg18337643	2	152049905					0.730022	0.709976	0.689641		-0.0133542	-0.0262492	-0.0396034		0.0454249	0.00241339	1.03825e-05		0.528529	0.074359	0.00876571
cg10309005	4	187125958	CYP4V2	Body			0.488751	0.550356	0.657455		0.0395372	0.109037	0.148574		0.108518	0.000990009	1.03947e-05		0.633894	0.054421	0.00876571
cg01698145	4	1621359			N_Shelf		0.954476	0.945083	0.937426		-0.00888759	-0.0111954	-0.0200829		0.0107724	0.0087181	1.0402e-05		0.388176	0.121412	0.00876571
cg20415365	1	202780428	PCAT6	Body	Island		0.0187126	0.0219399	0.0324541		0.00371546	0.0102077	0.0139232		0.107617	0.00100014	1.04067e-05		0.632777	0.0546319	0.00876571
cg27607438	10	133058988	TCERG1L	Body	S_Shore		0.801453	0.77755	0.760887		-0.0175438	-0.025012	-0.0425558		0.0165525	0.00606887	1.04142e-05		0.425189	0.105315	0.00876571
cg27004671	1	25544326					0.856246	0.851999	0.835483		-0.00321639	-0.0227425	-0.0259589		0.444738	0.000162246	1.04168e-05		0.850847	0.0307415	0.00876571
cg18700153	7	23337709	MALSU1	TSS1500	N_Shore		0.64369	0.706605	0.728877		0.0429728	0.0618214	0.104794		0.017073	0.00591394	1.04248e-05		0.42839	0.104288	0.00876571
cg20896728	4	1397664	NKX1-1	Body	Island		0.0717427	0.0756772	0.0912863		0.0052347	0.016798	0.0220327		0.149671	0.000691532	1.0432e-05		0.680115	0.0483342	0.00876571
cg13602816	2	131674221	ARHGEF4	TSS1500	S_Shore		0.398728	0.37602	0.34257		-0.0151787	-0.061634	-0.0768127		0.227543	0.000415946	1.04334e-05		0.742326	0.0406443	0.00876571
cg00312762	1	34091637	CSMD2	Body	S_Shore		0.808295	0.796034	0.767482		-0.00720322	-0.0402594	-0.0474626		0.350911	0.000232149	1.0452e-05		0.810981	0.0341155	0.00876571
cg02278114	19	51457835	KLK5	TSS1500			0.914323	0.891943	0.870007		-0.0207028	-0.0279411	-0.0486439		0.0137441	0.00714013	1.04558e-05		0.408316	0.111962	0.00876571
cg13114145	22	17847774	CECR2	5URT	N_Shore		0.880995	0.872657	0.847098		-0.00462555	-0.0339602	-0.0385858		0.459634	0.000154701	1.04641e-05		0.856939	0.0302415	0.00876571
cg11513884	2	121071625					0.802313	0.763812	0.758987		-0.0306521	-0.0270289	-0.057681		0.00291995	0.0243957	1.04838e-05		0.294433	0.186489	0.00876571
cg09729955	10	104598378	CYP17A1	TSS1500			0.846091	0.82307	0.801366		-0.0174438	-0.0286682	-0.046112		0.0264815	0.00403043	1.04845e-05		0.470067	0.0898385	0.00876571
cg05041789	15	92809405					0.867528	0.878501	0.893267		0.00584974	0.0238208	0.0296705		0.228755	0.000415306	1.04917e-05		0.743221	0.0406415	0.00876571
cg08061417	3	156322035					0.858221	0.846296	0.82634		-0.00707802	-0.029081	-0.036159		0.232128	0.00040915	1.05338e-05		0.745172	0.0404022	0.00878074
cg11933744	13	44633445					0.91062	0.916719	0.933623		0.00139127	0.0256186	0.0270098		0.749606	6.51972e-05	1.05388e-05		0.946795	0.0237558	0.00878074
cg06011976	1	180214618	LHX4	Body			0.773831	0.757618	0.740927		-0.0159776	-0.0210957	-0.0370733		0.0127862	0.00764791	1.05474e-05		0.401547	0.115277	0.00878074
cg13349940	5	55392505					0.702385	0.702727	0.658014		0.00850113	-0.076003	-0.0675019		0.437836	7.06264e-06	1.05572e-05		0.848208	0.0131897	0.00878074
cg05215302	1	26970038					0.84619	0.845272	0.86897		-0.00373129	0.0343787	0.0306474		0.453071	7.4462e-06	1.05694e-05		0.854223	0.0131897	0.008781
cg15207618	1	92001429			Island		0.883472	0.87959	0.903276		-0.00652852	0.0354377	0.0289092		0.170444	2.09989e-06	1.06068e-05		0.698822	0.010271	0.00880217
cg03035126	9	119200153	ASTN2	Body			0.804969	0.804817	0.776369		0.00579993	-0.0441095	-0.0383096		0.35264	5.19922e-06	1.06266e-05		0.811881	0.0125611	0.00880871
cg20509726	2	224845011	SERPINE2	Body			0.699021	0.694919	0.652278		-0.0011325	-0.0486261	-0.0497586		0.887828	4.56845e-05	1.06401e-05		0.978695	0.021206	0.00880997
cg14141780	7	91186790					0.786242	0.778456	0.756471		0.0026641	-0.0431164	-0.0404523		0.683749	1.50641e-05	1.06858e-05		0.929884	0.0158355	0.00883043
cg00313346	5	170198859					0.851677	0.837226	0.817636		-0.0137657	-0.0166139	-0.0303796		0.00937296	0.0100106	1.06887e-05		0.376849	0.128374	0.00883043
cg24306405	3	149252636	WWTR1	Body			0.684132	0.671746	0.622143		-0.00651546	-0.0647255	-0.071241		0.572331	0.000109842	1.07103e-05		0.896781	0.0274927	0.00883842
cg14081884	12	26986758	ITPR2	TSS1500	S_Shore		0.05145	0.0447725	0.0322333		-0.00677967	-0.0154058	-0.0221854		0.0683709	0.00166476	1.07678e-05		0.576482	0.0651081	0.0088759
cg00594334	7	152343365					0.775659	0.793904	0.832953		0.00489775	0.0614068	0.0663046		0.648169	8.85005e-05	1.08038e-05		0.919757	0.0258938	0.00888715
cg04174538	11	66673303	PC	5URT			0.619113	0.593123	0.568005		-0.0208554	-0.028409	-0.0492645		0.014399	0.00706744	1.08087e-05		0.412821	0.111549	0.00888715
cg27394114	7	157261038	LOC101927914	Body	Island		0.801246	0.758562	0.758747		-0.0414682	-0.0182305	-0.0596987		0.000242918	0.130781	1.08306e-05		0.183442	0.399569	0.00888715
cg11534391	12	41831486	PDZRN4	Body			0.648392	0.657439	0.574859		0.0181241	-0.0950744	-0.0769503		0.154158	1.91192e-06	1.08314e-05		0.684511	0.0101589	0.00888715
cg26766885	7	96220185					0.397199	0.400937	0.48284		-0.00350076	0.0898452	0.0863444		0.801982	2.0981e-05	1.08521e-05		0.95937	0.0170494	0.00888715
cg14267754	7	99424203	CYP3A43	TSS1500			0.900944	0.90294	0.930411		0.00339164	0.02718	0.0305717		0.494544	0.000142312	1.08536e-05		0.870595	0.0293977	0.00888715
cg16600059	11	86973952	TMEM135	Body			0.42046	0.406254	0.563645		-0.0541251	0.196445	0.142319		0.0261208	3.49438e-07	1.08664e-05		0.468628	0.006002	0.00888778
cg00382771	4	113546165	ZGRF1	Body			0.805634	0.81996	0.857793		0.00544166	0.0677539	0.0731955		0.646477	9.03671e-05	1.09902e-05		0.919236	0.0260612	0.00897902
cg24064392	19	6534765	TNFSF9	Body	Island		0.824375	0.823618	0.769415		0.000406735	-0.0599667	-0.05956		0.96632	3.24701e-05	1.10111e-05		0.994349	0.018898	0.00898619
cg14374097	15	39432900					0.905733	0.920872	0.94983		0.0109047	0.0386161	0.0495208		0.182095	0.000577295	1.10244e-05		0.708936	0.0455152	0.00898709
cg23568125	2	96396621					0.817227	0.815241	0.793772		-0.000164955	-0.0353002	-0.0354651		0.977065	3.768e-05	1.10636e-05		0.996187	0.0196542	0.0090091
cg03764818	12	132827318	GALNT9	Body	S_Shelf		0.869823	0.862923	0.82491		-0.00241773	-0.0457355	-0.0481532		0.756595	6.70907e-05	1.10887e-05		0.948585	0.0238459	0.00901025
cg10564363	2	131104999					0.827422	0.819585	0.803994		-0.00235886	-0.0235496	-0.0259084		0.575019	0.000112555	1.10894e-05		0.897581	0.0276916	0.00901025
cg00224187	11	6630017	ILK	Body	N_Shelf		0.825292	0.823744	0.803691		0.000486711	-0.0235736	-0.0230869		0.896396	2.74482e-05	1.11393e-05		0.980515	0.0180848	0.00903868
cg25273602	1	29062859	YTHDF2	TSS1500	N_Shore		0.462377	0.433571	0.357693		-0.0277423	-0.0838651	-0.111607		0.134374	0.000832824	1.11505e-05		0.664261	0.0512492	0.00903868
cg00077304	11	1364330			S_Shelf		0.852468	0.847874	0.831321		-0.00570696	-0.0209142	-0.0266211		0.193874	0.000541106	1.11611e-05		0.718636	0.0443983	0.00903868
cg15203632	1	233763901	KCNK1	Body			0.902389	0.90088	0.867543		0.00460458	-0.0388367	-0.0342321		0.409752	6.75296e-06	1.11998e-05		0.836723	0.013133	0.00905115
cg08035262	8	116470997	TRPS1	Body			0.80274	0.81963	0.840856		0.00296678	0.0510688	0.0540356		0.734899	7.18326e-05	1.1201e-05		0.942862	0.0242585	0.00905115
cg20677078	8	56755247					0.492735	0.543411	0.549676		0.0261459	0.0313803	0.0575262		0.00940789	0.0104129	1.12251e-05		0.376849	0.130349	0.00906069
cg13351552	17	9674817	DHRS7C	Body	N_Shore		0.900904	0.883671	0.866765		-0.0165337	-0.0279165	-0.0444502		0.0296079	0.00388382	1.12625e-05		0.480805	0.08855	0.0090727
cg10804656	10	22623460			Island		0.29958	0.307818	0.371235		0.00787873	0.0779715	0.0858502		0.572434	0.000115122	1.12645e-05		0.896814	0.0278595	0.0090727
cg07132675	8	17111199	VPS37A	Body			0.803482	0.84404	0.889323		0.0287126	0.0651344	0.0938471		0.0689692	0.00172377	1.1291e-05		0.577296	0.0659448	0.00908416
cg13528956	11	66001201	PACS1	Body			0.893009	0.884933	0.872186		-0.00862139	-0.0110409	-0.0196623		0.0118848	0.0086683	1.13465e-05		0.395609	0.121102	0.00908601
cg20560862	11	2997051	NAP1L4	Body			0.811598	0.805616	0.76837		-0.00117037	-0.0546522	-0.0558226		0.897105	4.73737e-05	1.13512e-05		0.98074	0.0213525	0.00908601
cg17560523	8	141559710	AGO2	Body	S_Shore		0.853647	0.845223	0.82104		-0.00957458	-0.0207967	-0.0303713		0.061606	0.00194185	1.13541e-05		0.564189	0.0687602	0.00908601
cg12349317	6	24584188	KIAA0319	Body			0.486597	0.461918	0.394961		-0.0232258	-0.0607456	-0.0839714		0.0980826	0.00119908	1.13545e-05		0.62087	0.058241	0.00908601
cg07372531	14	71061501	MED6	Body			0.848883	0.842113	0.822892		-0.00142145	-0.030624	-0.0320454		0.784532	6.36384e-05	1.13548e-05		0.955357	0.0235565	0.00908601
cg07111325	20	4158002	SMOX	Body			0.85504	0.858839	0.835		0.00913957	-0.0354033	-0.0262637		0.0407833	5.39027e-07	1.14384e-05		0.515932	0.00698441	0.00911335
cg21800599	20	60148355	CDH4	Body			0.757826	0.732305	0.700215		-0.0141303	-0.0471018	-0.0612321		0.163919	0.000677622	1.14406e-05		0.693218	0.0479737	0.00911335
cg05381423	19	5340713	PTPRS	1stExon	Island		0.0800739	0.0778792	0.062766		-0.00452898	-0.0198761	-0.0244051		0.259362	0.000382861	1.14419e-05		0.761795	0.039565	0.00911335
cg18196334	12	132169032			N_Shore		0.836247	0.824066	0.757466		-0.00631006	-0.0808874	-0.0871975		0.656268	9.15422e-05	1.14821e-05		0.92211	0.0261366	0.00911335
cg01622416	21	31310508	GRIK1	Body	N_Shore		0.809606	0.787135	0.728453		-0.0276628	-0.0691188	-0.0967816		0.0882604	0.00135653	1.14898e-05		0.60695	0.0607984	0.00911335
cg22885062	11	64533556	SF1	Body	Island		0.930941	0.912096	0.892152		-0.0220203	-0.0209814	-0.0430017		0.00411174	0.0203831	1.15033e-05		0.315252	0.172792	0.00911335
cg13431373	18	5956002	L3MBTL4	3UTR			0.890969	0.914	0.93888		0.0190598	0.0345126	0.0535723		0.0369371	0.003227	1.15094e-05		0.504658	0.0827133	0.00911335
cg22827843	1	36204823	CLSPN	Body			0.899376	0.885567	0.86876		-0.0125506	-0.0154413	-0.027992		0.0103952	0.00980629	1.15101e-05		0.385018	0.127295	0.00911335
cg21066622	14	65201933	PLEKHG3	Body			0.870027	0.849679	0.850016		-0.0143631	-0.0126534	-0.0270165		0.00307434	0.0253522	1.15104e-05		0.298203	0.189537	0.00911335
cg08924284	3	13971252			N_Shelf		0.268258	0.295879	0.31084		0.0198231	0.033768	0.0535911		0.0306767	0.00383473	1.15124e-05		0.484527	0.0881306	0.00911335
cg17073708	8	55374489			S_Shore		0.923791	0.920369	0.897687		-0.00158732	-0.0250734	-0.0266607		0.714114	7.81088e-05	1.15262e-05		0.937678	0.0249277	0.00911455
cg15557662	6	11044552	ELOVL2	1stExon	Island		0.0460923	0.0419344	0.0704884		-0.00904663	0.0323285	0.0232818		0.0239156	3.41461e-07	1.15514e-05		0.459818	0.006002	0.00911538
cg20095851	12	6486701	LTBR	Body			0.487345	0.514126	0.598036		0.00797139	0.0853484	0.0933198		0.599829	0.000108602	1.15601e-05		0.905317	0.0274287	0.00911538
cg00711857	6	64270955					0.704029	0.742134	0.777863		0.0268897	0.050837	0.0777268		0.0420243	0.00286886	1.15643e-05		0.519208	0.0791804	0.00911538
cg06559874	17	49198374	SPAG9	TSS200	Island		0.023025	0.0258967	0.040179		0.00355141	0.0183854	0.0219368		0.324031	0.000286995	1.16141e-05		0.797728	0.0360774	0.00914484
cg21609975	5	95409135	LOC101929710	Body			0.867706	0.892786	0.915327		0.022858	0.0233455	0.0462035		0.0053443	0.0168346	1.16366e-05		0.332588	0.159518	0.00914902
cg11139196	10	128110346	LINC00601	Body			0.696111	0.675751	0.65464		-0.0164712	-0.0375168	-0.053988		0.0702919	0.00173931	1.16442e-05		0.579721	0.066099	0.00914902
cg14916253	4	87860950	AFF1	5URT	S_Shelf		0.254143	0.216602	0.214075		-0.0325069	-0.0342664	-0.0667733		0.00601421	0.0154169	1.16916e-05		0.341004	0.153583	0.00917241
cg25418406	17	8191793	RANGRF	3UTR	N_Shore		0.105523	0.108435	0.12656		0.000710826	0.0230588	0.0237696		0.854006	5.4485e-05	1.16988e-05		0.971493	0.0223227	0.00917241
cg03962604	17	5031070	USP6	5URT			0.794775	0.789554	0.76138		-0.000832734	-0.0410829	-0.0419156		0.902716	4.82179e-05	1.175e-05		0.98186	0.0213785	0.00920277
cg06582575	6	163149167	PACRG	1stExon	S_Shore		0.196525	0.20868	0.127074		0.01024	-0.076674	-0.066434		0.347758	5.59764e-06	1.17808e-05		0.80943	0.0125611	0.00921715
cg07141317	1	2327775	RER1	Body			0.955658	0.951419	0.935876		-0.00653969	-0.0136869	-0.0202265		0.0563821	0.00220001	1.18172e-05		0.553466	0.0718747	0.00923005
cg10467997	4	156296145	MAP9	Body	N_Shore		0.87544	0.884287	0.931451		-0.00563642	0.0777981	0.0721617		0.631831	1.43049e-05	1.1834e-05		0.915076	0.0155371	0.00923005
cg11471802	8	47529015			Island		0.651742	0.656224	0.722918		0.0171947	0.0604583	0.077653		0.181968	0.000617357	1.18348e-05		0.708798	0.0463929	0.00923005
cg26743258	19	17858829	FCHO1	5URT	Island		0.0450732	0.0537176	0.0772323		0.0094302	0.0195269	0.0289571		0.0548318	0.00227067	1.18703e-05		0.549968	0.0727331	0.00924795
cg11335335	11	637885	DRD4	Body	Island		0.169317	0.193808	0.235885		0.0263021	0.059098	0.0854001		0.0683138	0.00183106	1.19309e-05		0.576367	0.0673124	0.00928503
cg07103473	8	110658013	SYBU	5URT	S_Shore		0.594622	0.572195	0.515807		-0.00907105	-0.0769138	-0.0859849		0.518694	0.00014388	1.1943e-05		0.879476	0.0295759	0.00928503
cg02322879	3	196065189	TM4SF19	1stExon			0.911527	0.911955	0.888297		0.00409479	-0.0369631	-0.0328683		0.446888	8.1634e-06	1.1967e-05		0.851771	0.0134203	0.0092939
cg14311763	13	96084861	CLDN10	TSS1500	N_Shore		0.70331	0.709008	0.663243		0.0134147	-0.0588245	-0.0454098		0.0796793	1.05471e-06	1.20257e-05		0.594397	0.00961824	0.00932122
cg15624482	X	11885818					0.681192	0.707518	0.729987		0.0152596	0.0491776	0.0644371		0.155071	0.000757757	1.20274e-05		0.685316	0.0497934	0.00932122
cg23414805	9	129515422					0.840269	0.832886	0.812964		-0.00249589	-0.0273143	-0.0298102		0.608151	0.0001102	1.20561e-05		0.907837	0.0274927	0.00932615
cg06520450	3	189507396	TP63	Body			0.87308	0.902362	0.927125		0.0208678	0.0395756	0.0604433		0.0429981	0.00291594	1.20598e-05		0.521398	0.0797005	0.00932615
cg04490807	20	45864092	ZMYND8	Body	N_Shelf		0.854518	0.872894	0.827259		0.00257766	-0.0416356	-0.039058		0.685809	1.69469e-05	1.20716e-05		0.93044	0.0165156	0.00932615
cg14274879	13	111453597					0.756028	0.744962	0.720797		-0.0072535	-0.0341634	-0.0414169		0.288339	0.00035026	1.21e-05		0.77881	0.0383931	0.0093345
cg17042000	7	158215122	PTPRN2	Body	N_Shelf		0.961282	0.952771	0.945476		-0.00777084	-0.00874436	-0.0165152		0.00775595	0.0129888	1.21077e-05		0.360676	0.142887	0.0093345
cg25529965	7	56174084	CHCHD2	1stExon	Island		0.0815157	0.0833176	0.104337		0.000341283	0.0238708	0.0242121		0.93105	4.6191e-05	1.21343e-05		0.987652	0.0212558	0.00933937
cg13440073	16	73577682					0.288644	0.289329	0.24834		0.00340046	-0.0611171	-0.0577166		0.717995	1.86016e-05	1.21393e-05		0.938682	0.0166269	0.00933937
cg16961475	10	30400716					0.735848	0.726904	0.707034		-0.00683083	-0.0312422	-0.038073		0.277187	0.000371104	1.21607e-05		0.772026	0.0391493	0.00934608
cg19537511	17	8213813	ARHGEF15	5URT			0.753628	0.727376	0.68512		-0.0291891	-0.045832	-0.0750211		0.0242786	0.00499985	1.22205e-05		0.461029	0.0974917	0.00936994
cg00525597	1	973595	AGRN	Body	N_Shore		0.845214	0.844614	0.812368		0.00186834	-0.0399066	-0.0380383		0.763371	2.11436e-05	1.22218e-05		0.950258	0.0170494	0.00936994
cg09213389	3	106926227	LINC00882	Body			0.742111	0.762668	0.826393		0.0114778	0.0828525	0.0943304		0.458138	0.000179987	1.22298e-05		0.856419	0.0317062	0.00936994
cg15832029	11	61690816					0.62963	0.616077	0.578065		-0.019514	-0.0559914	-0.0755054		0.122785	0.0010067	1.22588e-05		0.65169	0.0547838	0.0093824
cg02815835	6	25710694					0.849998	0.840307	0.787894		-0.015701	-0.0445252	-0.0602262		0.119773	0.00103688	1.22838e-05		0.64804	0.0554114	0.00938297
cg17106686	11	65156699	FRMD8	Body	S_Shelf		0.790581	0.77115	0.74422		-0.0149849	-0.0371243	-0.0521092		0.087932	0.00144878	1.22861e-05		0.606373	0.0621862	0.00938297
cg15562758	2	15209081					0.775596	0.780519	0.737388		0.005003	-0.0556544	-0.0506514		0.546328	1.15217e-05	1.23001e-05		0.888262	0.0151045	0.00938297
cg01050214	1	6615092	NOL9	TSS1500	S_Shore		0.843152	0.838673	0.82176		-0.00378874	-0.0258196	-0.0296083		0.435769	0.00019588	1.23103e-05		0.847303	0.0325545	0.00938297
cg11711057	12	107974444	BTBD11	Body	N_Shore		0.761803	0.745546	0.71657		-0.00935242	-0.0480225	-0.057375		0.322907	0.000305167	1.23364e-05		0.797191	0.0368583	0.00939142
cg16284782	15	78153789					0.776547	0.786485	0.745313		0.0183155	-0.0518812	-0.0335658		0.00259997	6.3975e-08	1.23469e-05		0.289917	0.00582744	0.00939142
cg24457234	7	44092477	DBNL	5URT			0.889192	0.88853	0.869306		0.00153881	-0.0256178	-0.024079		0.695745	1.78185e-05	1.2375e-05		0.933146	0.0166269	0.00940316
cg02659867	19	5033098	KDM4B	Body	N_Shelf		0.928342	0.914941	0.903824		-0.0159285	-0.00670476	-0.0226333		0.000234872	0.145925	1.23888e-05		0.183442	0.420789	0.00940394
cg27363066	10	80179906					0.826345	0.827241	0.804358		0.00351391	-0.0311939	-0.02768		0.439713	8.24974e-06	1.24376e-05		0.848896	0.0134296	0.00941475
cg04068313	7	73304732					0.415551	0.369689	0.370022		-0.0333932	-0.030308	-0.0637012		0.0035926	0.024072	1.24436e-05		0.308535	0.185415	0.00941475
cg04783508	10	603330	DIP2C	Body			0.686347	0.677927	0.634665		-0.0068355	-0.0453	-0.0521355		0.425111	0.000205745	1.2454e-05		0.843096	0.0329509	0.00941475
cg25841760	11	35970309	LDLRAD3	5URT	S_Shelf		0.862166	0.852935	0.831787		-0.00306524	-0.0371018	-0.040167		0.640923	0.000103269	1.24604e-05		0.917706	0.0270437	0.00941475
cg00095619	10	126852530			S_Shore		0.701531	0.690527	0.640277		-0.00524707	-0.064734	-0.0699811		0.646754	0.000101597	1.24668e-05		0.919303	0.0268887	0.00941475
cg19842026	14	78304357	ADCK1	Body			0.959938	0.956441	0.942909		0.000646754	-0.0221753	-0.0215285		0.854064	2.73986e-05	1.25088e-05		0.971495	0.0180848	0.00942803
cg21366602	1	51887613	EPS15	1stExon			0.861532	0.87959	0.915486		0.0108659	0.0591917	0.0700577		0.34695	0.000279454	1.25183e-05		0.809013	0.0357772	0.00942803
cg19934822	10	131839410					0.819479	0.807555	0.793489		-0.00618891	-0.0257729	-0.0319618		0.242882	0.000453832	1.25226e-05		0.752361	0.0420632	0.00942803
cg03817303	20	5298807			S_Shore		0.812015	0.785111	0.756933		-0.0226033	-0.0355527	-0.058156		0.0246687	0.00504843	1.25525e-05		0.463125	0.0978428	0.00944087
cg14964181	7	2282529	FTSJ2	5URT	S_Shore		0.409368	0.444138	0.473537		0.0317448	0.0490732	0.0808179		0.023348	0.00530752	1.25668e-05		0.457257	0.0999188	0.00944205
cg19324473	21	44440403	PKNOX1	Body			0.872032	0.872218	0.841206		0.000163283	-0.0287366	-0.0285733		0.972092	3.73104e-05	1.25888e-05		0.995375	0.0196331	0.00944893
cg20609715	1	8658581	RERE	Body			0.917343	0.898445	0.887874		-0.0106208	-0.0273094	-0.0379301		0.0966912	0.00134292	1.26235e-05		0.618788	0.0605493	0.00945594
cg09786985	10	135050074	VENTX	TSS1500	Island		0.0339539	0.0394859	0.0454721		0.00602162	0.00832163	0.0143433		0.0161785	0.00733595	1.26237e-05		0.423012	0.11316	0.00945594
cg01752979	1	182169643					0.853273	0.847832	0.828597		-0.00433033	-0.0238454	-0.0281757		0.351733	0.000277442	1.26857e-05		0.811438	0.0357159	0.00949269
cg14526688	2	132301085	RNU6-81P	Body			0.894535	0.910345	0.938085		0.00641681	0.0342011	0.0406179		0.338751	0.00029305	1.26985e-05		0.805203	0.0363209	0.00949269
cg10135877	7	56246843			S_Shelf		0.390582	0.393438	0.506515		-0.00234952	0.101973	0.0996231		0.885315	3.01764e-05	1.27257e-05		0.978198	0.018514	0.00950343
cg19237825	22	19768090	TBX1	Body			0.114835	0.123949	0.143222		0.00634455	0.0247302	0.0310748		0.219648	0.000526079	1.27854e-05		0.73699	0.0439804	0.00953253
cg03375339	2	230807423	FBXO36	Body			0.824256	0.826446	0.79841		0.000305377	-0.0291298	-0.0288245		0.948349	3.56361e-05	1.27905e-05		0.991204	0.0194466	0.00953253
cg00588090	12	132412438	PUS1	TSS1500	N_Shore		0.851406	0.848466	0.803256		0.000918338	-0.0577885	-0.0568702		0.921364	3.33235e-05	1.28175e-05		0.985653	0.0190524	0.00954107
cg01392351	1	193722865					0.86724	0.881099	0.920195		0.00531935	0.0594049	0.0647243		0.616353	0.000113991	1.28278e-05		0.910493	0.0277998	0.00954107
cg09926152	17	79176155	CEP131	Body	N_Shore		0.802952	0.799451	0.773366		-0.00284211	-0.0352005	-0.0380427		0.64868	0.00010398	1.28558e-05		0.919948	0.0271559	0.00955229
cg27151617	7	117863578	ANKRD7	TSS1500			0.831981	0.823084	0.808911		-0.00427482	-0.0282364	-0.0325112		0.424935	0.000212421	1.28774e-05		0.84309	0.0332885	0.00955867
cg04834572	10	76868766	DUSP13	1stExon	N_Shelf		0.980056	0.974602	0.967355		-0.0053886	-0.0115156	-0.0169042		0.0612014	0.00219558	1.28904e-05		0.56329	0.0718349	0.00955874
cg07909165	6	109695742	CD164	Body			0.531206	0.533309	0.439101		0.00566008	-0.112982	-0.107322		0.747557	2.13461e-05	1.29279e-05		0.946275	0.0170521	0.00956422
cg26975066	11	101000992	LOC101054525	Body	S_Shore		0.775808	0.774938	0.717206		0.002757	-0.0522792	-0.0495222		0.734085	2.06017e-05	1.29377e-05		0.942697	0.0170289	0.00956422
cg14017896	20	37540624	PPP1R16B	Body			0.863192	0.858088	0.83268		-0.00133809	-0.0307938	-0.0321319		0.799315	6.91359e-05	1.29444e-05		0.958725	0.0240518	0.00956422
cg20061020	6	75960453					0.601958	0.717684	0.724627		0.0946191	0.0290396	0.123659		9.51236e-05	0.246448	1.29503e-05		0.158382	0.539861	0.00956422
cg12742645	17	171006	RPH3AL	Body	Island		0.934711	0.926921	0.912053		-0.00753811	-0.0240829	-0.031621		0.154687	0.000815701	1.29787e-05		0.684895	0.0509429	0.00956422
cg09130434	20	44633743					0.0746523	0.0790262	0.088099		0.00380022	0.0120275	0.0158277		0.151893	0.000833519	1.29842e-05		0.682307	0.0512559	0.00956422
cg07169869	4	148986745	ARHGAP10	Body			0.82973	0.81449	0.806915		-0.0130584	-0.0142628	-0.0273211		0.00722659	0.0146003	1.30035e-05		0.355015	0.150043	0.00956422
cg01230406	8	140712499	KCNK9	Body	N_Shelf		0.914179	0.891763	0.879521		-0.01956	-0.0193798	-0.0389398		0.00508128	0.019218	1.30116e-05		0.328741	0.168431	0.00956422
cg05799411	1	52820497	CC2D1B	Body			0.949295	0.934674	0.914181		-0.0162395	-0.0228393	-0.0390788		0.0173817	0.00708547	1.30143e-05		0.430374	0.111667	0.00956422
cg26138821	11	89956704	CHORDC1	TSS200	S_Shore		0.0823626	0.0602444	0.0459343		-0.0159743	-0.0118595	-0.0278338		0.00177047	0.041905	1.31385e-05		0.269501	0.236109	0.00964493
cg19908464	9	4174938	GLIS3	Body			0.823202	0.828339	0.847779		0.00656984	0.0237961	0.030366		0.19517	0.000625677	1.31548e-05		0.71936	0.0466512	0.00964493
cg15174006	3	97466293	EPHA6	Body			0.80793	0.826489	0.83926		0.0144108	0.0356892	0.0501		0.0893922	0.00151723	1.31633e-05		0.608767	0.063141	0.00964493
cg11048863	20	17205816	PCSK2	TSS1500	N_Shelf		0.650101	0.621052	0.575541		-0.0261349	-0.0596217	-0.0857566		0.0731127	0.00188067	1.32462e-05		0.584443	0.0679639	0.00967581
cg15222899	18	55095249			Island		0.0622739	0.0678984	0.0866848		0.00746827	0.0199916	0.0274599		0.107264	0.00125594	1.32546e-05		0.632333	0.0591344	0.00967581
cg04785985	9	132956048	NCS1	Body			0.822554	0.820416	0.793982		0.00296822	-0.0323111	-0.0293428		0.539038	1.20726e-05	1.32658e-05		0.885875	0.0151178	0.00967581
cg12655260	5	142562569	ARHGAP26	Body			0.230782	0.238305	0.183954		0.0230235	-0.0898964	-0.0668729		0.0449088	6.68157e-07	1.32694e-05		0.527087	0.00792139	0.00967581
cg02818004	19	3697692	PIP5K1C	Body	N_Shelf		0.753195	0.748894	0.69242		-0.005807	-0.0653167	-0.0711237		0.619541	0.000116596	1.3274e-05		0.911497	0.0279431	0.00967581
cg04879750	12	130590529					0.910014	0.932689	0.938609		0.021366	0.0124079	0.0337739		0.000735026	0.0762342	1.32841e-05		0.227861	0.310441	0.00967581
cg16762701	17	19268469	B9D1	5URT	S_Shelf		0.830516	0.827905	0.806802		-0.00390411	-0.0198482	-0.0237523		0.321656	0.000329521	1.33139e-05		0.796592	0.0376859	0.00968374
cg13266717	20	62338881	ARFRP1	1stExon	Island		0.0345202	0.0361903	0.0482992		0.00224074	0.0134025	0.0156432		0.386541	0.000253001	1.33212e-05		0.826658	0.0346872	0.00968374
cg11036999	17	77038364	C1QTNF1	5URT			0.917285	0.916007	0.888128		-0.00121259	-0.0335215	-0.0347341		0.831583	6.53958e-05	1.33622e-05		0.966595	0.0237673	0.00970403
cg25682827	7	72954359	BCL7B	Body			0.83915	0.840565	0.822529		0.0044461	-0.0231693	-0.0187232		0.157199	2.36136e-06	1.34144e-05		0.687119	0.0106344	0.00971956
cg05052703	14	107036255					0.858145	0.833298	0.827682		-0.0232553	-0.016296	-0.0395513		0.00145565	0.048865	1.34509e-05		0.260356	0.253113	0.00971956
cg04911348	2	122247231	CLASP1	Body			0.734534	0.703519	0.685631		-0.0198976	-0.0519244	-0.071822		0.101599	0.00135088	1.34587e-05		0.625256	0.0606964	0.00971956
cg13987489	14	99664107	BCL11B	Body			0.722788	0.732156	0.674955		0.0103696	-0.0732311	-0.0628615		0.320352	5.64561e-06	1.34642e-05		0.795961	0.0125611	0.00971956
cg21926612	6	163149169	PACRG	1stExon	S_Shore		0.211412	0.20606	0.129131		-0.0120828	-0.0664749	-0.0785577		0.353537	0.000291718	1.34904e-05		0.812239	0.0362542	0.00971956
cg16110186	1	7716818	CAMTA1	Body			0.82233	0.827847	0.796256		0.0108241	-0.0465422	-0.0357182		0.0750356	1.10085e-06	1.35135e-05		0.587418	0.00961824	0.00971956
cg26144598	5	169914436	KCNIP1	Body			0.902343	0.897647	0.878072		-0.00171761	-0.0212918	-0.0230094		0.650159	0.000108497	1.35159e-05		0.920375	0.0274258	0.00971956
cg25303509	12	124179405	TCTN2	Body			0.817298	0.835604	0.866731		0.00470092	0.0572314	0.0619323		0.644703	0.00011022	1.35168e-05		0.918662	0.0274927	0.00971956
cg22040823	1	2329176	RER1	Body			0.858702	0.838527	0.82166		-0.0184094	-0.0148557	-0.0332651		0.00244816	0.0340758	1.35194e-05		0.286779	0.21555	0.00971956
cg12874219	3	149218938	TM4SF4	Body			0.76585	0.811817	0.862414		0.0310206	0.0683519	0.0993724		0.0672584	0.00208681	1.35258e-05		0.574491	0.0705609	0.00971956
cg16840346	17	79826817	ARHGDIA	Body	Island		0.768207	0.739663	0.707391		-0.0296983	-0.0316752	-0.0613735		0.0067726	0.0158888	1.35284e-05		0.349733	0.155512	0.00971956
cg10854526	3	61631271	PTPRG	Body			0.831184	0.827053	0.806943		-0.00445708	-0.024538	-0.0289951		0.354108	0.000293341	1.36046e-05		0.812487	0.0363209	0.00973661
cg23686214	2	120504799					0.896541	0.884948	0.86412		-0.0087854	-0.0270848	-0.0358702		0.145545	0.000914816	1.36102e-05		0.676095	0.0530182	0.00973661
cg05167429	16	33854086			S_Shore		0.812603	0.811922	0.761586		-0.0108442	-0.0392442	-0.0500883		0.195991	0.000642801	1.36169e-05		0.720155	0.0470195	0.00973661
cg04035713	2	198379077	HSPE1-MOB4	Body	N_Shore		0.896738	0.885171	0.878388		-0.00732013	-0.0144535	-0.0217736		0.0501473	0.00280895	1.36228e-05		0.540143	0.0785392	0.00973661
cg09217180	12	12716336	DUSP16	TSS1500	S_Shore		0.806386	0.83797	0.854449		0.0193565	0.0389598	0.0583163		0.0528933	0.00266739	1.36259e-05		0.545905	0.0770309	0.00973661
cg22918418	16	69775393			N_Shore		0.861002	0.861274	0.837329		-0.00158081	-0.0259992	-0.02758		0.727576	8.80318e-05	1.36312e-05		0.940865	0.0258527	0.00973661
cg12570521	17	64708810	PRKCA	Body			0.830712	0.828622	0.81168		0.00184731	-0.027289	-0.0254417		0.659418	1.77121e-05	1.37198e-05		0.922969	0.0166269	0.0097762
cg09980315	11	32158755					0.864139	0.86753	0.845909		0.00513286	-0.0280952	-0.0229623		0.182629	2.85667e-06	1.37244e-05		0.709478	0.0112827	0.0097762
cg23871507	6	44528765					0.299984	0.304416	0.378458		-0.00551385	0.0996546	0.0941408		0.722026	2.10626e-05	1.37304e-05		0.939515	0.0170494	0.0097762
cg21939836	1	6063167	KCNAB2	5URT			0.834289	0.811837	0.802708		-0.0178316	-0.0244434	-0.0422751		0.0163349	0.00784056	1.37471e-05		0.423915	0.116477	0.0097762
cg24204847	19	3977651	EEF2	Body	Island		0.8501	0.8367	0.802658		-0.00775391	-0.0388605	-0.0466144		0.317158	0.000346445	1.37546e-05		0.794152	0.0383078	0.0097762
cg18792041	11	431774	ANO9	Body	Island		0.921866	0.921929	0.887593		0.00225046	-0.0419756	-0.0397251		0.730802	2.16204e-05	1.37661e-05		0.941762	0.0170521	0.0097762
cg16431233	17	61518244	CYB561	5URT	S_Shelf		0.933534	0.90695	0.864178		-0.0213263	-0.0432708	-0.0645972		0.0542817	0.00263015	1.37965e-05		0.548702	0.0765977	0.00978841
cg01984511	12	113495839	DTX1	1stExon	S_Shore		0.607929	0.604862	0.532229		0.00129564	-0.0871429	-0.0858472		0.926902	3.62612e-05	1.38284e-05		0.986723	0.0195259	0.00980165
cg01794468	7	1123907	C7orf50	Body	N_Shelf		0.967951	0.95643	0.939047		-0.0105357	-0.0140718	-0.0246075		0.0150182	0.00847517	1.3849e-05		0.416625	0.120039	0.00980682
cg08188015	6	32489553	HLA-DRB5	Body	N_Shore		0.737099	0.740916	0.682323		-0.0098311	-0.0667775	-0.0766086		0.438569	0.000217283	1.38999e-05		0.848445	0.0334229	0.00982966
cg17811123	6	33668738	UQCC2	Body			0.866521	0.854937	0.845021		-0.0113216	-0.0112633	-0.0225849		0.00534793	0.0195319	1.39079e-05		0.33266	0.16962	0.00982966
cg16024677	3	188888492	TPRG1	TSS1500			0.735434	0.729458	0.693585		0.000383146	-0.054345	-0.0539618		0.965594	4.03779e-05	1.39564e-05		0.994195	0.0201609	0.00984351
cg14017966	3	53070557	SFMBT1	5URT			0.852938	0.848473	0.832457		-0.00341546	-0.0230859	-0.0265013		0.436777	0.000219518	1.39574e-05		0.847701	0.0334902	0.00984351
cg26532090	6	14545083					0.810558	0.807809	0.781763		0.000973114	-0.0430171	-0.042044		0.888209	3.31363e-05	1.39674e-05		0.978778	0.0190524	0.00984351
cg09868928	19	34071693					0.503891	0.486245	0.453012		-0.00476529	-0.0663988	-0.0711641		0.68477	0.000101615	1.39979e-05		0.9302	0.0268887	0.00984865
cg15185244	10	22725204	LOC100499489	Body	N_Shore		0.723798	0.723299	0.822072		-0.0188173	0.137927	0.11911		0.342198	6.39926e-06	1.40036e-05		0.806891	0.0130202	0.00984865
cg13810427	4	86399985	ARHGAP24	5URT			0.762432	0.788622	0.826989		0.0228652	0.042623	0.0654882		0.042989	0.00334143	1.40147e-05		0.521386	0.0838149	0.00984865
cg01216025	9	100685034	C9orf156	TSS200	Island		0.142804	0.13086	0.117048		-0.00595665	-0.0281644	-0.0341211		0.29518	0.000391067	1.40859e-05		0.782606	0.0397567	0.00985207
cg20603543	6	155584968	CLDN20	Body			0.904272	0.92268	0.942326		0.0131979	0.0279339	0.0411319		0.0612305	0.00238097	1.40956e-05		0.563313	0.0740247	0.00985207
cg21047899	9	130242602	LRSAM1	Body			0.85283	0.838327	0.819681		-0.0101415	-0.0236101	-0.0337517		0.0782472	0.00185722	1.41002e-05		0.592351	0.0676125	0.00985207
cg14321284	9	137186149					0.407884	0.421496	0.473703		0.0183898	0.0453202	0.06371		0.0899032	0.00160771	1.41114e-05		0.609334	0.06439	0.00985207
cg10630941	8	57303502	SDR16C6P	TSS1500			0.869757	0.869412	0.84583		0.00192421	-0.0271803	-0.0252561		0.644545	1.74351e-05	1.41165e-05		0.918625	0.0166269	0.00985207
cg00498059	16	1021048	LMF1	Body	Island		0.0637501	0.0697207	0.0845991		0.00368455	0.0180955	0.0217801		0.310126	0.00036642	1.41268e-05		0.790806	0.0390123	0.00985207
cg18930448	12	78686670					0.452187	0.482443	0.530227		0.0267859	0.0520247	0.0788106		0.0484461	0.00300231	1.41307e-05		0.536511	0.0804958	0.00985207
cg08333400	X	10126881	CLCN4	5URT	Island		0.41516	0.475781	0.490179		0.065105	0.0080737	0.0731787		1.57292e-05	0.584114	1.41334e-05		0.127919	0.801747	0.00985207
cg01303099	11	60534360	MS4A15	5URT	N_Shore		0.934132	0.927952	0.917049		-0.00363901	-0.0205308	-0.0241698		0.365258	0.000290751	1.41397e-05		0.817223	0.036238	0.00985207
cg11138521	1	209424949					0.861109	0.873373	0.87912		0.00807173	0.0150957	0.0231674		0.0435417	0.00333169	1.41589e-05		0.523083	0.0837437	0.00985614
cg26598831	8	64681200	LINC01289	TSS1500			0.570888	0.622994	0.658806		0.0476164	0.0423916	0.090008		0.00361108	0.0266897	1.41875e-05		0.308748	0.193647	0.00986681
cg17119907	12	117797116	NOS1	5URT	N_Shore		0.186681	0.193093	0.241008		0.00686929	0.0478149	0.0546842		0.448956	0.000214061	1.42256e-05		0.852531	0.0333289	0.00988396
cg14290170	9	138136674			S_Shore		0.878682	0.856216	0.842375		-0.0216461	-0.0277566	-0.0494026		0.0132533	0.00965694	1.4262e-05		0.405604	0.126555	0.00989997
cg19044579	13	25688740					0.738376	0.728338	0.655772		-0.00392338	-0.0668142	-0.0707376		0.736938	8.97316e-05	1.4301e-05		0.943419	0.0259998	0.0099177
cg24514021	18	10444777					0.719239	0.708023	0.645845		-0.00728831	-0.0869032	-0.0941915		0.639832	0.000118255	1.43568e-05		0.917428	0.0281018	0.00994707
cg13942392	2	231453937					0.847453	0.846949	0.817819		0.000747594	-0.0338556	-0.033108		0.891153	3.4296e-05	1.43784e-05		0.979417	0.0191895	0.00995269
cg03910932	18	8544430					0.851945	0.842921	0.823346		-0.00410523	-0.0290953	-0.0332005		0.45643	0.000211073	1.44087e-05		0.855681	0.0332323	0.0099622
cg27336129	13	36765149	CCDC169-SOHLH2	Body			0.813603	0.827359	0.847474		0.015232	0.0224201	0.037652		0.0210632	0.00656443	1.44191e-05		0.447892	0.108402	0.0099622
cg10900679	3	149242458	WWTR1	Body			0.749092	0.800431	0.827188		0.0461128	0.0406956	0.0868084		0.0035373	0.0275276	1.44642e-05		0.307613	0.196385	0.00996357
cg08131184	19	33764378			Island		0.912432	0.905567	0.878473		-0.00878555	-0.0290332	-0.0378187		0.168309	0.000816878	1.44645e-05		0.697003	0.0509651	0.00996357
cg23594393	9	135248749					0.777204	0.766509	0.727929		-0.00917563	-0.0462346	-0.0554102		0.321104	0.000357202	1.44772e-05		0.796313	0.0386439	0.00996357
cg24152845	15	25414763	SNORD115-1	TSS1500			0.29946	0.304721	0.409181		0.00977611	0.105579	0.115355		0.608703	0.000130572	1.44805e-05		0.907982	0.0288994	0.00996357
cg24484815	8	1783047	ARHGEF10	5URT	S_Shelf		0.85497	0.85177	0.825539		-0.00516994	-0.0280511	-0.0332211		0.350552	0.00031592	1.45009e-05		0.810812	0.0372256	0.00996357
cg02827082	18	7012277	LAMA1	Body	S_Shore		0.869679	0.865413	0.902833		-0.00383951	0.0376867	0.0338472		0.494263	1.13783e-05	1.45084e-05		0.870477	0.0150629	0.00996357
cg14088957	7	130131085	MEST	5URT	Island		0.248485	0.277394	0.327348		0.0198124	0.0544472	0.0742596		0.116064	0.00125281	1.45155e-05		0.643049	0.0590938	0.00996357
cg27413739	13	98980912	FARP1	Body			0.772849	0.767648	0.734973		-0.00143854	-0.0441021	-0.0455407		0.848343	6.77146e-05	1.45423e-05		0.970421	0.0239237	0.00997269
cg19874421	4	72203901	SLC4A4	Body			0.73851	0.768805	0.83064		0.0152895	0.100121	0.11541		0.425735	0.000237844	1.45769e-05		0.843383	0.0342165	0.00997895
cg14445451	17	73008751	ICT1	TSS200	Island		0.0289209	0.0305144	0.0417331		0.00243328	0.0118593	0.0142926		0.308302	0.000381032	1.4603e-05		0.789883	0.0395033	0.00997895
cg25661164	X	103411416	FAM199X	1stExon	Island		0.151864	0.163857	0.199871		0.0173834	0.0439757	0.0613591		0.0964544	0.00154094	1.46154e-05		0.618406	0.0635098	0.00997895
cg03716145	9	110193989	LINC01509	Body			0.871904	0.870133	0.847943		0.000261188	-0.0258798	-0.0256186		0.950786	4.05834e-05	1.46186e-05		0.991656	0.020198	0.00997895
cg11467149	10	105162907	PDCD11	Body			0.855738	0.847623	0.830314		-0.00477646	-0.0260671	-0.0308436		0.353158	0.00031495	1.4619e-05		0.812038	0.0372003	0.00997895
cg05255819	4	139396968					0.898527	0.899547	0.936812		-0.00371481	0.0466391	0.0429243		0.601475	1.59271e-05	1.46397e-05		0.905892	0.0160921	0.00998386
cg13561598	7	158183093	PTPRN2	Body			0.775368	0.759658	0.742558		-0.0177827	-0.0212454	-0.0390281		0.0105261	0.0119589	1.46633e-05		0.385968	0.138188	0.00998975
cg08814569	X	44744266	KDM6A	5URT			0.768969	0.775026	0.718379		0.00785562	-0.0583621	-0.0505065		0.351257	6.92557e-06	1.46841e-05		0.81121	0.0131897	0.00998975
cg16485993	13	60205186					0.862696	0.874905	0.899413		0.0108382	0.0394836	0.0503218		0.200694	0.000669932	1.46889e-05		0.723361	0.0477788	0.00998975
cg02294155	12	8996605	A2ML1	Body			0.828132	0.815393	0.790948		-0.01051	-0.028418	-0.038928		0.112361	0.00131519	1.47211e-05		0.63832	0.060083	0.00999313
cg01552636	17	4858906	ENO3	Body			0.839161	0.833195	0.815403		-0.00774038	-0.0221478	-0.0298882		0.126966	0.00114964	1.47344e-05		0.656287	0.0574957	0.00999313
cg08554936	19	46519866	CCDC61	Body	Island		0.04495	0.0494675	0.067654		0.00834771	0.0164793	0.024827		0.0513694	0.00294621	1.47345e-05		0.542605	0.0799312	0.00999313
cg24107886	2	152119386	RBM43	TSS1500	S_Shore		0.844024	0.83781	0.816745		-0.00551688	-0.0290298	-0.0345466		0.338962	0.000336937	1.47572e-05		0.805278	0.0379234	0.00999598
cg27271532	11	612762	IRF7	Body	N_Shore		0.897716	0.88906	0.847102		-0.00633861	-0.0433051	-0.0496437		0.442909	0.000226516	1.47734e-05		0.85018	0.0338712	0.00999598
cg21602675	17	29242488					0.735337	0.740522	0.705057		0.00756952	-0.0433634	-0.0357939		0.208885	3.5726e-06	1.47793e-05		0.729368	0.0122656	0.00999598
cg18796458	19	2308423	LINGO3	TSS1500	S_Shore		0.126136	0.147166	0.175861		0.0164913	0.0275439	0.0440352		0.031654	0.00467137	1.48134e-05		0.488172	0.0949932	0.00999818
cg05162819	1	153750613	SLC27A3	Body	S_Shore		0.880166	0.86693	0.856556		-0.0103116	-0.0161403	-0.0264519		0.0259059	0.00560172	1.48216e-05		0.468013	0.101996	0.00999818
cg08116792	13	28563639	URAD	TSS1500			0.946711	0.942006	0.928634		-0.00412737	-0.0194976	-0.023625		0.296667	0.000407693	1.48372e-05		0.783548	0.0403419	0.00999818
cg19489509	10	133878202			N_Shore		0.494901	0.523436	0.545009		0.0307258	0.0289037	0.0596295		0.00452772	0.023396	1.48478e-05		0.320958	0.183117	0.00999818
cg00188659	13	95949658	ABCC4	Body	N_Shelf		0.798758	0.803186	0.77893		0.0070985	-0.0324032	-0.0253047		0.0999583	1.5926e-06	1.48503e-05		0.623157	0.00984823	0.00999818
cg12449813	15	69853608	DRAIC	TSS1500			0.888296	0.877299	0.854901		-0.00869845	-0.0236794	-0.0323779		0.114324	0.00130338	1.48816e-05		0.641035	0.0598511	0.0100102
cg05939089	14	58543900	C14orf37	Body			0.53595	0.583949	0.628375		0.0437893	0.057531	0.10132		0.0146779	0.00921024	1.49041e-05		0.414359	0.12402	0.0100162
cg26981170	4	2662888	FAM193A	Body			0.970133	0.960696	0.952894		-0.00957276	-0.00842322	-0.017996		0.00356399	0.0280784	1.49247e-05		0.308203	0.198046	0.0100176
cg09998546	11	22543031					0.732675	0.748501	0.775958		0.0125648	0.038403	0.0509678		0.145712	0.000995576	1.49334e-05		0.67625	0.0545344	0.0100176
cg20926266	4	113677805					0.787856	0.777177	0.758045		-0.00575242	-0.0265206	-0.032273		0.287521	0.000428715	1.49609e-05		0.778404	0.0411431	0.0100236
cg07061355	8	118147200	SLC30A8	5URT			0.848648	0.866292	0.91367		0.0141817	0.0474007	0.0615824		0.172945	0.000816495	1.49695e-05		0.701088	0.0509585	0.0100236
cg17747199	4	135069674					0.81777	0.848446	0.901063		0.0289619	0.0447486	0.0737106		0.0249782	0.00584452	1.49885e-05		0.464445	0.103808	0.0100273
cg00642466	4	37591974	C4orf19	Body			0.899051	0.88539	0.865312		-0.00907097	-0.0237542	-0.0328252		0.105099	0.00144107	1.50224e-05		0.629794	0.0620496	0.0100408
cg25002294	1	228559321	OBSCN	Body	S_Shore		0.874557	0.853381	0.834214		-0.0227272	-0.0213906	-0.0441178		0.00456896	0.0234815	1.50387e-05		0.32115	0.183402	0.0100408
cg06663305	17	8095813			S_Shelf		0.109474	0.116887	0.186664		0.0126227	0.0408249	0.0534475		0.162865	0.000881864	1.50653e-05		0.692199	0.0523422	0.0100408
cg07876611	17	59560884	TBX4	3UTR			0.90167	0.889597	0.864978		-0.0081716	-0.0334176	-0.0415892		0.242544	0.000540455	1.50731e-05		0.75215	0.0443765	0.0100408
cg14719675	2	25142882	ADCY3	TSS1500	Island		0.101548	0.104097	0.123614		0.000890078	0.019289	0.0201791		0.790082	8.16911e-05	1.50806e-05		0.956567	0.0252977	0.0100408
cg24851478	3	62355150			S_Shore		0.236342	0.255692	0.2721		0.0178103	0.0167524	0.0345627		0.00457075	0.0235656	1.51099e-05		0.32115	0.183711	0.0100408
cg17643023	18	55833162	NEDD4L	5URT			0.647826	0.637164	0.602103		-0.00644053	-0.0481702	-0.0546107		0.478827	0.000204494	1.51168e-05		0.864466	0.0329509	0.0100408
cg09329587	2	28680107					0.893978	0.886549	0.848831		-0.00409944	-0.0449942	-0.0490936		0.615086	0.000133388	1.51175e-05		0.91017	0.0290289	0.0100408
cg02634083	X	150153136	HMGB3	5URT	S_Shore		0.16531	0.147328	0.219208		-0.014664	0.07737	0.0627059		0.167014	2.81512e-06	1.51457e-05		0.695863	0.0111839	0.0100456
cg18593842	7	23338253	MALSU1	TSS1500	N_Shore		0.873127	0.871013	0.859327		-0.00167951	-0.0192532	-0.0209327		0.628994	0.000128412	1.5162e-05		0.914275	0.0287939	0.0100456
cg19500897	1	230559831	PGBD5	Body	N_Shore		0.81576	0.807093	0.780015		-0.0119827	-0.025107	-0.0370897		0.0609452	0.00256166	1.51984e-05		0.562812	0.0759921	0.0100456
cg18540325	9	33795118	PRSS3	Body			0.419357	0.43299	0.481897		0.0240616	0.0347823	0.0588439		0.020312	0.00710585	1.52211e-05		0.444446	0.111788	0.0100456
cg26856372	6	143943538	PHACTR2	Body			0.829024	0.819196	0.787687		-0.00522312	-0.0376567	-0.0428799		0.464908	0.000215816	1.52242e-05		0.858934	0.0334144	0.0100456
cg25657552	18	48486308					0.832802	0.840028	0.883139		0.000859977	0.054421	0.055281		0.925202	5.78995e-05	1.52256e-05		0.986408	0.022811	0.0100456
cg03401954	10	70457837					0.783227	0.790117	0.855835		-0.0065552	0.0964345	0.0898793		0.660493	1.95533e-05	1.52306e-05		0.923315	0.0167726	0.0100456
cg08523727	16	89947630	TCF25	Body	S_Shore		0.887831	0.895597	0.864067		0.0103724	-0.0425517	-0.0321793		0.061537	1.00919e-06	1.52335e-05		0.564066	0.00961824	0.0100456
cg02932663	7	150874931	ASB10	Body	S_Shelf		0.565065	0.54225	0.526922		-0.0241849	-0.029372	-0.0535569		0.0113522	0.0116322	1.52573e-05		0.392744	0.136592	0.0100523
cg25915871	17	57774897	PTRH2	Body			0.935884	0.945719	0.958144		0.00796097	0.0140154	0.0219763		0.0375271	0.00411933	1.53425e-05		0.506089	0.090489	0.0100912
cg21544658	11	1855660	SYT8	1stExon			0.886591	0.881312	0.842016		-0.0038732	-0.0449281	-0.0488013		0.63299	0.000128344	1.53436e-05		0.915405	0.0287939	0.0100912
cg13181426	4	1828257	LETM1	Body	N_Shore		0.829036	0.815962	0.797833		-0.00959544	-0.0325817	-0.0421771		0.178806	0.000803812	1.53652e-05		0.705948	0.0506052	0.0100964
cg22668971	22	31003571	PES1	Body			0.866328	0.866223	0.834909		-0.00164646	-0.0324115	-0.0340579		0.770859	8.76969e-05	1.53992e-05		0.952021	0.0258296	0.0101097
cg27442054	1	2449541	PANK4	Body	N_Shore		0.915612	0.908299	0.897504		-0.00629161	-0.0154913	-0.0217829		0.0917407	0.00170784	1.54274e-05		0.612052	0.06575	0.0101193
cg27568307	6	10617551	GCNT2	Body			0.918728	0.932484	0.949364		0.0133119	0.0248188	0.0381307		0.0444138	0.00353565	1.54442e-05		0.525533	0.085528	0.0101213
cg11227604	6	79787698	PHIP	Body	Island		0.123972	0.128662	0.142737		0.00273569	0.0190253	0.021761		0.451416	0.000229464	1.54657e-05		0.853607	0.0339729	0.0101237
cg03944422	13	40689506					0.865648	0.857919	0.841821		-0.00421747	-0.0204687	-0.0246862		0.308757	0.000401869	1.54948e-05		0.790126	0.0400764	0.0101237
cg17335746	11	3762005	NUP98	Body			0.562132	0.590548	0.702906		0.0022344	0.153554	0.155788		0.931118	5.80136e-05	1.55101e-05		0.987661	0.0228382	0.0101237
cg15218293	16	77771284	NUDT7	Body			0.816595	0.788994	0.755442		-0.0200768	-0.0398953	-0.059972		0.0531565	0.00298583	1.55142e-05		0.546412	0.0803555	0.0101237
cg19883472	6	7532666					0.894031	0.924798	0.929673		0.0278936	0.0113496	0.0392432		0.000253043	0.161989	1.55164e-05		0.185455	0.44225	0.0101237
cg27437526	6	30172744	TRIM26	5URT			0.913157	0.913023	0.88521		0.00665438	-0.0394525	-0.0327981		0.229053	4.17987e-06	1.55531e-05		0.743368	0.0125323	0.0101387
cg15358549	5	127872074	FBN2	Body	Island		0.939461	0.952629	0.967522		0.0102915	0.0226549	0.0329464		0.069833	0.0022874	1.55942e-05		0.578689	0.0729169	0.0101451
cg00150560	18	76627737			S_Shore		0.917465	0.93464	0.886638		0.0083264	-0.0483913	-0.0400649		0.218382	3.95395e-06	1.55958e-05		0.736053	0.0124268	0.0101451
cg23324081	13	46543963	ZC3H13	Body			0.798091	0.828631	0.883358		0.0233262	0.0678742	0.0912003		0.133176	0.00115198	1.56518e-05		0.663114	0.0575386	0.0101451
cg05808783	1	238490308					0.890256	0.889696	0.86487		0.00134807	-0.0366556	-0.0353075		0.818234	3.07184e-05	1.56631e-05		0.963408	0.0185813	0.0101451
cg24071851	4	56863399	CEP135	Body			0.885739	0.898486	0.940407		0.00572358	0.0565562	0.0622798		0.581228	0.000152599	1.56689e-05		0.899375	0.0301616	0.0101451
cg19076161	13	46454028					0.738845	0.719391	0.681834		-0.0129093	-0.051858	-0.0647673		0.237398	0.000576788	1.56925e-05		0.748575	0.0454983	0.0101451
cg08050547	15	43408825					0.892601	0.885569	0.872998		-0.00789749	-0.0143955	-0.022293		0.0418622	0.00379621	1.57042e-05		0.518868	0.0877561	0.0101451
cg22387829	7	30603546	LOC401320	Body			0.746378	0.733484	0.70296		-0.0100127	-0.037472	-0.0474847		0.212199	0.000665648	1.57147e-05		0.731888	0.047634	0.0101451
cg02692483	17	51590334					0.578337	0.626344	0.696383		0.0315334	0.0987025	0.130236		0.154218	0.000977593	1.57183e-05		0.68454	0.0542468	0.0101451
cg27036111	11	20620680	SLC6A5	TSS1500	S_Shore		0.297782	0.308609	0.260489		0.00524151	-0.0582078	-0.0529663		0.552861	1.47094e-05	1.57236e-05		0.890344	0.0157453	0.0101451
cg08004934	16	83003311	CDH13	5URT			0.834494	0.829732	0.807783		-0.00528096	-0.0243437	-0.0296247		0.289241	0.000445564	1.57284e-05		0.779263	0.0417617	0.0101451
cg23893385	10	11147348	CELF2	Body			0.72824	0.732526	0.693084		0.0173983	-0.07681	-0.0594116		0.088032	1.47278e-06	1.57344e-05		0.606503	0.00984823	0.0101451
cg13515755	X	17039049	REPS2	Body			0.815644	0.801874	0.783393		-0.00957264	-0.0223219	-0.0318945		0.0808957	0.0019848	1.57447e-05		0.596246	0.0693087	0.0101451
cg15908682	7	156820763					0.842874	0.82872	0.804651		-0.0143695	-0.0277332	-0.0421027		0.0492796	0.00325876	1.57572e-05		0.538558	0.083001	0.0101451
cg25942450	5	170736251	TLX3	TSS200	Island		0.113932	0.124397	0.139598		0.00761242	0.0208009	0.0284133		0.116773	0.00134309	1.5769e-05		0.643757	0.0605493	0.0101451
cg23367392	7	42267337	GLI3	5URT	N_Shore		0.0682314	0.0621747	0.0441222		-0.00686753	-0.0155075	-0.0223751		0.0747495	0.00215872	1.57902e-05		0.586918	0.0713749	0.0101499
cg23446277	1	226876751	ITPKB	Body			0.77284	0.748256	0.717373		-0.0268067	-0.0292647	-0.0560714		0.00799263	0.0159736	1.58967e-05		0.363748	0.155912	0.0102036
cg00231372	2	73598351					0.782216	0.783408	0.738922		-0.000858281	-0.0465212	-0.0473795		0.913232	6.21704e-05	1.59013e-05		0.983923	0.0234226	0.0102036
cg07070419	7	75877304	SRRM3	Body			0.798451	0.791138	0.773055		-0.00813244	-0.0267262	-0.0348586		0.169517	0.000885218	1.59198e-05		0.698078	0.0524087	0.0102043
cg02099368	7	158590644	ESYT2	Body			0.703373	0.743629	0.779794		0.0197467	0.067231	0.0869777		0.180847	0.000820767	1.59482e-05		0.707722	0.0509838	0.0102043
cg00645917	10	13245458	MCM10	Body			0.902513	0.891457	0.864101		-0.00757535	-0.037816	-0.0453913		0.320879	0.000391493	1.59556e-05		0.796215	0.0397656	0.0102043
cg26929536	15	51973460	SCG3	TSS200	N_Shore		0.372766	0.356576	0.316192		-0.0183938	-0.053588	-0.0719818		0.134062	0.00116427	1.5962e-05		0.664084	0.057713	0.0102043
cg21185355	3	41975014	ULK4	Body			0.864703	0.88019	0.908389		0.00151347	0.0604689	0.0619824		0.883282	6.74541e-05	1.59715e-05		0.977718	0.0239237	0.0102043
cg04071872	14	55737596	FBXO34	TSS1500	N_Shore		0.399223	0.370424	0.334222		-0.0293538	-0.0287706	-0.0581243		0.00547757	0.021578	1.60386e-05		0.334145	0.176845	0.0102383
cg13333761	16	89782916	VPS9D1	Body	N_Shelf		0.878672	0.873589	0.849575		-0.000177074	-0.0279896	-0.0281667		0.969856	5.42796e-05	1.60701e-05		0.994962	0.0223227	0.0102492
cg27111970	5	139492957	PURA	TSS1500	N_Shore		0.039132	0.0449834	0.0657113		0.0062557	0.022001	0.0282567		0.191797	0.000770835	1.60931e-05		0.716998	0.050005	0.0102492
cg01245269	20	44407455	WFDC3	Body			0.548064	0.546462	0.615287		-0.00736322	0.0753095	0.0679462		0.516818	1.34413e-05	1.60973e-05		0.878858	0.0155085	0.0102492
cg19427345	4	675827	MFSD7	Body	Island		0.790603	0.78497	0.911994		-0.00446861	0.108118	0.103649		0.795725	2.97529e-05	1.61325e-05		0.95781	0.0184507	0.0102594
cg07208267	17	54590532			S_Shelf		0.871539	0.914318	0.929577		0.0341345	0.0271046	0.0612391		0.00257454	0.0378229	1.61411e-05		0.289654	0.225569	0.0102594
cg07511160	2	224565172					0.816206	0.840771	0.857142		0.0215277	0.0260293	0.047557		0.0114929	0.0121043	1.61733e-05		0.393192	0.138842	0.0102604
cg03299475	3	14546387	GRIP2	Body			0.820626	0.816589	0.789467		-0.00516733	-0.0270393	-0.0322066		0.340021	0.000365456	1.6177e-05		0.805845	0.0389671	0.0102604
cg04364181	1	203298383			S_Shore		0.868112	0.885418	0.890876		0.0163963	0.0131039	0.0295001		0.00263967	0.0372343	1.61843e-05		0.290732	0.224073	0.0102604
cg17833169	1	67600547	C1orf141	5URT	Island		0.0762063	0.0675015	0.113578		-0.00720342	0.0435748	0.0363714		0.241489	4.63842e-06	1.62442e-05		0.751522	0.0125611	0.0102627
cg24747763	6	49705127	CRISP3	Body			0.849377	0.88256	0.919242		0.0341481	0.0373894	0.0715375		0.0081651	0.0159946	1.62446e-05		0.365446	0.156006	0.0102627
cg08255210	17	17255120					0.736197	0.709612	0.696596		-0.0219437	-0.0231045	-0.0450481		0.00712074	0.0178367	1.62727e-05		0.353532	0.163339	0.0102627
cg10259231	16	1133172			S_Shelf		0.395883	0.402501	0.451738		0.0108791	0.0368908	0.0477699		0.180208	0.000840445	1.62865e-05		0.707177	0.051419	0.0102627
cg15864310	2	169805337	ABCB11	Body			0.489721	0.462447	0.595629		-0.0327938	0.140841	0.108047		0.0784694	1.35397e-06	1.6291e-05		0.592716	0.00961824	0.0102627
cg11524576	7	45024802	SNHG15	Body	N_Shore		0.684452	0.688031	0.638517		0.0022851	-0.0572716	-0.0549865		0.803072	3.06103e-05	1.62917e-05		0.959646	0.0185768	0.0102627
cg00812761	4	53799391	SCFD2	Body			0.435229	0.421724	0.377652		-0.00660139	-0.0690364	-0.0756378		0.601346	0.000149013	1.62967e-05		0.905807	0.0299231	0.0102627
cg10964963	2	231187704					0.885872	0.87523	0.864917		-0.00964013	-0.0162281	-0.0258682		0.0335721	0.00482397	1.63152e-05		0.493891	0.0961393	0.0102627
cg05774978	1	146649842	PDIA3P1	Body	Island		0.248477	0.286857	0.334521		0.0380895	0.0472872	0.0853766		0.0126318	0.0112901	1.63251e-05		0.400586	0.134918	0.0102627
cg10878397	4	77198037	FAM47E	Body			0.778226	0.762237	0.737167		-0.00780296	-0.0426089	-0.0504118		0.35732	0.000343301	1.63273e-05		0.813961	0.0381915	0.0102627
cg26517151	10	127407679	EDRF1	Body	Island		0.0907265	0.0971232	0.117866		0.00459262	0.0251153	0.0297079		0.357943	0.000342779	1.63448e-05		0.81425	0.038184	0.0102627
cg26061674	7	1231492					0.884723	0.880288	0.854844		0.00164494	-0.0412493	-0.0396044		0.803236	3.07328e-05	1.63548e-05		0.959682	0.0185813	0.0102627
cg01007483	2	241385321	GPC1	Body			0.933776	0.926752	0.91533		-0.00527103	-0.0176332	-0.0229042		0.17608	0.000869953	1.64055e-05		0.703639	0.0520558	0.0102858
cg23437973	12	132980686			N_Shelf		0.928505	0.88384	0.847779		-0.039303	-0.0408807	-0.0801837		0.00685601	0.0185243	1.64358e-05		0.350604	0.165992	0.010296
cg04216418	4	37385399	NWD2	Body			0.130717	0.120111	0.0883676		-0.00350901	-0.0501461	-0.0536551		0.695256	0.000114772	1.64608e-05		0.933042	0.0278383	0.0102994
cg03483894	17	74415800	UBE2O	Body			0.857973	0.85038	0.830963		-0.00210616	-0.0273169	-0.0294231		0.668227	0.000123975	1.64791e-05		0.925541	0.0285842	0.0102994
cg19054785	10	131264145	MGMT	TSS1500	N_Shore		0.916126	0.904454	0.894289		-0.0104107	-0.0175312	-0.0279418		0.0337399	0.00484907	1.64954e-05		0.494244	0.0963519	0.0102994
cg27403669	2	23279751					0.747889	0.725048	0.701493		-0.0278728	-0.0204794	-0.0483521		0.00197323	0.0463705	1.6497e-05		0.276887	0.247212	0.0102994
cg00223593	12	34371784			Island		0.223033	0.247473	0.265205		0.0189017	0.0311224	0.0500242		0.0315488	0.00516291	1.65196e-05		0.48771	0.0987694	0.0103049
cg23699146	2	5938515					0.884267	0.882796	0.859621		-0.0038383	-0.0220756	-0.0259139		0.378599	0.000320276	1.65925e-05		0.82309	0.0373929	0.0103416
cg12934281	5	180565439					0.710987	0.682713	0.680307		-0.0227422	-0.0260268	-0.0487691		0.00963999	0.0142961	1.66358e-05		0.378897	0.148673	0.0103599
cg16871113	3	189627697					0.730857	0.762774	0.794656		0.0145802	0.0567583	0.0713385		0.228137	0.000642291	1.66817e-05		0.742706	0.0470154	0.0103643
cg24971384	10	118083918	CCDC172	TSS200			0.921096	0.917518	0.870041		0.00199155	-0.0471096	-0.0451181		0.79152	3.0403e-05	1.67155e-05		0.956898	0.0185504	0.0103643
cg11257864	14	95047602	SERPINA5	TSS200			0.106705	0.107844	0.130964		0.000369365	0.0195447	0.0199141		0.911501	6.54219e-05	1.67182e-05		0.98364	0.0237673	0.0103643
cg15673020	21	34886536	GART	Body			0.681952	0.677988	0.723136		-0.00911062	0.052158	0.0430474		0.212655	4.07691e-06	1.67288e-05		0.732195	0.0124643	0.0103643
cg06317370	1	238836726					0.637987	0.634536	0.740401		-0.000186	0.0955968	0.0954108		0.990679	5.09439e-05	1.67359e-05		0.99841	0.0218248	0.0103643
cg15955655	21	45705267	AIRE	TSS1500	N_Shore		0.857262	0.851026	0.816648		-0.00289099	-0.0362324	-0.0391234		0.658597	0.000129276	1.67367e-05		0.922707	0.0288113	0.0103643
cg03234604	13	43336307					0.818727	0.852256	0.871982		0.0390834	0.013226	0.0523095		0.000155838	0.221719	1.67412e-05		0.168928	0.513229	0.0103643
cg01795621	9	99802027	CTSV	TSS1500	S_Shore		0.246235	0.234043	0.193522		-0.0074451	-0.0536846	-0.0611297		0.468249	0.000233947	1.68033e-05		0.860299	0.0341612	0.0103941
cg24656492	10	70940659	SUPV3L1	5URT	S_Shore		0.0239826	0.0253377	0.037693		0.00143383	0.0135392	0.014973		0.567709	0.000170315	1.68654e-05		0.895215	0.0311893	0.0104167
cg17317764	21	44091204	PDE9A	5URT	S_Shelf		0.111223	0.112165	0.0847044		0.00318659	-0.0344674	-0.0312808		0.543462	1.524e-05	1.68681e-05		0.88733	0.0158681	0.0104167
cg07776213	4	7275685	SORCS2	Body			0.846943	0.856858	0.870073		0.00974171	0.0126917	0.0224334		0.0150999	0.0100348	1.69173e-05		0.417031	0.128488	0.0104383
cg04200472	4	7969643	ABLIM2	Body			0.77334	0.757186	0.739357		-0.0146389	-0.0279573	-0.0425963		0.0489834	0.00349957	1.69461e-05		0.537885	0.0852017	0.0104469
cg19784373	15	64386661	FAM96A	TSS1500	S_Shore		0.202596	0.17373	0.178218		-0.0320505	-0.0116748	-0.0437254		0.00019501	0.198206	1.69756e-05		0.175459	0.486623	0.0104469
cg23449931	16	31409292	ITGAD	Body			0.844743	0.847096	0.813657		9.13584e-05	-0.035351	-0.0352597		0.987625	5.1231e-05	1.69804e-05		0.997995	0.0218757	0.0104469
cg22194807	18	32957683	ZNF396	TSS1500	S_Shore		0.917686	0.916068	0.936598		-0.000129287	0.0198608	0.0197315		0.968714	4.88296e-05	1.69878e-05		0.994784	0.0214924	0.0104469
cg14970987	8	142533581					0.621977	0.55552	0.542431		-0.0588059	-0.0320278	-0.0908337		0.000703851	0.0936134	1.70116e-05		0.225137	0.341431	0.010449
cg04826411	10	1011142					0.957807	0.958244	0.93673		0.00106491	-0.0208566	-0.0197917		0.747714	2.75092e-05	1.7021e-05		0.94633	0.0180848	0.010449
cg06060153	2	149804444	KIF5C	Body			0.82688	0.833681	0.806155		0.00515012	-0.0307699	-0.0256198		0.236348	4.71246e-06	1.70336e-05		0.747907	0.0125611	0.010449
cg00079891	16	122716	RHBDF1	TSS200	Island		0.0500772	0.051636	0.0633402		0.00213368	0.0149161	0.0170498		0.456846	0.000247415	1.71087e-05		0.855864	0.0345118	0.0104863
cg12638476	16	1394765	BAIAP3	Body	S_Shelf		0.845484	0.844411	0.781741		-0.00771046	-0.05027	-0.0579805		0.429577	0.000272887	1.71425e-05		0.844929	0.0355965	0.0104895
cg22998171	9	34730667	FAM205A	TSS1500			0.848504	0.818522	0.784042		-0.0265568	-0.0329497	-0.0595065		0.0128957	0.0115755	1.71462e-05		0.402468	0.136282	0.0104895
cg19692340	10	79092861	KCNMA1	Body			0.910899	0.894868	0.886015		-0.0151816	-0.00992996	-0.0251115		0.00133772	0.0622102	1.71565e-05		0.257183	0.282581	0.0104895
cg20158204	2	159794538					0.842493	0.851847	0.873206		0.00358134	0.0309262	0.0345075		0.536541	0.000190922	1.71801e-05		0.885136	0.0323033	0.0104953
cg12028154	20	49996453					0.822635	0.810596	0.790085		-0.00702729	-0.033098	-0.0401253		0.300811	0.000459552	1.72198e-05		0.785749	0.0422208	0.0105108
cg14006678	X	48814864	OTUD5	1stExon	Island		0.266995	0.293068	0.35761		0.0285628	0.0750746	0.103637		0.109432	0.00156493	1.72382e-05		0.634979	0.0638377	0.0105134
cg20593599	17	20756118			Island		0.289381	0.30185	0.348972		0.00130543	0.0591409	0.0604463		0.897281	6.9898e-05	1.72566e-05		0.980757	0.0241238	0.0105159
cg09405453	7	45230201					0.848831	0.847724	0.82486		-0.00323799	-0.0234324	-0.0266704		0.470616	0.000238526	1.73054e-05		0.861252	0.034226	0.0105257
cg02656474	12	22198837	CMAS	TSS1500	N_Shore		0.478489	0.531495	0.376485		0.0308887	-0.125799	-0.0949106		0.0615456	1.12783e-06	1.73113e-05		0.564089	0.00961824	0.0105257
cg04018749	1	209364090					0.21039	0.22764	0.249328		0.0190341	0.0246272	0.0436614		0.0149105	0.0103468	1.73155e-05		0.415938	0.130045	0.0105257
cg14294240	9	2626347	VLDLR	Body	S_Shelf		0.873401	0.850414	0.842132		-0.0220516	-0.0203252	-0.0423769		0.0046014	0.0263107	1.74045e-05		0.321734	0.192545	0.0105711
cg08417417	4	46505945					0.805064	0.810982	0.839716		-0.00571957	0.0517855	0.0460659		0.461042	1.20766e-05	1.74653e-05		0.857581	0.0151178	0.0105911
cg18603446	15	67429225	SMAD3	5URT			0.875679	0.864367	0.840147		-0.00941628	-0.0238592	-0.0332754		0.101102	0.0017261	1.74756e-05		0.624618	0.0659728	0.0105911
cg14886963	5	78002642					0.814454	0.849286	0.876385		0.0301039	0.0380498	0.0681537		0.0138487	0.011094	1.74804e-05		0.40888	0.133969	0.0105911
cg11070274	8	9106610					0.196167	0.202787	0.263091		0.016204	0.0710113	0.0872153		0.273632	0.000530188	1.75021e-05		0.770001	0.044077	0.0105932
cg04968013	10	18787510	CACNB2	Body			0.905087	0.93572	0.949658		0.0205368	0.0306867	0.0512235		0.0239019	0.00696933	1.75125e-05		0.45977	0.110906	0.0105932
cg25492056	12	97885594	MIR1251	Body			0.743228	0.805695	0.845519		0.0453023	0.0629154	0.108218		0.0189282	0.00854846	1.75424e-05		0.437589	0.12049	0.0106026
cg12912452	16	4867856	GLYR1	Body			0.842362	0.830494	0.809671		-0.00960492	-0.0298043	-0.0394092		0.155075	0.00108072	1.7645e-05		0.685317	0.0562225	0.0106558
cg08390994	22	36563027	APOL3	TSS1500			0.208639	0.210519	0.155467		-0.00638868	-0.0424958	-0.0488845		0.438713	0.000273191	1.77743e-05		0.848526	0.0356021	0.0107153
cg00561338	6	27292492	VN1R10P	TSS200			0.706095	0.733994	0.833987		0.0257262	0.138434	0.16416		0.354555	0.000376187	1.77968e-05		0.812728	0.0393268	0.0107153
cg21411942	X	100603678	TIMM8A	1stExon	Island		0.166225	0.170634	0.2223		0.0125321	0.0691985	0.0817306		0.364854	0.000361099	1.78071e-05		0.817055	0.0387952	0.0107153
cg00031443	19	7599076	PNPLA6	1stExon	Island		0.0589278	0.0581779	0.0763424		-0.000815387	0.0188694	0.018054		0.787805	3.19128e-05	1.78072e-05		0.956043	0.0188409	0.0107153
cg16449835	22	25802348			S_Shore		0.808684	0.795183	0.77441		-0.0137867	-0.0260128	-0.0397996		0.0481391	0.00372398	1.78264e-05		0.535751	0.0871749	0.0107153
cg11998579	9	78216643	MIR548H3	Body			0.659533	0.721304	0.76024		0.0516024	0.0576705	0.109273		0.00919073	0.0157491	1.78344e-05		0.375321	0.154933	0.0107153
cg13995117	16	1402058	GNPTG	Body	Island		0.0260226	0.0242131	0.0392057		-0.00211204	0.0150633	0.0129512		0.335836	7.76182e-06	1.7845e-05		0.803677	0.0132922	0.0107153
cg23778064	10	134833957			N_Shore		0.925892	0.922344	0.87559		-0.00399117	-0.0481154	-0.0521065		0.648663	0.00014159	1.78985e-05		0.919944	0.029392	0.0107268
cg15723451	1	156888861			N_Shore		0.877439	0.887266	0.838344		0.0129732	-0.0637037	-0.0507305		0.13702	2.62066e-06	1.79067e-05		0.667368	0.0110381	0.0107268
cg02509979	17	48773935	ANKRD40	Body			0.796726	0.7853	0.762386		-0.00917864	-0.0277067	-0.0368853		0.147411	0.00116219	1.79168e-05		0.678078	0.0576894	0.0107268
cg01390062	3	194825315	XXYLT1	Body			0.877104	0.861384	0.844348		-0.0160449	-0.0209281	-0.036973		0.0155533	0.0102874	1.79222e-05		0.419211	0.129752	0.0107268
cg06052619	6	138428906	PERP	TSS1500	S_Shore		0.0541067	0.0655571	0.0730828		0.011619	0.00856946	0.0201885		0.00211399	0.0472512	1.79867e-05		0.280825	0.249325	0.0107347
cg13919506	9	131535850			S_Shore		0.948274	0.942067	0.930682		-0.005296	-0.0151007	-0.0203967		0.131513	0.00132816	1.799e-05		0.661387	0.0602915	0.0107347
cg13848673	3	113615093	GRAMD1C	Body			0.824628	0.804591	0.784867		-0.0177944	-0.0220202	-0.0398146		0.0130791	0.0119368	1.80181e-05		0.404328	0.138083	0.0107347
cg24064545	6	132157976	ENPP1	Body			0.886991	0.883157	0.862514		-0.00169705	-0.0213225	-0.0230195		0.661125	0.00013754	1.80272e-05		0.923496	0.029202	0.0107347
cg08503836	21	40694407	BRWD1-AS1	Body			0.790699	0.789856	0.779869		0.00169148	-0.0214404	-0.0197489		0.610834	1.98103e-05	1.80334e-05		0.908708	0.0168564	0.0107347
cg00365524	1	19992771	HTR6	1stExon	Island		0.462799	0.448626	0.437135		-0.0174791	-0.0278232	-0.0453023		0.029414	0.00594495	1.80337e-05		0.480086	0.104513	0.0107347
cg22785643	20	61570714	DIDO1	5URT	S_Shore		0.878945	0.882322	0.860965		0.00620861	-0.0301427	-0.0239341		0.131943	2.53237e-06	1.80439e-05		0.661774	0.0108741	0.0107347
cg07996283	22	49965108	C22orf34	Body			0.807107	0.80238	0.774274		-0.00240936	-0.0338002	-0.0362095		0.692279	0.000126123	1.80533e-05		0.932172	0.0286393	0.0107347
cg10771562	12	23785144	SOX5	Body			0.334023	0.366764	0.448031		0.0360909	0.0624465	0.0985374		0.0377639	0.00473908	1.80698e-05		0.506716	0.0954572	0.0107347
cg22618164	12	122356400	WDR66	TSS200	Island		0.0797576	0.0829037	0.0566384		-0.00674422	-0.0390982	-0.0458424		0.384819	0.000338697	1.80808e-05		0.825869	0.0380402	0.0107347
cg09034929	X	70288225	SNX12	1stExon	Island		0.129797	0.125799	0.175266		0.00397231	0.0499725	0.0539448		0.6616	0.000137927	1.8108e-05		0.923619	0.029202	0.0107361
cg06121800	10	134996984	KNDC1	Body	Island		0.933484	0.92908	0.906366		-0.0034032	-0.0231489	-0.0265521		0.448127	0.000269059	1.81199e-05		0.852212	0.035473	0.0107361
cg01058583	6	136591430	BCLAF1	Body			0.804708	0.813125	0.83346		0.00393766	0.0335649	0.0375025		0.533486	0.000202656	1.81268e-05		0.884105	0.0329466	0.0107361
cg00691671	1	65435148			S_Shelf		0.643368	0.630524	0.579211		-0.0167883	-0.0503343	-0.0671226		0.145939	0.00119395	1.822e-05		0.676442	0.0581556	0.0107759
cg20199709	1	63727653	LINC00466	Body			0.491109	0.494242	0.584651		-0.000326049	0.0995592	0.0992331		0.984392	5.42428e-05	1.82231e-05		0.997457	0.0223227	0.0107759
cg20231343	16	76585951	CNTNAP4	Body			0.690222	0.723903	0.759311		0.0184515	0.0691818	0.0876333		0.217919	0.000740631	1.82766e-05		0.735703	0.049387	0.0107989
cg26301849	2	220305576	SPEG	Body	N_Shore		0.833182	0.822283	0.790554		-0.00832466	-0.0337838	-0.0421084		0.246458	0.000634114	1.83063e-05		0.754593	0.0468452	0.0108048
cg17040471	21	19618088	CHODL	5URT	S_Shore		0.280641	0.233082	0.199829		-0.0392456	-0.0711203	-0.110366		0.0433552	0.00421489	1.83163e-05		0.522396	0.0913147	0.0108048
cg05726208	11	129817871	PRDM10	Body			0.886074	0.87444	0.859326		-0.0108058	-0.0155858	-0.0263916		0.0217712	0.00787036	1.83306e-05		0.450941	0.116629	0.0108048
cg22437331	13	47824419					0.807357	0.822234	0.864321		0.00750577	0.0616827	0.0691885		0.520492	0.000213641	1.83488e-05		0.87988	0.0333171	0.010807
cg19576313	2	68632050					0.716714	0.706461	0.671049		-0.0126049	-0.0335165	-0.0461214		0.11393	0.00158855	1.83838e-05		0.640416	0.0641441	0.0108189
cg17048333	14	101681753					0.702225	0.724401	0.670004		0.0165197	-0.0711029	-0.0545832		0.0818883	1.57149e-06	1.8407e-05		0.597983	0.00984823	0.0108212
cg23484392	18	66465334	CCDC102B	1stExon			0.783927	0.761358	0.71982		-0.0235413	-0.0681711	-0.0917124		0.136453	0.00130312	1.84375e-05		0.666586	0.0598503	0.0108212
cg01844176	12	27176208	MED21	Body	S_Shore		0.409068	0.366004	0.322548		-0.0274299	-0.0742217	-0.101652		0.11842	0.00152756	1.84502e-05		0.645976	0.0633125	0.0108212
cg16900347	15	83525901	HOMER2	Body			0.841114	0.830627	0.792655		-0.0103643	-0.0327073	-0.0430716		0.161523	0.00107429	1.84591e-05		0.690827	0.0561027	0.0108212
cg13937686	9	138711878	CAMSAP1	Body	S_Shore		0.793237	0.768071	0.725561		-0.0245075	-0.052696	-0.0772035		0.0689762	0.00269932	1.84609e-05		0.577296	0.0773721	0.0108212
cg01812599	10	103043991			Island		0.108235	0.112286	0.148329		0.00857089	0.0305031	0.039074		0.200374	0.00083216	1.85216e-05		0.723128	0.0512422	0.0108408
cg22483037	10	31460774					0.835877	0.863569	0.873555		0.0278635	0.0143955	0.042259		0.000627784	0.106712	1.85357e-05		0.220167	0.363091	0.0108408
cg14904638	11	46726595	ZNF408	Body	N_Shore		0.904096	0.883568	0.882945		-0.0209952	-0.00527719	-0.0262723		7.84385e-05	0.332396	1.85478e-05		0.156178	0.621095	0.0108408
cg12154551	6	166355998	LINC00473	Body	S_Shore		0.820581	0.810046	0.778538		-0.00720668	-0.0384965	-0.0457032		0.353156	0.000393475	1.85635e-05		0.812038	0.0398097	0.0108408
cg15403093	12	133312361	ANKLE2	Body	S_Shelf		0.894043	0.890796	0.866541		-0.00161165	-0.0259768	-0.0275885		0.728699	0.000117037	1.85676e-05		0.941199	0.0279476	0.0108408
cg16616362	21	15354232	ANKRD20A11P	TSS1500	S_Shore		0.895599	0.893989	0.878706		-0.00630038	-0.0209778	-0.0272781		0.178546	0.000961052	1.86047e-05		0.705774	0.0538794	0.010847
cg05791108	21	40817614	LCA5L	TSS1500	Island		0.0593242	0.0733478	0.0719181		0.0142677	0.000447721	0.0147154		6.47491e-06	0.882098	1.86077e-05		0.106271	0.952971	0.010847
cg22763586	8	1649868	DLGAP2	3UTR	S_Shore		0.51442	0.48294	0.446103		-0.0199654	-0.0804033	-0.100369		0.244307	0.000652996	1.86654e-05		0.753308	0.0473061	0.0108639
cg09227954	8	86358546	CA3	Body			0.738072	0.755866	0.766167		0.0151692	0.0218234	0.0369926		0.0217556	0.00800068	1.86662e-05		0.450941	0.117381	0.0108639
cg27630274	7	100062821	C7orf61	TSS1500			0.898605	0.88502	0.84135		-0.0145475	-0.0575582	-0.0721056		0.237962	0.000677363	1.87216e-05		0.74893	0.0479737	0.0108876
cg06574034	19	19646379	YJEFN3	Body	N_Shore		0.850505	0.845861	0.827949		-0.00533697	-0.0225127	-0.0278497		0.26166	0.000599638	1.87494e-05		0.763101	0.0460935	0.0108952
cg07325917	7	99058374	ATP5J2	Body			0.882874	0.880585	0.858653		0.00216847	-0.026817	-0.0246485		0.602337	2.00459e-05	1.87693e-05		0.906094	0.0169204	0.0108962
cg14388864	7	78569240	MAGI2	Body			0.736224	0.779355	0.848597		0.0269099	0.101498	0.128408		0.220951	0.000746703	1.87877e-05		0.737834	0.0495452	0.0108962
cg15333121	10	95260078	CEP55	Body	S_Shelf		0.842972	0.870361	0.90842		0.0166332	0.0678961	0.0845293		0.249526	0.000639466	1.87953e-05		0.756668	0.0469413	0.0108962
cg23308821	20	55637000					0.819935	0.814033	0.803491		-0.00678702	-0.0153019	-0.0220889		0.0781459	0.00242349	1.88551e-05		0.592225	0.0744406	0.0109198
cg19114613	21	38381274	RIPPLY3	Body	S_Shore		0.671602	0.657572	0.614107		-0.0161692	-0.0490594	-0.0652287		0.15043	0.00119056	1.88657e-05		0.680842	0.0581407	0.0109198
cg19618297	13	112760313	LINC00403	Body	Island		0.0652987	0.0737691	0.0822202		0.00585061	0.0128552	0.0187058		0.0733827	0.00259433	1.89361e-05		0.584897	0.0763023	0.010952
cg06002638	12	109592017	ACACB	Body	N_Shore		0.893452	0.907294	0.911182		0.0124336	0.0146941	0.0271276		0.0114681	0.0138829	1.89652e-05		0.393079	0.146848	0.0109551
cg19104569	7	86534828	KIAA1324L	Body			0.814194	0.824865	0.83609		0.00540704	0.0311684	0.0365755		0.384264	0.000354944	1.89711e-05		0.825593	0.0385786	0.0109551
cg20418498	10	35703143	CCNY	5URT			0.806105	0.801597	0.76813		-0.00114035	-0.0407366	-0.0418769		0.871638	8.16563e-05	1.89912e-05		0.975313	0.0252975	0.0109581
cg16249340	6	170040833	WDR27	Body			0.969284	0.959067	0.948345		-0.0106313	-0.0124554	-0.0230867		0.0111654	0.0142564	1.9075e-05		0.391145	0.148508	0.0109891
cg15627277	20	61973941			Island		0.823654	0.812291	0.792046		-0.0117527	-0.0284954	-0.0402481		0.093324	0.0020362	1.90779e-05		0.614194	0.0698897	0.0109891
cg17682952	1	59187202					0.826484	0.858549	0.871443		0.0270884	0.027023	0.0541113		0.00641038	0.0220979	1.91094e-05		0.345079	0.178667	0.0109891
cg03425695	3	149335312	WWTR1	Body			0.920023	0.931318	0.940127		0.00929293	0.0226391	0.031932		0.0944168	0.00201516	1.91182e-05		0.615798	0.0696687	0.0109891
cg15644922	3	136702221	IL20RB	Body			0.845307	0.844569	0.816447		0.00419354	-0.0341756	-0.0299821		0.41026	1.09885e-05	1.91192e-05		0.836899	0.0148712	0.0109891
cg22207584	2	85416793	TCF7L1	Body			0.731797	0.728943	0.696021		-0.00276549	-0.0393111	-0.0420766		0.697131	0.000131421	1.91468e-05		0.93347	0.0289695	0.0109912
cg18821813	1	1787424	GNB1	5URT			0.868632	0.868947	0.85023		0.00223897	-0.0253505	-0.0231115		0.566985	1.83923e-05	1.91609e-05		0.895006	0.0166269	0.0109912
cg23276096	5	106636886					0.698036	0.676585	0.6563		-0.0165942	-0.0335814	-0.0501755		0.0595658	0.0032317	1.91676e-05		0.559474	0.0827732	0.0109912
cg26506842	17	1474603	SLC43A2	3UTR	N_Shelf		0.964297	0.963859	0.951019		0.000966131	-0.0173001	-0.016334		0.726113	2.89807e-05	1.91933e-05		0.940554	0.0181926	0.0109974
cg07067744	11	1421172	BRSK2	Body			0.920636	0.915052	0.901878		-0.00604831	-0.0167425	-0.0227908		0.125431	0.00148872	1.92306e-05		0.654532	0.062798	0.0110102
cg12703219	21	46556392	ADARB1	5URT	S_Shore		0.923727	0.908165	0.902432		-0.0117827	-0.0135508	-0.0253335		0.0105414	0.0150785	1.92954e-05		0.386096	0.152185	0.0110363
cg22210751	10	49880855					0.863267	0.869792	0.818708		0.0117881	-0.0593524	-0.0475643		0.151196	3.12224e-06	1.9306e-05		0.681727	0.0118139	0.0110363
cg25979244	1	231991715	DISC1	Body			0.850604	0.838856	0.81809		-0.01612	-0.0178827	-0.0340027		0.00936168	0.0167093	1.94774e-05		0.376801	0.15893	0.0111257
cg10696504	13	25201541					0.918992	0.913665	0.898959		-0.00465136	-0.0192039	-0.0238552		0.255057	0.000643429	1.95132e-05		0.759495	0.0470328	0.0111375
cg20186982	21	29021064	MIR5009	Body			0.820686	0.8394	0.854581		0.0148212	0.0227661	0.0375873		0.0271943	0.00684346	1.95404e-05		0.472433	0.110189	0.0111444
cg06080776	6	16858631					0.867518	0.862812	0.846172		-0.00244081	-0.0211004	-0.0235412		0.540948	0.000212696	1.95824e-05		0.886478	0.0333096	0.0111597
cg13781989	9	134497566	RAPGEF1	Body			0.927089	0.91774	0.895048		-0.00691985	-0.0293926	-0.0363125		0.26601	0.000614173	1.96967e-05		0.765798	0.0463795	0.0112162
cg06541894	17	45795496					0.708352	0.716421	0.656848		0.00879474	-0.0613203	-0.0525255		0.326977	8.1949e-06	1.97358e-05		0.799295	0.0134203	0.0112298
cg23569189	9	116173060	C9orf43	1stExon	Island		0.0360499	0.0289615	0.0234963		-0.00633659	-0.00846695	-0.0148035		0.017605	0.0101148	1.98428e-05		0.431575	0.128882	0.011282
cg18772322	X	108957077	ACSL4	5URT			0.729741	0.727156	0.696668		-0.00867964	-0.043429	-0.0521087		0.329771	0.000463055	1.99161e-05		0.800727	0.0422503	0.011315
cg09781168	12	34471040					0.810949	0.827161	0.852581		0.00934105	0.0419332	0.0512742		0.287559	0.000560745	1.99742e-05		0.778416	0.0449583	0.0113312
cg05167857	16	86121574					0.924602	0.909529	0.896261		-0.0183591	-0.0105624	-0.0289215		0.000952662	0.0866997	1.99753e-05		0.240551	0.329514	0.0113312
cg23645095	14	93813514	COX8C	5URT	Island		0.828287	0.818602	0.790489		-0.00844627	-0.0274904	-0.0359366		0.173589	0.00106201	1.99929e-05		0.701525	0.0558673	0.0113313
cg27053337	8	124217698	FAM83A	Body	N_Shore		0.588911	0.553236	0.521949		-0.0332534	-0.0488239	-0.0820773		0.0238611	0.0078403	2.00061e-05		0.459415	0.116477	0.0113313
cg04013024	3	147075221			N_Shore		0.307326	0.34841	0.392498		0.0464388	0.0383147	0.0847535		0.00337146	0.0370307	2.00761e-05		0.304075	0.223544	0.0113577
cg21336366	2	199431605					0.749868	0.782098	0.791538		0.0175979	0.0367353	0.0543332		0.0655012	0.00306743	2.00836e-05		0.571192	0.0811456	0.0113577
cg04934615	2	242187897	HDLBP	Body			0.882015	0.875099	0.860993		-0.00724042	-0.0158596	-0.0231		0.0740561	0.00271536	2.01213e-05		0.586003	0.0775971	0.0113704
cg22519571	7	158255029	PTPRN2	Body			0.868551	0.837031	0.835347		-0.0345676	-0.00703601	-0.0416036		5.30103e-05	0.415973	2.01769e-05		0.152712	0.689532	0.011386
cg24872384	17	39323742	KRTAP4-3	1stExon			0.607536	0.65478	0.725061		0.0348404	0.0829819	0.117822		0.0908143	0.00220694	2.0197e-05		0.610681	0.071974	0.011386
cg00405769	4	187539852	FAT1	Body			0.775278	0.816938	0.852691		0.0286069	0.0632489	0.0918558		0.0758869	0.00265898	2.0208e-05		0.588874	0.0769497	0.011386
cg03083790	9	136126142					0.840841	0.83524	0.815163		-0.0030277	-0.0326689	-0.0356966		0.617335	0.000173665	2.02106e-05		0.910789	0.0313759	0.011386
cg14222679	1	47263236	CYP4B1	TSS1500			0.940441	0.944963	0.96167		0.000776962	0.0248221	0.0255991		0.857783	8.98639e-05	2.02516e-05		0.972332	0.0260177	0.0114004
cg20947088	9	138811046					0.752062	0.734743	0.707672		-0.0125641	-0.0472607	-0.0598248		0.222705	0.000795586	2.03396e-05		0.73914	0.0505125	0.0114412
cg21906335	19	44488269	ZNF155	TSS200			0.0342206	0.0574744	0.0959798		0.0204027	0.0338722	0.0542749		0.0349534	0.00567738	2.04446e-05		0.498693	0.10266	0.0114915
cg08971217	16	87086785					0.312439	0.337852	0.371336		0.0250809	0.0298055	0.0548864		0.0121164	0.0141595	2.04674e-05		0.397102	0.148115	0.0114956
cg18686815	1	55285186	C1orf177	Body			0.892645	0.88983	0.866419		-0.00485419	-0.0213242	-0.0261784		0.280222	0.000595085	2.05135e-05		0.773978	0.0460055	0.0115066
cg16242260	X	12601679	FRMPD4	Body	Island		0.811924	0.767685	0.774374		-0.0427084	-0.0265562	-0.0692646		0.00126695	0.0735776	2.05181e-05		0.254627	0.305269	0.0115066
cg14473823	17	78957546			S_Shelf		0.821625	0.807418	0.781824		-0.00843479	-0.0357845	-0.0442192		0.267249	0.00063784	2.06541e-05		0.76645	0.046895	0.0115627
cg19349713	15	83300338	CPEB1	5URT			0.764097	0.770132	0.815582		-0.00410272	0.0654828	0.0613801		0.693949	2.83879e-05	2.06551e-05		0.932626	0.0181687	0.0115627
cg13391479	4	184270469					0.52173	0.557949	0.625807		0.0225113	0.0650022	0.0875135		0.138948	0.00141856	2.06831e-05		0.669292	0.0618142	0.0115627
cg27297893	2	3135077					0.779747	0.772233	0.740446		-0.00476682	-0.0332087	-0.0379755		0.461924	0.00029011	2.06853e-05		0.857951	0.0362167	0.0115627
cg16280661	10	125319117					0.0707011	0.079239	0.103025		0.0141495	0.0231093	0.0372588		0.0334502	0.005974	2.06965e-05		0.493755	0.104707	0.0115627
cg20646533	5	10612314	ANKRD33B	Body			0.817065	0.797127	0.774293		-0.011086	-0.0413878	-0.0524738		0.220683	0.000818603	2.07187e-05		0.73766	0.0509693	0.0115663
cg19724032	8	136468485	KHDRBS3	TSS1500	N_Shore		0.751138	0.745988	0.703994		-0.00269202	-0.0527922	-0.0554842		0.775065	0.000114488	2.07629e-05		0.953067	0.027825	0.0115823
cg09010044	17	79862443	PCYT2	3UTR	S_Shore		0.901981	0.88539	0.867402		-0.0156088	-0.0216503	-0.0372591		0.0202663	0.0093497	2.08189e-05		0.444125	0.124771	0.0116047
cg12126686	19	35821634	CD22	5URT			0.63215	0.619684	0.716722		-0.00408707	0.0731176	0.0690306		0.727507	3.13831e-05	2.08442e-05		0.940852	0.0186905	0.0116089
cg04288241	2	236444202	AGAP1	Body	S_Shore		0.947845	0.947595	0.964257		-0.00151453	0.0214516	0.0199371		0.655143	2.57204e-05	2.08755e-05		0.921846	0.0177197	0.0116089
cg18851332	17	54230793	ANKFN1	TSS200			0.815576	0.799154	0.771739		-0.0131845	-0.0405807	-0.0537652		0.157762	0.0012378	2.08996e-05		0.687609	0.0588547	0.0116089
cg23923425	5	112197349	SRP19	Body	S_Shore		0.0481344	0.0362045	0.0283013		-0.0114141	-0.0145557	-0.0259698		0.0154656	0.0117904	2.09001e-05		0.418847	0.137337	0.0116089
cg06226385	3	10601486					0.83596	0.818098	0.800904		-0.0137051	-0.016757	-0.0304621		0.01346	0.0132308	2.09098e-05		0.406881	0.143854	0.0116089
cg06586560	1	149870427	BOLA1	TSS1500	N_Shore		0.718334	0.705071	0.664405		-0.00783195	-0.0586987	-0.0665306		0.490344	0.000266768	2.09567e-05		0.868996	0.0353857	0.0116089
cg26719940	6	2976764					0.850511	0.826674	0.80951		-0.0103086	-0.02657	-0.0368786		0.109689	0.00186595	2.09576e-05		0.635266	0.0677499	0.0116089
cg18311871	7	157754600	PTPRN2	Body			0.203307	0.2089	0.259555		0.00205516	0.0544	0.0564552		0.830294	9.97588e-05	2.09694e-05		0.966316	0.0267924	0.0116089
cg15654590	1	6394298	ACOT7	Body			0.865184	0.860515	0.827271		-0.00419338	-0.0291472	-0.0333406		0.461541	0.000294484	2.09912e-05		0.85783	0.0363732	0.0116089
cg04013970	17	43158427	NMT1	Body			0.889215	0.87226	0.867118		-0.0197972	-0.0100211	-0.0298183		0.00064432	0.114495	2.1009e-05		0.221886	0.375192	0.0116089
cg15213050	12	49985747	FAM186B	Body			0.847262	0.843118	0.819277		-0.000679243	-0.0289807	-0.0296599		0.89273	8.48991e-05	2.10115e-05		0.9797	0.0255057	0.0116089
cg04298672	X	103411016	FAM199X	TSS200	N_Shore		0.303749	0.300848	0.318661		0.00548015	0.0529754	0.0584556		0.582198	0.000200374	2.1058e-05		0.899751	0.0328254	0.0116089
cg20783493	22	36982401	CACNG2	Body			0.508204	0.491667	0.468219		-0.0044911	-0.0636022	-0.0680933		0.698229	0.000143208	2.10696e-05		0.93373	0.029482	0.0116089
cg24737949	15	90525990					0.800017	0.811701	0.837913		0.00755747	0.0356872	0.0432447		0.309148	0.000534554	2.11021e-05		0.790304	0.0441619	0.0116089
cg00424802	2	152740197	CACNB4	Body			0.697593	0.736058	0.774031		0.033326	0.0479632	0.0812892		0.022912	0.00851435	2.11201e-05		0.455792	0.120269	0.0116089
cg01823161	5	64422261					0.632055	0.558562	0.555553		-0.0575979	-0.0373349	-0.0949328		0.00149302	0.067529	2.11425e-05		0.261689	0.293539	0.0116089
cg19728859	1	228986743					0.786694	0.811277	0.816128		0.0169584	0.0281258	0.0450841		0.0352792	0.00579949	2.11472e-05		0.499343	0.103503	0.0116089
cg04628802	16	71420541	CALB2	3UTR			0.777432	0.748629	0.706623		-0.0233185	-0.0569876	-0.080306		0.0975474	0.00213494	2.11617e-05		0.620092	0.071089	0.0116089
cg10726346	9	14308118	NFIB	Body			0.865415	0.861312	0.892062		-0.00524771	0.0364735	0.0312258		0.327771	8.75875e-06	2.1168e-05		0.799635	0.0135717	0.0116089
cg10823173	5	2633471					0.878893	0.872274	0.841803		-0.00319442	-0.0329135	-0.0361079		0.603688	0.000189082	2.12054e-05		0.906518	0.0322446	0.0116089
cg22123245	16	13861170					0.563997	0.584467	0.491374		0.0168953	-0.0872061	-0.0703108		0.166373	3.77971e-06	2.12066e-05		0.695328	0.0124268	0.0116089
cg10877524	6	28480871	GPX6	Body			0.926616	0.918001	0.905594		-0.00728525	-0.0249775	-0.0322627		0.192329	0.000991309	2.12079e-05		0.717454	0.0544518	0.0116089
cg26098624	6	41511564	FOXP4-AS1	Body	N_Shelf		0.941317	0.933405	0.91279		-0.00560598	-0.0257629	-0.0313689		0.298787	0.000562956	2.12167e-05		0.784638	0.0450298	0.0116089
cg18521254	16	4047186	ADCY9	Body			0.787355	0.787919	0.76378		0.00318052	-0.0338929	-0.0307123		0.543889	1.88163e-05	2.12177e-05		0.887468	0.0166269	0.0116089
cg12254506	7	50331715					0.824525	0.827965	0.80968		0.00185864	-0.0231063	-0.0212477		0.607755	2.27878e-05	2.12206e-05		0.907711	0.0172583	0.0116089
cg14958919	3	124125583	KALRN	Body			0.820656	0.807303	0.792241		-0.0118993	-0.0210749	-0.0329742		0.0427164	0.00487802	2.12499e-05		0.520821	0.0965893	0.0116089
cg06571559	10	670787	DIP2C	Body	S_Shore		0.773825	0.77754	0.711108		-0.00190352	-0.0782169	-0.0801204		0.888841	8.66872e-05	2.12565e-05		0.978927	0.0257272	0.0116089
cg26884320	1	7837315	VAMP3	Body			0.952179	0.953068	0.967337		-0.00175304	0.0240247	0.0222717		0.64405	2.53512e-05	2.12665e-05		0.918493	0.0177197	0.0116089
cg26941823	5	171569243	STK10	Body			0.834231	0.836376	0.777572		0.00902779	-0.0751778	-0.0661499		0.42541	1.28227e-05	2.13534e-05		0.84322	0.0153866	0.0116196
cg23118318	X	153981260	GAB3	TSS1500	S_Shore		0.664127	0.660516	0.626336		-0.0101888	-0.05516	-0.0653487		0.363552	0.00042989	2.1363e-05		0.816454	0.0411917	0.0116196
cg19540943	12	10264389			Island		0.933339	0.944839	0.961311		0.00817141	0.0260035	0.0341749		0.168623	0.00116822	2.13633e-05		0.69725	0.0577834	0.0116196
cg09456389	7	122553875					0.582568	0.601402	0.675058		0.0179216	0.0836445	0.101566		0.305043	0.00055075	2.13649e-05		0.788022	0.0446313	0.0116196
cg07079445	X	16730680	CTPS2	1stExon	Island		0.0440735	0.0493304	0.0693483		0.0086463	0.0194648	0.0281111		0.0805459	0.00263109	2.13696e-05		0.595681	0.0765977	0.0116196
cg09371661	17	29752255	RAB11FIP4	Body			0.761275	0.756267	0.725939		0.00335356	-0.0428328	-0.0394792		0.618323	2.3664e-05	2.13831e-05		0.911136	0.0174774	0.0116196
cg02484886	17	75915337					0.858153	0.855742	0.833076		0.00165167	-0.0298586	-0.0282069		0.730898	3.24434e-05	2.13962e-05		0.941788	0.018898	0.0116196
cg00697486	1	233224593	PCNXL2	Body			0.766432	0.799498	0.837575		0.0174436	0.0711803	0.0886239		0.254097	0.000706447	2.14726e-05		0.758987	0.0486311	0.0116526
cg11731590	2	205099880					0.796355	0.815957	0.833781		0.00953206	0.0298451	0.0393771		0.163861	0.00121689	2.153e-05		0.693177	0.058536	0.0116751
cg06612055	2	228130594	COL4A3	Body			0.578965	0.601867	0.639638		0.0246771	0.0421954	0.0668724		0.0388232	0.00540141	2.15602e-05		0.510535	0.100521	0.0116769
cg24007355	5	7886627	MTRR	Body			0.828258	0.841762	0.874781		0.00697184	0.0493809	0.0563527		0.46972	0.000293621	2.15649e-05		0.860949	0.0363373	0.0116769
cg13080927	7	150905130	ABCF2	3UTR	S_Shelf		0.923076	0.917202	0.901566		-0.0118663	-0.0165109	-0.0283772		0.0207917	0.00944449	2.16077e-05		0.446463	0.125307	0.0116843
cg20891234	17	16330645	TRPV2	Body			0.855191	0.85145	0.836979		-0.00179134	-0.0228818	-0.0246732		0.670246	0.000158628	2.16102e-05		0.926057	0.030546	0.0116843
cg09718971	10	103901090	PPRC1	Body			0.789386	0.772822	0.757748		-0.0133471	-0.0162334	-0.0295804		0.0134362	0.0136354	2.16305e-05		0.406749	0.145768	0.0116867
cg11395890	1	15712019	FHAD1	Body			0.901229	0.894414	0.862453		-0.00692041	-0.0292067	-0.0361271		0.267103	0.00066909	2.17334e-05		0.766426	0.047756	0.011724
cg09966918	17	4088400	ANKFY1	Body			0.867164	0.875964	0.847407		0.0110835	-0.0310249	-0.0199414		0.00316156	1.17056e-07	2.17372e-05		0.299644	0.00582744	0.011724
cg18520994	2	234262964	DGKD	TSS200			0.0498124	0.0539252	0.0642882		0.00383392	0.0120843	0.0159183		0.16622	0.00120771	2.17471e-05		0.695209	0.0583908	0.011724
cg10945860	8	89250398	MMP16	Body			0.738538	0.758066	0.811424		0.0127854	0.0642627	0.0770481		0.334822	0.000492635	2.17891e-05		0.803271	0.043174	0.011738
cg02576601	1	54372681	DIO1	Body			0.880551	0.878413	0.862935		0.00146076	-0.0224749	-0.0210141		0.683681	2.90305e-05	2.18314e-05		0.929872	0.0182013	0.0117438
cg10355989	2	9143982	MBOAT2	TSS200	Island		0.366603	0.378248	0.407137		0.014795	0.0336778	0.0484728		0.0832102	0.00259392	2.18316e-05		0.600042	0.0762994	0.0117438
cg12724864	15	77471498	PEAK1	Body			0.863698	0.844904	0.840356		-0.0211596	-0.00469615	-0.0258557		6.8676e-05	0.38578	2.18774e-05		0.152712	0.665915	0.011753
cg00913836	4	38288669					0.858094	0.862696	0.829862		0.0101981	-0.0457305	-0.0355324		0.102084	2.28763e-06	2.18807e-05		0.625837	0.0104785	0.011753
cg01177346	13	112066169			S_Shelf		0.678978	0.661007	0.635417		-0.0167324	-0.0424472	-0.0591796		0.10702	0.00199535	2.19098e-05		0.632001	0.0694625	0.011753
cg05358326	13	50975034	DLEU1	Body			0.830895	0.80188	0.786828		-0.0231049	-0.0232494	-0.0463543		0.00710672	0.0228387	2.19123e-05		0.353407	0.181167	0.011753
cg13060454	2	111452572					0.910455	0.906112	0.871952		-0.00374224	-0.0379027	-0.0416449		0.598993	0.000197926	2.19417e-05		0.905047	0.0327096	0.0117558
cg05364487	12	125659025					0.310075	0.358913	0.386111		0.0546757	0.0118434	0.0665191		6.53615e-05	0.395189	2.19494e-05		0.152712	0.673335	0.0117558
cg05979517	4	76915909	LOC101928809	Body	S_Shelf		0.784223	0.781239	0.737267		-0.00520531	-0.0646191	-0.0698244		0.662406	0.000164845	2.19892e-05		0.923824	0.0309009	0.0117686
cg02703545	18	46241372	CTIF	Body			0.768123	0.754618	0.705753		-0.00914564	-0.04412	-0.0532656		0.319095	0.00053269	2.20423e-05		0.795133	0.0441264	0.0117843
cg14637830	X	153692253	PLXNA3	Body	Island		0.921041	0.921252	0.894469		-0.000890186	-0.0285929	-0.0294831		0.859437	9.69102e-05	2.20716e-05		0.972719	0.0266561	0.0117843
cg20446386	13	89193470	LINC00433	Body			0.648497	0.687499	0.747782		0.0341939	0.0575696	0.0917635		0.0374433	0.00570626	2.20916e-05		0.505834	0.102864	0.0117843
cg00152082	2	48446546					0.861313	0.847173	0.834275		-0.00783476	-0.0272938	-0.0351286		0.19902	0.000987371	2.20956e-05		0.722426	0.0543691	0.0117843
cg01688263	20	56536147					0.794965	0.768755	0.762096		-0.0251765	-0.0110653	-0.0362418		0.000426911	0.151234	2.21327e-05		0.199977	0.428161	0.0117843
cg12842646	13	111290667	CARKD	Body	Island		0.874084	0.858448	0.821226		-0.0142043	-0.042033	-0.0562374		0.147907	0.00140571	2.21367e-05		0.678489	0.0615827	0.0117843
cg11170998	4	150067050					0.784148	0.821057	0.83816		0.029277	0.0416185	0.0708956		0.0224755	0.00902162	2.21499e-05		0.453973	0.122997	0.0117843
cg22290935	1	36683516					0.746826	0.720051	0.718292		-0.02109	-0.0147983	-0.0358883		0.00202863	0.0569518	2.21572e-05		0.278389	0.271324	0.0117843
cg14526899	19	13033187			S_Shelf		0.876705	0.864916	0.85484		-0.0121367	-0.0131792	-0.0253159		0.00928417	0.0187272	2.21622e-05		0.375891	0.166753	0.0117843
cg24175498	11	35308945	SLC1A2	Body			0.910096	0.884283	0.836012		-0.0232972	-0.0439885	-0.0672857		0.0517663	0.00422491	2.21987e-05		0.543408	0.0913816	0.0117944
cg07973095	16	451040	DECR2	TSS1500	Island		0.20948	0.209016	0.312937		0.00217027	0.0782856	0.0804559		0.874342	9.37779e-05	2.22158e-05		0.975917	0.0263153	0.0117944
cg01338834	21	40720919	HMGN1	1stExon	Island		0.222482	0.227237	0.257945		0.00237523	0.0348492	0.0372245		0.708718	0.000146261	2.22415e-05		0.936485	0.0297261	0.0117944
cg03284281	2	132222723	RNU6-81P	Body	S_Shelf		0.845606	0.838115	0.805303		-0.00276424	-0.0467668	-0.049531		0.743776	0.000132842	2.22449e-05		0.9454	0.0290289	0.0117944
cg18050175	6	52272189	PAQR8	3UTR	S_Shelf		0.821958	0.832006	0.843699		0.00242627	0.0296801	0.0321064		0.658403	0.000168707	2.22686e-05		0.922657	0.0310962	0.0117946
cg02072464	19	47213050	MIR320E	Body	N_Shore		0.823954	0.819105	0.787709		-0.00120691	-0.0385425	-0.0397494		0.858755	9.79215e-05	2.22773e-05		0.97255	0.0267667	0.0117946
cg18690282	5	14251621	TRIO	Body			0.959609	0.964208	0.93802		0.00574566	-0.0295682	-0.0238226		0.166437	3.95376e-06	2.22972e-05		0.695372	0.0124268	0.0117966
cg15711561	19	57608118			N_Shelf		0.499352	0.510984	0.467713		0.0178854	-0.0558224	-0.037937		0.010384	2.99568e-07	2.23261e-05		0.384857	0.00599685	0.0117967
cg03239265	19	35458011			S_Shelf		0.925108	0.920156	0.89716		-0.0042705	-0.0263532	-0.0306237		0.417135	0.000365265	2.23443e-05		0.839809	0.0389671	0.0117967
cg00581818	11	70795078	SHANK2	Body			0.90648	0.896073	0.881561		-0.00774118	-0.0218634	-0.0296046		0.135039	0.00157233	2.23453e-05		0.664976	0.0639469	0.0117967
cg12178088	8	48678145			S_Shore		0.681611	0.696334	0.75421		0.00715791	0.0669936	0.0741515		0.572899	0.000217986	2.23653e-05		0.896942	0.0334337	0.0117989
cg08250181	3	158441366	RARRES1	Body			0.878363	0.881021	0.85834		0.000301601	-0.0222097	-0.0219081		0.935697	5.79096e-05	2.23876e-05		0.98868	0.022811	0.0118022
cg11433787	17	822791	NXN	Body			0.827072	0.803702	0.789328		-0.0148922	-0.0380425	-0.0529347		0.109292	0.00199323	2.24374e-05		0.634802	0.0694255	0.01182
cg06523224	15	83953883	BNC1	TSS1500	Island		0.0560707	0.0624036	0.0714475		0.00690871	0.0118017	0.0187105		0.0392836	0.0055419	2.24735e-05		0.511679	0.101533	0.0118306
cg27530439	17	80023472	DUS1L	5URT	Island		0.0202168	0.0224791	0.0342284		0.00315377	0.0142352	0.017389		0.294007	0.00060819	2.25241e-05		0.78198	0.0462359	0.0118405
cg18070442	22	39965918	CACNA1I	TSS1500			0.918827	0.911756	0.90261		-0.00648367	-0.0147015	-0.0211852		0.0831266	0.00267089	2.25244e-05		0.599935	0.0770588	0.0118405
cg16551026	2	205190568					0.797534	0.82796	0.849509		0.0204272	0.0365928	0.05702		0.045037	0.00490124	2.25987e-05		0.527412	0.0967528	0.0118711
cg19626465	3	197067767					0.876256	0.862241	0.85087		-0.00766865	-0.020712	-0.0283806		0.123486	0.00175914	2.26522e-05		0.652488	0.0663524	0.0118908
cg15305361	8	1405138			S_Shore		0.955593	0.955259	0.939075		0.00266213	-0.0235022	-0.0208401		0.457325	1.51347e-05	2.26956e-05		0.856071	0.0158355	0.0119023
cg05552010	19	52184563					0.453149	0.493475	0.537982		0.00989938	0.0878767	0.0977761		0.554917	0.000233745	2.27162e-05		0.891095	0.0341519	0.0119023
cg05224642	16	87984259	BANP	TSS1500	N_Shore		0.145168	0.158162	0.184628		0.00546114	0.0382098	0.043671		0.466779	0.000311369	2.27251e-05		0.859766	0.0370943	0.0119023
cg20918563	3	196263520					0.238696	0.256869	0.322091		0.00678123	0.0823044	0.0890857		0.656603	0.000172923	2.27419e-05		0.922189	0.0313295	0.0119023
cg00044095	17	43971892	MAPT	1stExon	Island		0.261715	0.267869	0.310409		0.00139849	0.0459739	0.0473724		0.86285	9.8802e-05	2.27547e-05		0.973399	0.0267667	0.0119023
cg05996375	12	8026327	SLC2A14	Body	S_Shore		0.861785	0.869687	0.820607		0.0090343	-0.0527277	-0.0436934		0.233642	6.0259e-06	2.27737e-05		0.745965	0.0130202	0.0119038
cg12749246	6	29521013			N_Shore		0.303027	0.303592	0.243324		-0.00826212	-0.0584191	-0.0666812		0.470996	0.000308341	2.28379e-05		0.861372	0.0370121	0.0119038
cg19452011	5	5139508	ADAMTS16	Body	Island		0.411474	0.451489	0.517262		0.038767	0.0639529	0.10272		0.0357133	0.00613713	2.28418e-05		0.50073	0.105824	0.0119038
cg24550525	2	69181420	GKN2	TSS1500			0.830304	0.857887	0.905466		0.0238467	0.0589257	0.0827724		0.101949	0.00218468	2.28601e-05		0.625706	0.0717114	0.0119038
cg02452695	9	139363774	SEC16A	Body	N_Shelf		0.886198	0.884311	0.857034		0.00162163	-0.031075	-0.0294533		0.747613	3.60815e-05	2.2866e-05		0.946299	0.0195259	0.0119038
cg14274249	6	150922227	PLEKHG1	5URT	S_Shore		0.0723687	0.0716477	0.0904604		-0.00331979	0.0224696	0.0191498		0.31588	8.93025e-06	2.28662e-05		0.793554	0.0136625	0.0119038
cg08180183	4	6988306	TBC1D14	Body	Island		0.0512893	0.0572327	0.0727535		0.00700181	0.0132149	0.0202167		0.0522039	0.0043035	2.28705e-05		0.544371	0.0921139	0.0119038
cg10951263	2	112956895					0.63665	0.612497	0.589834		-0.0158416	-0.0545204	-0.0703619		0.196236	0.0010409	2.29673e-05		0.72032	0.0554839	0.0119248
cg06603466	20	20371720	RALGAPA2	3UTR			0.884197	0.881565	0.865663		-0.000290174	-0.0194531	-0.0197433		0.931497	8.34141e-05	2.29709e-05		0.987719	0.025413	0.0119248
cg14776311	3	149483960	ANKUB1	Body			0.781153	0.803585	0.858912		0.00803163	0.0762219	0.0842535		0.57847	0.000219919	2.29952e-05		0.898599	0.0334902	0.0119248
cg04667656	17	12609782	LOC101928418	Body			0.812905	0.791813	0.782064		-0.0199761	-0.0128424	-0.0328185		0.00153643	0.0704943	2.30007e-05		0.264207	0.299374	0.0119248
cg10438671	1	45237379			N_Shelf		0.861345	0.83342	0.814336		-0.0262973	-0.0249182	-0.0512155		0.00592543	0.0272744	2.30042e-05		0.340006	0.195501	0.0119248
cg20083425	10	76736127	KAT6B	Body			0.819144	0.808009	0.791979		-0.0106182	-0.0199969	-0.0306151		0.0519993	0.00434354	2.30119e-05		0.543927	0.0923711	0.0119248
cg08794379	X	115828198					0.727473	0.716476	0.681998		-0.0340772	-0.0438391	-0.0779163		0.0166178	0.0120576	2.30238e-05		0.425693	0.138635	0.0119248
cg07139316	7	98965063					0.874048	0.86685	0.857668		-0.00669978	-0.014119	-0.0208188		0.0698721	0.0032588	2.30853e-05		0.578804	0.083001	0.0119433
cg01146077	8	38192662	WHSC1L1	Body			0.632773	0.68629	0.748053		0.0364209	0.0878671	0.124288		0.0967874	0.00232996	2.30918e-05		0.618893	0.0734527	0.0119433
cg13286698	8	11203882	TDH	Body	N_Shore		0.504423	0.464919	0.435662		-0.0495401	-0.0671562	-0.116696		0.0196967	0.0104861	2.31256e-05		0.441421	0.130753	0.0119449
cg21220462	9	92005563	SEMA4D	Body			0.910431	0.895746	0.880021		-0.00843669	-0.0321954	-0.0406321		0.232278	0.000849194	2.31272e-05		0.745238	0.0516258	0.0119449
cg13666729	1	32930473	ZBTB8B	TSS200	N_Shore		0.0452159	0.0490467	0.0534848		0.00444697	0.00746119	0.0119082		0.0377184	0.00591564	2.31922e-05		0.506633	0.104298	0.0119588
cg14996263	12	7046277	ATN1	Body	Island		0.0731108	0.0751897	0.107963		0.00533072	0.0306773	0.036008		0.390812	0.000417234	2.31986e-05		0.828426	0.0407025	0.0119588
cg00274888	14	45744024					0.80261	0.831016	0.846108		0.0251285	0.0292726	0.0544011		0.0120389	0.0158301	2.32283e-05		0.396618	0.155316	0.0119588
cg24719861	20	3173709	DDRGK1	Body			0.803711	0.797105	0.778077		-0.00288566	-0.032132	-0.0350177		0.630997	0.000190041	2.32485e-05		0.914814	0.0322889	0.0119588
cg05724995	5	120141979					0.694778	0.728871	0.786495		0.0127886	0.101793	0.114582		0.516242	0.000269955	2.32538e-05		0.878704	0.0355025	0.0119588
cg19894924	13	51685210	LINC00371	Body			0.839759	0.832164	0.82079		-0.00422537	-0.0218249	-0.0260503		0.348009	0.000495613	2.3271e-05		0.809551	0.0432145	0.0119588
cg26526897	6	33232433	VPS52	Body			0.880387	0.878406	0.855436		-0.00297773	-0.0280233	-0.031001		0.57595	0.000224079	2.32711e-05		0.897803	0.033771	0.0119588
cg08786006	11	3217679					0.774146	0.773355	0.749036		-0.000170863	-0.0411561	-0.041327		0.980726	7.44179e-05	2.32838e-05		0.99684	0.0245152	0.0119588
cg12455937	19	2540429	GNG7	5URT	N_Shore		0.852267	0.841803	0.824704		-0.00630145	-0.0243879	-0.0306894		0.237694	0.000832212	2.3359e-05		0.748754	0.0512422	0.011984
cg10489800	6	7388560	CAGE1	5URT	N_Shore		0.869335	0.862208	0.843533		-0.00144917	-0.0294025	-0.0308516		0.783974	0.000124832	2.33857e-05		0.955207	0.0286393	0.011984
cg06676677	1	228293204			S_Shelf		0.820275	0.805837	0.791835		-0.0136295	-0.0179777	-0.0316072		0.0181398	0.0113557	2.33946e-05		0.43417	0.135214	0.011984
cg25939242	4	9371392					0.895752	0.877702	0.855326		-0.00780504	-0.0317775	-0.0395825		0.256317	0.000756099	2.33977e-05		0.760114	0.049761	0.011984
cg08706476	7	109096260					0.510166	0.531635	0.615652		0.0146721	0.0793978	0.0940698		0.36671	0.000462176	2.34144e-05		0.817984	0.0422503	0.0119843
cg13905252	9	95376380	CENPP	3UTR			0.895271	0.881803	0.866681		-0.0110555	-0.0250717	-0.0361272		0.0841034	0.00274169	2.35e-05		0.60141	0.0778945	0.0119909
cg24048949	19	2893180			S_Shelf		0.795531	0.759344	0.737765		-0.0287521	-0.0397522	-0.0685043		0.0211102	0.0100219	2.35052e-05		0.448008	0.128432	0.0119909
cg01781446	17	7383488	SLC35G6	5URT	N_Shelf		0.650159	0.614977	0.550134		-0.0350707	-0.049048	-0.0841186		0.0219026	0.00972453	2.35478e-05		0.451464	0.126878	0.0119909
cg12163845	19	19373739	HAPLN4	TSS200	S_Shore		0.162514	0.167167	0.190767		0.00474585	0.0293862	0.034132		0.420344	0.000379133	2.35557e-05		0.841163	0.0394502	0.0119909
cg07240470	4	3074033	HTT-AS	Body	N_Shore		0.875931	0.867276	0.833854		-0.0015683	-0.049403	-0.0509713		0.857503	0.000103492	2.35643e-05		0.972292	0.0270764	0.0119909
cg20829509	18	10230057					0.84256	0.84112	0.824961		4.73113e-05	-0.0200672	-0.0200199		0.988993	6.96443e-05	2.35731e-05		0.99817	0.024117	0.0119909
cg10680511	10	96048482	PLCE1	Body			0.944664	0.94375	0.916832		0.00091721	-0.0304153	-0.0294981		0.856017	4.94319e-05	2.3575e-05		0.971961	0.0215928	0.0119909
cg13736514	6	26305472					0.233438	0.215655	0.17333		-0.0151171	-0.0769724	-0.0920895		0.342837	0.00051272	2.35891e-05		0.807229	0.0436881	0.0119909
cg03608628	19	50393254	IL4I1	Body	Island		0.377426	0.413974	0.436705		0.0332583	0.0181934	0.0514518		0.000906506	0.100592	2.3593e-05		0.237804	0.353106	0.0119909
cg21931887	5	172989309					0.733817	0.707852	0.703214		-0.0179562	-0.0197284	-0.0376846		0.00997377	0.0186562	2.36202e-05		0.382257	0.166489	0.0119909
cg13155863	17	7328921	C17orf74	TSS200			0.877232	0.872478	0.842132		-0.003779	-0.0353289	-0.0391079		0.574118	0.000228511	2.36249e-05		0.897292	0.0339651	0.0119909
cg26549029	12	133286883	PGAM5	TSS1500	Island		0.0314882	0.0327567	0.0488687		0.00286068	0.0158797	0.0187404		0.377148	0.000447287	2.36256e-05		0.822336	0.0418224	0.0119909
cg02110475	5	38403654	EGFLAM	1stExon			0.781849	0.796019	0.816991		0.0154483	0.0191794	0.0346277		0.0149803	0.0134428	2.36452e-05		0.416374	0.144823	0.0119909
cg20342460	12	52474047	OR7E47P	Body	Island		0.972665	0.969138	0.960494		-0.00668152	-0.00879568	-0.0154772		0.0181288	0.0114897	2.37046e-05		0.434077	0.135873	0.0119909
cg09899290	2	19549611			N_Shelf		0.759496	0.754789	0.722754		0.00124634	-0.0492904	-0.0480441		0.879715	5.28486e-05	2.37104e-05		0.977015	0.0221463	0.0119909
cg03775350	2	242735514	GAL3ST2	Body			0.881016	0.878588	0.835207		0.00472697	-0.0631572	-0.0584303		0.637745	2.75224e-05	2.3723e-05		0.916847	0.0180848	0.0119909
cg14865472	17	18251654	SHMT1	5URT			0.871625	0.859778	0.846241		-0.0150526	-0.0165711	-0.0316237		0.0100635	0.018594	2.37272e-05		0.38273	0.166236	0.0119909
cg16772600	16	84330743	WFDC1	Body	S_Shelf		0.827842	0.817791	0.799742		-0.00703111	-0.0209092	-0.0279403		0.151438	0.00145825	2.37366e-05		0.681929	0.0623246	0.0119909
cg24366493	4	7765033	AFAP1	3UTR			0.902089	0.911464	0.875085		0.00931153	-0.0388719	-0.0295603		0.0761639	1.82682e-06	2.37407e-05		0.589219	0.00999435	0.0119909
cg09222422	6	85132263	LINC01611	Body			0.0629363	0.0608013	0.0448005		0.00130729	-0.0254102	-0.0241029		0.751941	3.78032e-05	2.37521e-05		0.947358	0.0196644	0.0119909
cg19127469	10	26730667	APBB1IP	5URT	S_Shelf		0.662169	0.658809	0.609034		0.0046172	-0.0832775	-0.0786603		0.732364	3.58847e-05	2.37737e-05		0.942179	0.0195022	0.0119936
cg27355113	4	10594795	CLNK	Body			0.837537	0.825681	0.787506		-0.0052326	-0.0547713	-0.0600038		0.612007	0.000205406	2.38066e-05		0.909179	0.0329509	0.012002
cg12263354	20	413452					0.843861	0.825508	0.797547		-0.017068	-0.0263843	-0.0434524		0.0299245	0.00747122	2.38251e-05		0.482172	0.114108	0.0120031
cg01793956	X	55748700	RRAGB	Body			0.832017	0.835485	0.806033		-0.00196954	-0.0336776	-0.0356472		0.747546	0.000140222	2.3842e-05		0.94627	0.0293377	0.0120035
cg17271561	19	52839334	ZNF610	TSS200	N_Shore		0.111161	0.109702	0.149921		0.00555005	0.03313	0.03868		0.406408	0.000404652	2.39117e-05		0.835356	0.040207	0.0120177
cg06494945	20	18792876	C20orf78	Body			0.806303	0.796931	0.770257		-0.00282686	-0.0377423	-0.0405691		0.685075	0.000167206	2.3927e-05		0.930257	0.0309975	0.0120177
cg25879444	4	38942529	FAM114A1	Body			0.721432	0.711909	0.671687		-0.0071896	-0.0700343	-0.077224		0.588454	0.000221396	2.39275e-05		0.901521	0.0335765	0.0120177
cg22744784	8	1310969			S_Shelf		0.957267	0.936613	0.936264		-0.0243259	-0.00519561	-0.0295215		6.88355e-05	0.40372	2.39709e-05		0.152712	0.679868	0.0120177
cg25257748	8	144446737			N_Shelf		0.876024	0.867609	0.839271		-0.00859033	-0.0315928	-0.0401832		0.220456	0.000938366	2.39945e-05		0.737506	0.0534481	0.0120177
cg25608236	11	118135384	MPZL2	TSS200			0.859162	0.860715	0.896487		-0.00536232	0.0494286	0.0440662		0.48055	1.72104e-05	2.40018e-05		0.865179	0.0166269	0.0120177
cg02867882	16	901034			N_Shelf		0.881993	0.870499	0.85544		-0.00980908	-0.0243854	-0.0341945		0.104585	0.0022227	2.40127e-05		0.629086	0.0721352	0.0120177
cg14994639	11	121422921	SORL1	Body			0.9358	0.951624	0.961762		0.011916	0.0208143	0.0327304		0.0428452	0.00542409	2.40369e-05		0.521049	0.100678	0.0120177
cg20919278	20	38408099					0.382934	0.407037	0.466952		0.0297352	0.0624746	0.0922098		0.0701541	0.00336537	2.40373e-05		0.579335	0.0839779	0.0120177
cg02453046	21	17210173	USP25	Body			0.689192	0.693059	0.594297		-0.0108743	-0.0710844	-0.0819587		0.442343	0.00035712	2.40429e-05		0.849979	0.0386439	0.0120177
cg19021708	15	101085177	CERS3	TSS1500	Island		0.831588	0.825615	0.795518		-0.0115753	-0.0398041	-0.0513795		0.19749	0.00107745	2.40493e-05		0.721326	0.0561465	0.0120177
cg02979491	13	97887915	MBNL2	5URT			0.887657	0.896126	0.908575		0.00939556	0.0144353	0.0238309		0.0295568	0.0076578	2.42015e-05		0.480746	0.115348	0.0120797
cg15413177	16	88521287	ZFPM1	Body	Island		0.0207425	0.0209381	0.0391383		0.00224974	0.0198268	0.0220765		0.554289	0.000248426	2.4206e-05		0.890884	0.0345278	0.0120797
cg17731568	5	135219721	SLC25A48	Body			0.848088	0.837792	0.827181		-0.0100453	-0.0186652	-0.0287105		0.0510079	0.0046396	2.4276e-05		0.541756	0.0947194	0.0121019
cg17281620	6	37020029					0.828308	0.807587	0.797148		-0.0184868	-0.0194928	-0.0379796		0.00880772	0.0210736	2.4325e-05		0.372001	0.175106	0.0121019
cg00700782	16	85312474					0.912273	0.889065	0.864126		-0.0270605	-0.0222552	-0.0493156		0.00374117	0.0399578	2.43404e-05		0.309597	0.231215	0.0121019
cg12054333	7	100241427	ACTL6B	Body			0.866457	0.867691	0.885487		0.00190407	0.0275273	0.0294314		0.70683	0.00015995	2.43544e-05		0.935983	0.0306408	0.0121019
cg15842359	1	205735473					0.558298	0.55375	0.526391		0.00246439	-0.0481447	-0.0456804		0.753712	3.89303e-05	2.43965e-05		0.947737	0.0199384	0.0121019
cg27372254	18	6937787					0.714437	0.719233	0.657215		-0.00392106	-0.0683026	-0.0722237		0.752208	0.00014146	2.44003e-05		0.94738	0.029392	0.0121019
cg01661768	19	44590837	ZNF284	Body			0.902561	0.900189	0.885257		-0.000290263	-0.021434	-0.0217243		0.938003	8.6803e-05	2.44194e-05		0.989098	0.0257272	0.0121019
cg20921240	15	101604157	LRRK1	Body			0.875183	0.856332	0.840605		-0.0216159	-0.0155316	-0.0371476		0.0023463	0.0555141	2.443e-05		0.284743	0.268178	0.0121019
cg26075742	8	10753237					0.799518	0.811577	0.86026		0.00819928	0.0605704	0.0687697		0.48996	0.000308007	2.44322e-05		0.868852	0.0370121	0.0121019
cg06356698	15	83307922	CPEB1	5URT			0.854989	0.852242	0.831304		0.00296468	-0.0327855	-0.0298208		0.56422	2.27786e-05	2.44361e-05		0.894225	0.0172583	0.0121019
cg03962451	2	191754464	GLS	Body			0.783791	0.818888	0.827176		0.0190188	0.0678446	0.0868634		0.210493	0.00101114	2.44433e-05		0.730667	0.0549146	0.0121019
cg14379700	5	121757638	SNCAIP	Body			0.685287	0.666964	0.633329		-0.0165017	-0.0518771	-0.0683789		0.169097	0.00131753	2.44471e-05		0.697711	0.0601084	0.0121019
cg06688182	11	126197930	DCPS	Body			0.933166	0.927285	0.908974		-0.00428435	-0.0214354	-0.0257197		0.33725	0.000542903	2.44691e-05		0.804467	0.0444194	0.0121046
cg24523403	3	27525514	SLC4A7	Body	Island		0.0421657	0.0453655	0.0692124		0.00277781	0.0275075	0.0302853		0.594617	0.000222082	2.44911e-05		0.903544	0.0336135	0.0121074
cg19346941	7	73933765	GTF2IRD1	Body			0.947145	0.94306	0.927354		-0.00635627	-0.015689	-0.0220453		0.103463	0.00229253	2.45325e-05		0.627847	0.0729591	0.0121184
cg08831718	1	20685618					0.854127	0.845752	0.830838		-0.00526337	-0.022442	-0.0277054		0.275378	0.000719422	2.4562e-05		0.770993	0.0488909	0.0121184
cg22936561	7	23625785	CLK2P1	Body	Island		0.936278	0.933922	0.907378		0.000353183	-0.0358733	-0.0355201		0.953863	6.61161e-05	2.45679e-05		0.992262	0.0237855	0.0121184
cg19643390	17	48712205	ABCC3	TSS200	Island		0.0829701	0.0859089	0.112675		0.00302967	0.0239273	0.026957		0.51514	0.000285238	2.45812e-05		0.87829	0.0360182	0.0121184
cg22729681	1	164717625	PBX1	Body			0.828115	0.845385	0.872267		0.0182173	0.0267839	0.0450012		0.0260288	0.00868966	2.45956e-05		0.468421	0.121234	0.0121184
cg27303125	7	44835058	PPIA	TSS1500	N_Shore		0.863903	0.853012	0.839403		-0.00883762	-0.0155967	-0.0244344		0.0444672	0.00535172	2.4627e-05		0.525586	0.100204	0.0121184
cg11122895	5	167774859	WWC1	Body			0.848888	0.844543	0.87105		-0.00613608	0.0318143	0.0256782		0.173379	4.52663e-06	2.46282e-05		0.701403	0.0125611	0.0121184
cg10185953	5	139048784	CXXC5	5URT	S_Shore		0.772779	0.769964	0.745515		-0.00674133	-0.02891	-0.0356513		0.27773	0.000714319	2.46744e-05		0.772327	0.0488123	0.0121239
cg08422325	2	25547261	DNMT3A	5URT			0.79316	0.78738	0.764915		-0.00386479	-0.0231087	-0.0269735		0.408211	0.000414021	2.46875e-05		0.836221	0.0405873	0.0121239
cg01637841	3	7610381	GRM7	Body			0.872046	0.866664	0.856353		-0.0029755	-0.027682	-0.0306575		0.573743	0.000238317	2.46887e-05		0.897204	0.0342165	0.0121239
cg11671029	14	102307163	PPP2R5C	Body			0.867172	0.876269	0.888077		0.00680851	0.0184244	0.0252329		0.126469	0.00185839	2.47703e-05		0.655811	0.0676304	0.0121312
cg17509989	5	176798049	RGS14	Body	S_Shelf		0.342766	0.343045	0.498673		0.00111657	0.157865	0.158982		0.967422	8.15466e-05	2.47718e-05		0.994529	0.0252741	0.0121312
cg10134641	4	79089430	FRAS1	Body			0.834557	0.836961	0.851335		-0.00114423	0.0222663	0.021122		0.753015	3.9417e-05	2.4779e-05		0.947566	0.0200085	0.0121312
cg11794753	16	4163838	ADCY9	Body	N_Shore		0.905236	0.894798	0.887981		-0.0109127	-0.0101158	-0.0210285		0.00572375	0.0297174	2.4787e-05		0.337815	0.202971	0.0121312
cg04320596	6	1864947	GMDS	Body			0.862152	0.874527	0.885934		0.0105287	0.0206859	0.0312147		0.0595972	0.0040674	2.48e-05		0.559499	0.0900876	0.0121312
cg22999682	18	37421826			Island		0.0786362	0.0827757	0.0906629		0.0016262	0.0167007	0.0183269		0.606955	0.00021658	2.4802e-05		0.907456	0.0334229	0.0121312
cg17218344	14	80998242	CEP128	Body			0.824393	0.84276	0.863133		0.0140815	0.0274896	0.0415711		0.0586291	0.00413813	2.48346e-05		0.557652	0.0906884	0.0121391
cg23104177	1	228368825	IBA57	3UTR			0.837211	0.835539	0.81441		0.0015282	-0.0263638	-0.0248356		0.720962	3.62985e-05	2.48996e-05		0.939233	0.0195259	0.0121553
cg19689427	5	140719008	PCDHGA1	1stExon	N_Shore		0.532939	0.517114	0.454683		-0.0140296	-0.0704042	-0.0844338		0.339099	0.000547776	2.49145e-05		0.805339	0.0445418	0.0121553
cg22684425	21	45749714	C21orf2	3UTR	N_Shelf		0.825382	0.803892	0.784369		-0.0203765	-0.0308449	-0.0512214		0.0285845	0.00809102	2.49171e-05		0.477328	0.117899	0.0121553
cg02330214	1	14026216	PRDM2	TSS1500	N_Shore		0.748071	0.731765	0.676257		-0.0106661	-0.0713817	-0.0820479		0.452775	0.000356242	2.4943e-05		0.85408	0.0386077	0.0121582
cg17255214	20	43538372	PABPC1L	TSS1500	N_Shore		0.0422743	0.0524315	0.0589996		0.00879263	0.00833119	0.0171238		0.00619851	0.0281693	2.49767e-05		0.342426	0.198286	0.0121582
cg01298304	1	27151310			N_Shore		0.972708	0.974126	0.951943		0.000504299	-0.0204878	-0.0199835		0.883432	5.59946e-05	2.49823e-05		0.977757	0.022562	0.0121582
cg23543396	10	28591431			N_Shore		0.198872	0.213326	0.234189		0.0142561	0.0191481	0.0334042		0.019779	0.0111702	2.5004e-05		0.441964	0.134344	0.0121582
cg03162819	6	31475392	MICB	Body			0.948132	0.946555	0.931983		-0.00298156	-0.0202582	-0.0232398		0.458732	0.000349777	2.50054e-05		0.85663	0.0383847	0.0121582
cg17500962	16	73178951	C16orf47	TSS1500			0.913913	0.90281	0.883544		-0.0074207	-0.0299482	-0.0373689		0.255529	0.000808975	2.50687e-05		0.759785	0.0507334	0.0121762
cg20447538	10	99625515	CRTAC1	3UTR			0.858495	0.834382	0.820232		-0.0275317	-0.0110101	-0.0385418		0.00035386	0.182157	2.50771e-05		0.194649	0.467792	0.0121762
cg18517517	17	79683496	SLC25A10	Body	S_Shore		0.834738	0.820337	0.811297		-0.014335	-0.0168361	-0.031171		0.0128331	0.0160352	2.50919e-05		0.40182	0.156173	0.0121762
cg21211730	19	45279770	CBLC	TSS1500	N_Shore		0.9242	0.91818	0.891783		-0.00359262	-0.0366311	-0.0402237		0.605014	0.000220784	2.51646e-05		0.90694	0.0335526	0.0121911
cg12800872	X	128673743	OCRL	TSS1500	N_Shore		0.808077	0.820696	0.773288		0.00188974	-0.0531802	-0.0512905		0.830641	4.91389e-05	2.51708e-05		0.966399	0.0215515	0.0121911
cg15015204	17	52976225			N_Shore		0.713137	0.694518	0.654594		-0.0199565	-0.0463139	-0.0662704		0.0904428	0.00270474	2.5172e-05		0.610062	0.0774539	0.0121911
cg18047662	10	129534217	FOXI2	TSS1500	N_Shore		0.089432	0.0933499	0.148262		0.00960144	0.0395072	0.0491086		0.262931	0.000783316	2.52085e-05		0.763861	0.0502333	0.0122008
cg01481936	9	140694736	EHMT1	Body			0.847572	0.837482	0.818064		-0.00818263	-0.027266	-0.0354486		0.188706	0.00119095	2.52568e-05		0.714504	0.0581479	0.0122161
cg20353653	15	85143219	ZSCAN2	TSS1500	N_Shore		0.824096	0.82441	0.762007		0.00444046	-0.0733518	-0.0689114		0.708758	3.56163e-05	2.52946e-05		0.9365	0.0194466	0.01222
cg15245254	1	115601066	TSPAN2	Body			0.838519	0.831604	0.808923		-0.00137522	-0.0282653	-0.0296405		0.787826	0.000132968	2.53139e-05		0.956047	0.0290289	0.01222
cg15912629	3	22492277					0.825428	0.831603	0.803665		0.0108551	-0.0405628	-0.0297077		0.042915	1.11901e-06	2.53145e-05		0.521246	0.00961824	0.01222
cg26053358	11	2397576	CD81	1stExon	N_Shore		0.890867	0.879085	0.855358		-0.0104038	-0.0270884	-0.0374921		0.117179	0.00206279	2.5331e-05		0.64434	0.0702568	0.01222
cg14219693	10	96928076					0.621924	0.606046	0.560766		-0.0146968	-0.0529371	-0.0676339		0.215156	0.00101925	2.53987e-05		0.733951	0.0550848	0.0122398
cg08975866	16	57713544	ADGRG3	Body			0.825864	0.820836	0.783707		-0.00896597	-0.0334047	-0.0423707		0.227021	0.000953261	2.54095e-05		0.742016	0.0537171	0.0122398
cg08939828	5	6111860					0.771307	0.751894	0.722447		-0.020174	-0.0327286	-0.0529027		0.0353644	0.00680049	2.54217e-05		0.499466	0.109924	0.0122398
cg22215625	3	126859476					0.840381	0.836792	0.816572		-0.00307815	-0.0268003	-0.0298784		0.551532	0.000262497	2.54511e-05		0.889967	0.0351985	0.0122459
cg26364600	7	137805446					0.851831	0.865683	0.867767		0.0125021	0.0100199	0.0225219		0.00351513	0.0432659	2.54707e-05		0.306947	0.239514	0.0122474
cg05211500	9	140083250	ANAPC2	Body	Island		0.0571996	0.0570369	0.0741846		0.00122775	0.0183254	0.0195531		0.716048	0.00016289	2.55311e-05		0.938173	0.0307906	0.0122685
cg22547559	5	125929611	ALDH7A1	Body	N_Shore		0.912123	0.889692	0.878131		-0.0188736	-0.0188148	-0.0376884		0.00747999	0.0249513	2.56366e-05		0.357251	0.188324	0.0123044
cg12081291	18	77340566			S_Shore		0.970641	0.965572	0.960418		-0.00511244	-0.00718565	-0.0122981		0.0230437	0.0100133	2.56393e-05		0.456367	0.128391	0.0123044
cg05146888	6	33129060			N_Shore		0.811374	0.793207	0.758865		-0.00780669	-0.0394766	-0.0472833		0.343274	0.000554232	2.57115e-05		0.807446	0.0447857	0.0123244
cg17415025	22	22561245					0.743262	0.726116	0.7098		-0.00496969	-0.030177	-0.0351467		0.41576	0.000418151	2.57143e-05		0.839181	0.040735	0.0123244
cg07411449	19	11231029	LDLR	Body			0.876878	0.869418	0.861861		-0.00716733	-0.0107606	-0.0179279		0.0282718	0.0084249	2.58166e-05		0.475971	0.119804	0.0123654
cg26802021	4	78289114					0.651518	0.636082	0.58414		-0.0163457	-0.0536887	-0.0700344		0.184826	0.00124867	2.58798e-05		0.711094	0.0590358	0.0123866
cg24727383	13	102140931	ITGBL1	5URT			0.86309	0.878941	0.898273		0.0167483	0.0179173	0.0346656		0.00954838	0.0208268	2.58944e-05		0.378042	0.174226	0.0123866
cg07463820	20	36290748					0.817772	0.815575	0.788801		0.00266771	-0.0375897	-0.034922		0.658755	3.17429e-05	2.59693e-05		0.922778	0.018819	0.0124117
cg07393940	7	158741817					0.922279	0.91153	0.894579		-0.00879179	-0.0163001	-0.0250919		0.0518303	0.00485199	2.59804e-05		0.543562	0.0963761	0.0124117
cg11940431	16	89231524	LOC400558	TSS1500	N_Shore		0.777076	0.769868	0.758146		-0.00940233	-0.015387	-0.0247894		0.0365807	0.00673025	2.60241e-05		0.503309	0.109506	0.0124245
cg02796905	15	59063699	FAM63B	1stExon	Island		0.0233687	0.0264743	0.0341606		0.00354509	0.00924	0.0127851		0.118221	0.00209704	2.60726e-05		0.645721	0.0706233	0.0124396
cg26235273	11	11984899	DKK3	3UTR			0.751726	0.692845	0.669744		-0.0523822	-0.02916	-0.0815422		0.001033	0.0994949	2.60968e-05		0.245163	0.351287	0.0124411
cg17391508	3	15143448			S_Shelf		0.871941	0.860841	0.815485		-0.00594997	-0.0547916	-0.0607415		0.571886	0.000252437	2.61095e-05		0.896654	0.0346594	0.0124411
cg03358872	9	129344683					0.779463	0.794018	0.745814		0.0197793	-0.0592896	-0.0395104		0.00757793	2.66277e-07	2.61579e-05		0.358497	0.00582744	0.0124562
cg01787494	8	27778850	SCARA5	Body	N_Shore		0.785261	0.785176	0.740026		0.0100494	-0.0619222	-0.0518728		0.268573	8.14607e-06	2.61905e-05		0.767122	0.0134203	0.0124637
cg14869501	11	70586403	SHANK2	Body			0.847369	0.845657	0.825829		-0.00134995	-0.0238216	-0.0251716		0.756433	0.000149447	2.62117e-05		0.948531	0.0299365	0.0124657
cg18898336	4	3392103	RGS12	Body			0.93576	0.919689	0.905917		-0.00891655	-0.020737	-0.0296535		0.091888	0.002763	2.62539e-05		0.612258	0.0780912	0.012472
cg14114267	2	174831503	SP3	TSS1500	S_Shore		0.762045	0.808043	0.860079		0.0213968	0.10611	0.127506		0.336361	0.000581663	2.62587e-05		0.803964	0.0456519	0.012472
cg02261480	12	4529962					0.794958	0.786711	0.760656		-0.00355658	-0.033764	-0.0373206		0.58252	0.000246214	2.63181e-05		0.899843	0.0344669	0.0124922
cg08210814	1	232061032	DISC1	Body			0.82818	0.82295	0.796771		-0.00532124	-0.0287222	-0.0340434		0.370011	0.000508934	2.63542e-05		0.819314	0.0435404	0.0125013
cg17945541	5	52929435	NDUFS4	Body			0.89737	0.889183	0.869084		-0.0030718	-0.030324	-0.0333958		0.595753	0.000237576	2.64353e-05		0.903883	0.0342165	0.0125221
cg26049006	X	12393951	FRMPD4	Body			0.711048	0.717229	0.695483		0.00807978	-0.0438515	-0.0357717		0.199558	5.6857e-06	2.64359e-05		0.722611	0.0126105	0.0125221
cg25114984	18	61831924	LOC284294	Body			0.776555	0.790686	0.833064		0.00693135	0.0551522	0.0620836		0.520256	0.000300288	2.6449e-05		0.879803	0.0365883	0.0125221
cg16425946	12	89937637					0.901359	0.890528	0.880287		-0.0112023	-0.0108135	-0.0220158		0.0068212	0.0274785	2.64909e-05		0.350339	0.196206	0.0125278
cg12221623	6	85397910	LOC102724201	TSS1500			0.859191	0.839193	0.816183		-0.0155747	-0.0252249	-0.0407996		0.035732	0.00698527	2.64995e-05		0.50073	0.110993	0.0125278
cg21128721	17	79592391	NPLOC4	Body			0.870378	0.871	0.853612		0.002441	-0.0235173	-0.0210764		0.505029	2.04116e-05	2.65218e-05		0.874586	0.0170152	0.0125278
cg01037703	22	45014547	LINC00229	Body	N_Shore		0.890099	0.890193	0.866854		0.00228052	-0.0276858	-0.0254053		0.604699	2.77163e-05	2.65408e-05		0.906838	0.0180995	0.0125278
cg10617943	7	1981403	MAD1L1	Body	S_Shelf		0.928097	0.921929	0.905527		-0.00554921	-0.0220144	-0.0275636		0.251287	0.000872207	2.65696e-05		0.757631	0.0521189	0.0125278
cg05584361	11	1481525	BRSK2	3UTR	Island		0.879342	0.872265	0.857701		-0.00462573	-0.0203501	-0.0249758		0.290174	0.000721184	2.65743e-05		0.779723	0.0489383	0.0125278
cg27319890	7	2222377	MAD1L1	Body			0.77699	0.767872	0.737746		-0.00630473	-0.0390883	-0.045393		0.425131	0.000416713	2.65797e-05		0.843096	0.0406786	0.0125278
cg16100419	16	81885018	PLCG2	Body			0.855162	0.846907	0.820976		-0.00301738	-0.0426605	-0.0456779		0.702925	0.000175587	2.66183e-05		0.934861	0.0314691	0.012538
cg05507444	1	15385943	KAZN	Body			0.802058	0.794119	0.777392		-0.00489364	-0.0206183	-0.0255119		0.273847	0.000781583	2.66581e-05		0.770143	0.0501968	0.0125432
cg13591716	4	76279238	LOC441025	TSS200			0.832845	0.838997	0.868674		0.00157347	0.0422968	0.0438703		0.83579	0.000122847	2.66633e-05		0.967552	0.0284781	0.0125432
cg05946623	16	62071193	CDH8	TSS1500	S_Shore		0.532086	0.482405	0.447319		-0.037047	-0.0597286	-0.0967756		0.0353791	0.00710436	2.67403e-05		0.499466	0.111783	0.0125714
cg07103258	9	4849455	MIR101-2	Body			0.870895	0.867642	0.846317		-0.000171184	-0.0290619	-0.029233		0.973005	8.6598e-05	2.68491e-05		0.995519	0.0257272	0.0126146
cg01710850	12	95603293	FGD6	Body			0.879031	0.868011	0.849177		-0.00453473	-0.0250482	-0.0295829		0.379893	0.000498773	2.68863e-05		0.823733	0.0432514	0.012624
cg20690128	6	111408581	SLC16A10	TSS200	Island		0.0825383	0.0876861	0.100937		0.00241983	0.015948	0.0183678		0.449491	0.000386907	2.69343e-05		0.852733	0.0396668	0.0126385
cg09224500	2	66814710	LOC100507073	Body			0.772607	0.750471	0.726098		-0.0146455	-0.0398715	-0.0545171		0.130456	0.00193883	2.69596e-05		0.660076	0.0687259	0.0126386
cg26943241	7	154658190	DPP6	Body			0.882447	0.876517	0.862046		-0.00509069	-0.019743	-0.0248337		0.243538	0.000920719	2.69687e-05		0.752808	0.0530892	0.0126386
cg19807126	1	35661530			S_Shelf		0.878246	0.863601	0.845065		-0.0107005	-0.0252548	-0.0359552		0.0957889	0.00271696	2.70485e-05		0.617639	0.0776157	0.0126679
cg05833209	1	225170129	DNAH14	Body			0.739653	0.786177	0.793532		0.0358274	0.0282408	0.0640682		0.00344528	0.0460061	2.70838e-05		0.305728	0.246385	0.0126764
cg02962406	20	13280130	ISM1	3UTR	S_Shore		0.827842	0.827691	0.861541		-0.00201632	0.0465214	0.044505		0.793779	4.77651e-05	2.71252e-05		0.957427	0.0213525	0.0126823
cg11613229	5	119800742	PRR16	5URT	N_Shore		0.1354	0.145516	0.156635		0.0090904	0.0131308	0.0222212		0.0256511	0.00957899	2.71356e-05		0.467312	0.126073	0.0126823
cg09621671	9	130603992	ENG	5URT			0.826318	0.819364	0.794784		0.000602395	-0.0384059	-0.0378035		0.9267	6.76066e-05	2.71478e-05		0.986702	0.0239237	0.0126823
cg20715365	17	73900573	MRPL38	Body	Island		0.105152	0.106827	0.124202		-0.000157584	0.0214365	0.0212789		0.965901	7.49755e-05	2.72246e-05		0.994243	0.0245964	0.0127101
cg07371757	20	45437086			N_Shelf		0.879263	0.87842	0.852766		0.0103144	-0.0435838	-0.0332694		0.0836903	2.26677e-06	2.72807e-05		0.60062	0.0104785	0.0127283
cg20816056	11	75752271	UVRAG	Body			0.850304	0.836527	0.822779		-0.0105781	-0.0272451	-0.0378232		0.116498	0.00222228	2.73102e-05		0.643522	0.0721352	0.012734
cg17461700	X	100002846					0.834066	0.813708	0.780415		-0.0227409	-0.0306663	-0.0534072		0.0208198	0.0115531	2.73791e-05		0.446557	0.136212	0.0127581
cg22247442	10	117696682	ATRNL1	Body			0.737621	0.744456	0.784512		0.00259269	0.0477587	0.0503514		0.766633	0.000151593	2.74229e-05		0.951038	0.0301362	0.0127685
cg16142192	10	255227	ZMYND11	Body			0.846369	0.871307	0.888614		0.0135373	0.0327935	0.0463308		0.101974	0.00257565	2.74361e-05		0.625717	0.076135	0.0127685
cg20422467	1	8183253					0.855539	0.8521	0.830485		-0.00262903	-0.0304568	-0.0330859		0.647446	0.000211466	2.74616e-05		0.919499	0.0332444	0.0127723
cg12615327	9	134989512					0.17928	0.181457	0.225765		0.00832276	0.0447327	0.0530555		0.369901	0.00052977	2.7511e-05		0.819299	0.044077	0.0127873
cg24229589	19	19651962	CILP2	Body	Island		0.0597551	0.0614884	0.075153		0.000547051	0.0173833	0.0179303		0.8604	0.000118968	2.76162e-05		0.972941	0.0281353	0.0128258
cg13775310	9	114937099	MIR3134	Body	Island		0.0409771	0.0410661	0.0557499		-0.000296569	0.0157522	0.0154557		0.911918	6.61747e-05	2.76442e-05		0.983711	0.0237914	0.0128258
cg08282924	20	47423229	PREX1	Body			0.839816	0.82731	0.812379		-0.0124208	-0.0152976	-0.0277184		0.0156756	0.0147702	2.76461e-05		0.420097	0.15084	0.0128258
cg18856296	11	60609242	CCDC86	TSS200	N_Shore		0.678786	0.684451	0.755024		0.0173657	0.0473242	0.0646899		0.131472	0.00196832	2.7675e-05		0.661283	0.069133	0.0128295
cg05603099	12	15747954	PTPRO	Body			0.859234	0.854012	0.836884		-0.00206098	-0.0291651	-0.0312261		0.70403	0.000181561	2.76888e-05		0.935247	0.0318182	0.0128295
cg00144039	8	789924	ERICH1-AS1	Body	Island		0.804747	0.857699	0.877835		0.0329377	0.084356	0.117294		0.115505	0.00227439	2.7732e-05		0.642342	0.0727658	0.0128415
cg25426177	4	100816515	LAMTOR3	TSS1500			0.867788	0.902816	0.902845		0.0284388	0.00981823	0.0382571		0.000252684	0.232528	2.77721e-05		0.185455	0.524768	0.012852
cg05604380	7	33147137	RP9	Body	N_Shore		0.716056	0.708825	0.644013		-0.00853666	-0.0553047	-0.0638414		0.443965	0.000406574	2.78285e-05		0.850566	0.0403067	0.01287
cg18727120	17	406137			N_Shore		0.76673	0.75643	0.73634		-0.00144795	-0.0564387	-0.0578867		0.885421	0.000112355	2.78583e-05		0.9782	0.0276792	0.0128757
cg11925907	8	3974934	CSMD1	Body			0.862934	0.886146	0.916587		0.0110991	0.0479242	0.0590233		0.284828	0.000773667	2.79118e-05		0.776885	0.0500267	0.0128924
cg00475322	7	917719	GET4	Body	S_Shore		0.374732	0.39264	0.30761		0.00614252	-0.0805885	-0.074446		0.635412	3.17697e-05	2.79499e-05		0.916102	0.018819	0.0129019
cg08601018	2	50703676	NRXN1	Body			0.823897	0.84137	0.856031		0.0130438	0.0260035	0.0390473		0.064281	0.00421897	2.80949e-05		0.568817	0.0913512	0.0129386
cg00574917	16	89037013	CBFA2T3	Body	S_Shelf		0.893816	0.892917	0.858498		-0.0011333	-0.027956	-0.0290893		0.822594	0.000133566	2.81077e-05		0.964507	0.0290289	0.0129386
cg24944427	6	79958864					0.72389	0.754989	0.810864		0.016147	0.0806179	0.0967649		0.341537	0.000606106	2.81077e-05		0.806532	0.0462113	0.0129386
cg22776421	19	7522204	ARHGEF18	Body			0.801693	0.786753	0.768075		-0.0128824	-0.0278957	-0.0407781		0.0790141	0.00343448	2.81264e-05		0.5935	0.0845986	0.0129386
cg27206367	18	76398311			Island		0.940349	0.91539	0.915566		-0.0180088	-0.0134441	-0.0314528		0.00292819	0.0530694	2.81558e-05		0.294444	0.262623	0.0129386
cg18455851	2	42666548					0.641666	0.657703	0.727813		0.00995506	0.0967671	0.106722		0.592425	0.000254438	2.8161e-05		0.902899	0.0347613	0.0129386
cg01248300	2	241732395	KIF1A	Body			0.809809	0.789151	0.788776		-0.019996	-0.00677561	-0.0267716		0.000243196	0.239398	2.82032e-05		0.183442	0.532328	0.0129386
cg22905690	19	35608047	FXYD3	5URT			0.719685	0.732933	0.680058		0.0165897	-0.0602135	-0.0436238		0.0372194	1.08e-06	2.82333e-05		0.505185	0.00961824	0.0129386
cg20064370	11	47733615	AGBL2	Body	N_Shelf		0.397206	0.408455	0.47456		-0.0114738	0.101452	0.0899782		0.465618	1.89887e-05	2.82408e-05		0.859276	0.0166269	0.0129386
cg16608636	17	42201211	HDAC5	TSS200	Island		0.0710704	0.0740743	0.091715		0.00411234	0.0154275	0.0195399		0.2332	0.00101528	2.82426e-05		0.745654	0.0550224	0.0129386
cg07587590	7	137613076	CREB3L2	Body			0.826458	0.821055	0.86015		-0.0106242	0.0485468	0.0379226		0.116818	3.30176e-06	2.82509e-05		0.643804	0.0122484	0.0129386
cg03925327	15	67073441	SMAD6	Body	Island		0.959955	0.96919	0.97594		0.00683152	0.0140193	0.0208508		0.0693034	0.00393683	2.82651e-05		0.577874	0.0890045	0.0129386
cg26752198	16	451874	DECR2	1stExon	Island		0.0524718	0.0552748	0.0648348		0.00237114	0.0123233	0.0146945		0.357619	0.000570758	2.82831e-05		0.81409	0.04529	0.0129386
cg06621763	12	77214912	ZDHHC17	Body			0.849304	0.853188	0.874934		-0.000770382	0.0301154	0.0293451		0.87994	6.22725e-05	2.83111e-05		0.977089	0.0234299	0.0129386
cg19636240	19	43918465	TEX101	Body	N_Shore		0.87434	0.863674	0.836975		-0.00580151	-0.0442456	-0.0500472		0.506804	0.000334082	2.83154e-05		0.875283	0.0378454	0.0129386
cg17758807	6	14478275					0.849578	0.841939	0.818118		-0.0064845	-0.0259514	-0.0324359		0.256827	0.000899184	2.83254e-05		0.760481	0.0527007	0.0129386
cg09617319	2	219245556	SLC11A1	TSS1500			0.89591	0.879626	0.859719		-0.0159174	-0.0209155	-0.0368329		0.0194761	0.0125825	2.83271e-05		0.440204	0.141146	0.0129386
cg15641578	18	12102546	ANKRD62	Body			0.576029	0.629188	0.689009		0.0359806	0.0956773	0.131658		0.125677	0.00211566	2.83593e-05		0.654833	0.0708426	0.0129453
cg03702343	7	4671831					0.831785	0.815438	0.784743		-0.0175987	-0.0236812	-0.0412799		0.021004	0.011827	2.83939e-05		0.447404	0.1375	0.0129531
cg18548095	3	4809869	ITPR1	Body			0.85118	0.859918	0.83488		0.0113852	-0.0319468	-0.0205616		0.00383206	1.68694e-07	2.84579e-05		0.310891	0.00582744	0.0129621
cg13623268	9	78912437	PCSK5	Body			0.506303	0.544789	0.576953		0.0418856	0.0177599	0.0596455		0.000466385	0.16907	2.84632e-05		0.203721	0.451225	0.0129621
cg14242777	19	37280382			N_Shelf		0.619891	0.595763	0.563421		-0.0187501	-0.0488803	-0.0676304		0.120673	0.00222001	2.84664e-05		0.649034	0.072103	0.0129621
cg07188335	3	56758873					0.846899	0.833768	0.823027		-0.00830825	-0.025182	-0.0334903		0.162754	0.001585	2.85015e-05		0.692091	0.064081	0.0129638
cg05903707	2	158843896					0.838942	0.828158	0.81931		-0.0084121	-0.0156001	-0.0240122		0.053442	0.00511378	2.85053e-05		0.54686	0.0984261	0.0129638
cg23275158	14	77965757	ISM2	TSS1500	S_Shore		0.0959701	0.120994	0.128197		0.0240508	0.00704577	0.0310966		0.000167628	0.291201	2.85405e-05		0.171361	0.584155	0.0129676
cg03140889	8	70555135	SULF1	Body			0.902141	0.92397	0.927403		0.016933	0.0206237	0.0375567		0.0153465	0.0154396	2.85486e-05		0.4182	0.153649	0.0129676
cg25992645	11	65244888			Island		0.0441678	0.0466393	0.0582284		0.001714	0.0117398	0.0134538		0.466449	0.000385573	2.85868e-05		0.85961	0.0396134	0.0129762
cg11865843	3	37216798	LRRFIP2	5URT	N_Shore		0.0855002	0.0765802	0.0536324		-0.00446184	-0.0316498	-0.0361117		0.479862	0.000368641	2.86028e-05		0.86488	0.0390853	0.0129762
cg09941597	1	43322821	LOC339539	TSS1500			0.741166	0.724378	0.699001		-0.010373	-0.0426608	-0.0530339		0.267404	0.000862217	2.86633e-05		0.766522	0.0518911	0.0129957
cg25595813	18	32172664	DTNA	5URT			0.516096	0.534575	0.584075		0.00188612	0.0905647	0.0924508		0.906659	0.00010944	2.87413e-05		0.98264	0.0274503	0.0130109
cg13382351	13	113887317	CUL4A	Body			0.859104	0.842941	0.82106		-0.0149074	-0.0231063	-0.0380137		0.0324048	0.00819212	2.87622e-05		0.490543	0.118463	0.0130109
cg24770335	19	7704023	STXBP2	Body	S_Shore		0.878446	0.866582	0.85764		-0.00955644	-0.01596	-0.0255164		0.0401877	0.00673909	2.87713e-05		0.514189	0.109555	0.0130109
cg20433858	1	248101009	OR2L13	5URT	S_Shore		0.404597	0.456941	0.344611		0.0244505	-0.103488	-0.0790374		0.0855401	2.42857e-06	2.87784e-05		0.603185	0.0106767	0.0130109
cg16087498	5	115844603	SEMA6A	5URT			0.860531	0.852062	0.835097		-0.00702497	-0.0257127	-0.0327377		0.225128	0.00108035	2.87902e-05		0.740858	0.0562223	0.0130109
cg21830368	17	75373327	2018-09-09	5URT	S_Shelf		0.791002	0.801026	0.749022		0.00705691	-0.0601401	-0.0530832		0.447788	1.81945e-05	2.88026e-05		0.852095	0.0166269	0.0130109
cg06219686	17	29421884	MIR4733	TSS1500	Island		0.0291832	0.029452	0.0392339		-0.00133008	0.0122	0.01087		0.484344	2.05951e-05	2.88344e-05		0.866615	0.0170289	0.0130173
cg23241240	X	77151529	MAGT1	TSS1500	S_Shore		0.297889	0.315774	0.337187		0.0303035	0.03409	0.0643935		0.0119142	0.0191281	2.88807e-05		0.395999	0.168102	0.0130303
cg04108424	2	55184864	EML6	Body			0.76475	0.759312	0.736397		-0.00542844	-0.0324806	-0.0379091		0.414196	0.000469122	2.89402e-05		0.838571	0.0424298	0.0130305
cg13536141	X	132548278	GPC4	Body	Island		0.288589	0.286079	0.355539		0.00255417	0.0988557	0.10141		0.884976	0.000116533	2.89437e-05		0.978156	0.0279431	0.0130305
cg16640344	7	138859031	TTC26	Body			0.845752	0.868636	0.866438		0.0197474	0.00637165	0.026119		0.000217962	0.257231	2.89514e-05		0.181179	0.550923	0.0130305
cg02655824	6	167051714	RPS6KA2	Body			0.969732	0.948762	0.911075		-0.0178605	-0.0349608	-0.0528214		0.0618941	0.00449763	2.89565e-05		0.564669	0.0936018	0.0130305
cg27318507	6	160513854	IGF2R	Body	S_Shore		0.921711	0.899051	0.897469		-0.0243641	-0.00464228	-0.0290063		6.52888e-05	0.453656	2.89729e-05		0.152712	0.717126	0.0130305
cg04537556	17	16283541	UBB	TSS1500	N_Shore		0.642816	0.641985	0.574416		0.00333664	-0.0853437	-0.0820071		0.815311	5.37487e-05	2.8987e-05		0.962655	0.0222827	0.0130305
cg07468037	2	5828495	LINC01248	Body	N_Shelf		0.968121	0.962758	0.953747		-0.00689548	-0.00551582	-0.0124113		0.0037775	0.0454469	2.90095e-05		0.310169	0.244966	0.0130326
cg07381231	9	131235979	MIR1268A	Body			0.844479	0.837723	0.82174		-0.00537382	-0.0189706	-0.0243444		0.212845	0.00116849	2.90543e-05		0.732323	0.0577838	0.0130401
cg08872632	2	242218975	HDLBP	5URT			0.795658	0.785682	0.763617		-0.00407596	-0.0388919	-0.0429679		0.587142	0.000266283	2.9076e-05		0.901143	0.0353722	0.0130401
cg23496597	20	57463725	GNAS	3UTR	Island		0.304437	0.301072	0.371454		-0.0143024	0.0950004	0.080698		0.314271	1.10164e-05	2.90791e-05		0.792781	0.0148712	0.0130401
cg12181529	7	65215847	CCT6P1	Body	Island		0.0855361	0.0593612	0.0492282		-0.017589	-0.0209271	-0.0385162		0.0143552	0.0165656	2.90973e-05		0.412465	0.158323	0.0130403
cg08920873	8	21776066	XPO7	TSS1500	N_Shore		0.0796441	0.0634231	0.0521984		-0.0115202	-0.0256795	-0.0371997		0.0855719	0.00327441	2.92154e-05		0.603249	0.0831722	0.0130854
cg26098401	1	45083278	RNF220	Body	Island		0.930068	0.908856	0.905606		-0.0201139	-0.00881845	-0.0289323		0.00052708	0.160477	2.9243e-05		0.210493	0.440278	0.0130885
cg16919340	2	162361891	AHCTF1P1	Body			0.725282	0.749083	0.776729		0.0188876	0.0470705	0.0659581		0.110286	0.00251024	2.9267e-05		0.636005	0.0753512	0.0130885
cg07352020	1	9996537	LZIC	Body			0.784442	0.77471	0.757176		-0.00454062	-0.0262473	-0.030788		0.401027	0.000498173	2.92961e-05		0.832726	0.0432511	0.0130885
cg06086595	11	120136873	LOC649133	Body			0.82098	0.815586	0.791638		-0.00426032	-0.033066	-0.0373263		0.514443	0.000336609	2.93216e-05		0.878056	0.0379136	0.0130885
cg14959659	5	172882655					0.854726	0.844999	0.831346		-0.00828264	-0.0163557	-0.0246383		0.0635529	0.00443202	2.93267e-05		0.56763	0.0930909	0.0130885
cg08478615	4	142407874					0.67068	0.693148	0.723341		0.0281548	0.0239507	0.0521055		0.00469129	0.0392642	2.93289e-05		0.322666	0.229399	0.0130885
cg05418632	17	52621989					0.812868	0.801347	0.772965		-0.0105189	-0.0348191	-0.045338		0.191558	0.00134264	2.93717e-05		0.716846	0.0605493	0.0130997
cg18180096	14	96150315					0.237172	0.251483	0.306785		0.021899	0.0505064	0.0724054		0.0928079	0.00302654	2.93962e-05		0.613586	0.0807034	0.0131028
cg21687237	4	165541703	MIR5684	Body			0.540609	0.55549	0.614106		-0.00670397	0.106765	0.100061		0.701147	4.00801e-05	2.94319e-05		0.934501	0.0201238	0.0131107
cg06907980	9	92298879	UNQ6494	Body			0.829729	0.82477	0.811221		-0.00606188	-0.013355	-0.0194168		0.0834118	0.00338668	2.94589e-05		0.60029	0.0841429	0.0131149
cg17898621	4	3244206	HTT	3UTR			0.892082	0.870148	0.847325		-0.0208577	-0.0237202	-0.0445779		0.0124772	0.01877	2.95168e-05		0.399852	0.166926	0.0131219
cg00702231	6	144329473	HYMAI	1stExon	Island		0.447854	0.439608	0.538781		-0.0222684	0.122181	0.0999129		0.209153	6.63962e-06	2.95231e-05		0.729589	0.0130486	0.0131219
cg02715705	4	186658766	SORBS2	5URT			0.839522	0.869354	0.897499		0.0201475	0.0433749	0.0635224		0.0789698	0.00358888	2.95279e-05		0.593457	0.0860545	0.0131219
cg09632901	6	20421286	E2F3	Body			0.763676	0.754144	0.726834		-0.00543271	-0.0348384	-0.0402711		0.442146	0.000432996	2.95842e-05		0.849886	0.0413057	0.013139
cg09440385	12	52862416	KRT6C	3UTR			0.918935	0.939088	0.941998		0.0193261	0.0116335	0.0309596		0.00146327	0.0873044	2.96166e-05		0.260356	0.330581	0.013141
cg15315111	16	50057651	CNEP1R1	TSS1500	N_Shore		0.756642	0.737756	0.718015		-0.0143338	-0.0266264	-0.0409602		0.0543584	0.00520681	2.96381e-05		0.548836	0.0990606	0.013141
cg16583884	18	52625444	CCDC68	5URT	N_Shore		0.630295	0.685248	0.724533		0.014692	0.108247	0.12294		0.495419	0.00036179	2.96422e-05		0.870966	0.0388272	0.013141
cg23738842	13	20135942	TPTE2	TSS1500	Island		0.400549	0.425568	0.488942		0.012061	0.0840551	0.0961161		0.474401	0.00038872	2.96943e-05		0.862658	0.0396937	0.0131501
cg01782421	2	134832478					0.878362	0.873215	0.850855		-0.00324004	-0.0246534	-0.0278934		0.507518	0.000348339	2.96982e-05		0.875557	0.0383598	0.0131501
cg02493947	20	57997567					0.897197	0.89132	0.876259		-0.00728489	-0.0157764	-0.0230613		0.0802836	0.00355454	2.97668e-05		0.595344	0.0857574	0.0131685
cg26737305	6	86575369					0.402232	0.424271	0.465002		0.0166062	0.0456345	0.0622407		0.135855	0.00202742	2.97754e-05		0.66593	0.0697829	0.0131685
cg12414181	15	75287860	SCAMP5	TSS200	Island		0.110208	0.110232	0.168191		-0.0123864	0.0713468	0.0589604		0.235982	7.77473e-06	2.98458e-05		0.747683	0.0132922	0.013186
cg07805642	6	132890602	TAAR6	TSS1500			0.838345	0.855936	0.905778		0.006661	0.0731382	0.0797992		0.633241	0.000238039	2.98507e-05		0.915477	0.0342165	0.013186
cg17075808	2	225774214	DOCK10	Body			0.889594	0.892267	0.923811		0.000259323	0.0416996	0.041959		0.97175	9.6035e-05	2.99249e-05		0.995333	0.0265453	0.0132062
cg13491462	6	1384491			Island		0.0523954	0.0526954	0.0638855		0.000296992	0.0126259	0.0129229		0.895257	0.000117071	2.99413e-05		0.980249	0.0279476	0.0132062
cg22139166	5	124071107	ZNF608	Body			0.164682	0.163214	0.188954		-0.00406102	0.0270131	0.0229521		0.316166	1.14063e-05	2.99501e-05		0.793701	0.0150629	0.0132062
cg18071682	1	36640408	MAP7D1	Body	N_Shelf		0.826578	0.813064	0.798682		-0.0127004	-0.017562	-0.0302624		0.023388	0.0113068	3.00041e-05		0.457361	0.135008	0.0132134
cg03641033	16	88811160	LOC339059	Body			0.867245	0.876152	0.826841		0.00609875	-0.0457795	-0.0396808		0.382676	1.49326e-05	3.00053e-05		0.824845	0.0158006	0.0132134
cg11223893	2	64789303	AFTPH	Body			0.919038	0.946614	0.948294		0.0207228	0.029609	0.0503318		0.0258483	0.0103753	3.002e-05		0.467888	0.130176	0.0132134
cg08901443	9	89875391					0.804258	0.791315	0.775206		-0.00773488	-0.0284992	-0.0362341		0.22902	0.00110062	3.00822e-05		0.743356	0.0565497	0.0132239
cg10904748	15	66621347	DIS3L	Body			0.900449	0.903975	0.875744		0.00052053	-0.0314054	-0.0308848		0.923108	7.36676e-05	3.00968e-05		0.986042	0.0244775	0.0132239
cg02023429	4	141293965	SCOC	Body	N_Shore		0.0893913	0.080721	0.0697169		-0.00735374	-0.0162563	-0.02361		0.0845818	0.00340346	3.01006e-05		0.602099	0.0842938	0.0132239
cg22071476	14	67864517	PLEK2	Body			0.862493	0.860139	0.842557		-0.00245294	-0.0247917	-0.0272447		0.607174	0.000259089	3.01155e-05		0.907531	0.0350213	0.0132239
cg13040192	1	207247480	PFKFB2	3UTR			0.8552	0.838025	0.830352		-0.0141307	-0.0114261	-0.0255568		0.00401173	0.0448699	3.01578e-05		0.313209	0.243582	0.0132272
cg08966389	4	3301903					0.890739	0.886474	0.866845		-0.00457635	-0.0301057	-0.0346821		0.452762	0.000424885	3.01739e-05		0.854073	0.0410116	0.0132272
cg11883690	19	16939782	SIN3B	TSS1500			0.828186	0.81748	0.801448		-0.00993034	-0.0218601	-0.0317904		0.0837997	0.00344385	3.01768e-05		0.600854	0.0847056	0.0132272
cg13108304	13	113634805	MCF2L	Body	S_Shore		0.639548	0.650145	0.557989		-0.00114645	-0.0883524	-0.0894989		0.941544	0.000104917	3.02721e-05		0.989797	0.0271571	0.0132605
cg01040832	7	65579063	CRCP	TSS1500	N_Shore		0.855958	0.856507	0.841075		0.0041147	-0.0230263	-0.0189116		0.220714	7.25313e-06	3.02888e-05		0.73768	0.0131897	0.0132605
cg12167383	2	218011891					0.82059	0.83599	0.849654		0.0176518	0.00856802	0.0262198		0.000743439	0.134765	3.03926e-05		0.227931	0.405144	0.0132875
cg08398435	X	11427316	ARHGAP6	Body			0.665234	0.668146	0.634937		0.00557708	-0.0564965	-0.0509194		0.532589	2.52381e-05	3.04154e-05		0.883775	0.0177188	0.0132875
cg03153515	4	41016609	APBB2	Body			0.703879	0.716689	0.794293		0.00434576	0.092091	0.0964367		0.796648	0.000153972	3.04234e-05		0.958068	0.0301922	0.0132875
cg27170621	17	14933432	CDRT7	TSS1500			0.833778	0.851673	0.869434		0.0104213	0.0282107	0.0386321		0.132417	0.00212796	3.0432e-05		0.662271	0.0709848	0.0132875
cg01308202	5	157996684					0.937449	0.931169	0.924539		-0.00469261	-0.01497	-0.0196626		0.18079	0.00148683	3.04404e-05		0.707661	0.0627702	0.0132875
cg14314896	19	430690	SHC2	Body	S_Shore		0.949386	0.948747	0.935589		-3.7227e-05	-0.017499	-0.0175363		0.990308	9.30874e-05	3.04659e-05		0.998371	0.0262697	0.0132908
cg05781820	11	65090854					0.781909	0.766146	0.718197		-0.00768012	-0.0638025	-0.0714826		0.540435	0.000321223	3.04865e-05		0.886325	0.0374285	0.0132919
cg23102195	5	28927606			Island		0.867131	0.866378	0.826967		-0.00749298	-0.0493473	-0.0568402		0.453624	0.000428514	3.05519e-05		0.854476	0.0411346	0.0133126
cg12661262	6	21691612	CASC15	Body			0.833448	0.858162	0.907069		0.0149644	0.0636124	0.0785768		0.282271	0.000852159	3.06011e-05		0.775184	0.0516917	0.0133137
cg25428553	2	105275706			Island		0.252989	0.271069	0.331066		0.0062366	0.0773411	0.0835777		0.670141	0.000219092	3.06038e-05		0.926042	0.0334902	0.0133137
cg05799550	2	169756983	G6PC2	TSS1500			0.855548	0.850481	0.825206		-0.00207388	-0.0280342	-0.030108		0.694093	0.000204831	3.061e-05		0.932665	0.0329509	0.0133137
cg18102233	X	25034093	ARX	TSS200	S_Shelf		0.142116	0.131365	0.175798		-0.00326603	0.0592779	0.0560119		0.739064	4.61168e-05	3.06265e-05		0.943989	0.0212481	0.0133137
cg09601389	22	49445728			N_Shore		0.851688	0.842527	0.81377		-0.00703904	-0.0321416	-0.0391806		0.309824	0.0007525	3.06649e-05		0.790623	0.0496495	0.0133188
cg24574478	12	123564638	LOC100507091	5URT			0.778946	0.760518	0.723359		-0.0120598	-0.0568331	-0.0688929		0.322119	0.000713252	3.06743e-05		0.796856	0.0488024	0.0133188
cg22804624	12	14721386	PLBD1	Body	S_Shore		0.883922	0.871175	0.854815		-0.00777043	-0.025876	-0.0336465		0.195048	0.00136848	3.07195e-05		0.719277	0.0610069	0.013325
cg22266010	21	38331806	HLCS	5URT			0.852073	0.833572	0.815734		-0.0162838	-0.0281649	-0.0444487		0.045346	0.00638067	3.07268e-05		0.528388	0.107253	0.013325
cg25138484	2	233242758	ALPP	TSS1500	N_Shore		0.89494	0.908775	0.919859		0.0149706	0.0159425	0.0309131		0.010261	0.0226684	3.07717e-05		0.384054	0.180601	0.013325
cg18235690	19	46386962	IRF2BP1	1stExon	S_Shore		0.196871	0.224013	0.238892		0.0252488	0.0170433	0.0422921		0.00220288	0.0687611	3.07814e-05		0.282113	0.296087	0.013325
cg09436355	7	134232600	AKR1B15	TSS1500			0.0906804	0.079499	0.0737574		-0.0102571	-0.00883632	-0.0190934		0.00503784	0.0387374	3.07977e-05		0.328475	0.228044	0.013325
cg27470916	11	115203427	CADM1	Body			0.840803	0.864993	0.874187		0.0149032	0.0243515	0.0392547		0.0387101	0.00740258	3.08088e-05		0.510119	0.113609	0.013325
cg10789383	14	70133753	SUSD6	Body			0.773158	0.779339	0.749993		0.00647092	-0.0343453	-0.0278744		0.192965	6.27163e-06	3.0853e-05		0.717861	0.0130202	0.013325
cg03197935	11	77885410	KCTD21	Body			0.944392	0.935124	0.913803		-0.00403158	-0.02471	-0.0287416		0.425969	0.000476966	3.08626e-05		0.843489	0.0426793	0.013325
cg13369764	9	125422251					0.817172	0.84405	0.86095		0.0234637	0.0129976	0.0364613		0.001147	0.104775	3.08784e-05		0.250029	0.360009	0.013325
cg14671498	3	177462659	LINC00578	Body			0.849368	0.861728	0.874982		0.00971826	0.0180261	0.0277444		0.0548658	0.00535062	3.08816e-05		0.550086	0.100204	0.013325
cg08393245	1	12460342	VPS13D	Body			0.854774	0.857801	0.831053		0.00786013	-0.0353082	-0.0274481		0.111726	3.40899e-06	3.09058e-05		0.637686	0.0122656	0.013325
cg20322444	1	886441	NOC2L	Body	Island		0.920027	0.933016	0.942283		0.00499278	0.0204947	0.0254875		0.269471	0.00091513	3.09248e-05		0.767754	0.0530182	0.013325
cg14369780	7	155010956					0.902052	0.874627	0.87585		-0.0252377	-0.00568035	-0.030918		9.73993e-05	0.393016	3.0936e-05		0.158382	0.671669	0.013325
cg24690965	10	72697938					0.760665	0.754081	0.729338		-0.00551293	-0.0260497	-0.0315626		0.323486	0.000714733	3.09413e-05		0.797458	0.0488238	0.013325
cg14344620	2	3418831	TRAPPC12	Body			0.808649	0.778295	0.767405		-0.0272614	-0.0164282	-0.0436896		0.00151593	0.0881716	3.1004e-05		0.263255	0.332194	0.0133394
cg17460221	7	107190912	COG5	Body			0.87601	0.869943	0.850412		-0.00567339	-0.0216218	-0.0272952		0.242206	0.00105392	3.10108e-05		0.751901	0.0557745	0.0133394
cg09527715	4	1669191	FAM53A	Body			0.851491	0.849261	0.831951		-0.00234202	-0.0223462	-0.0246882		0.589129	0.000282052	3.11419e-05		0.901753	0.0358442	0.013388
cg26595208	16	56621828	MT3	TSS1500	N_Shore		0.801712	0.803072	0.772545		0.00403471	-0.0364146	-0.0323799		0.479127	2.17331e-05	3.11727e-05		0.864591	0.0170942	0.0133934
cg07103235	14	74079870			S_Shore		0.197318	0.191527	0.162694		-0.00977039	-0.0242872	-0.0340575		0.11141	0.00263364	3.1247e-05		0.637225	0.0766224	0.0134154
cg00643862	7	150865186	GBX1	TSS1500	Island		0.0392484	0.0496721	0.0569623		0.0101178	0.00780399	0.0179218		0.00349438	0.0508536	3.1293e-05		0.306515	0.25773	0.0134154
cg15505287	1	18960672	PAX7	Body	N_Shelf		0.0511154	0.0570247	0.0762502		0.0050909	0.0144941	0.019585		0.147232	0.00193661	3.12945e-05		0.677914	0.0687059	0.0134154
cg02388150	8	41165699	SFRP1	Body	N_Shore		0.201639	0.194084	0.15804		-0.00846366	-0.0402689	-0.0487325		0.326604	0.00071267	3.12965e-05		0.799069	0.0488024	0.0134154
cg12295617	8	22526663	BIN3	TSS200	Island		0.0517721	0.0556839	0.0728281		0.00370921	0.0181125	0.0218217		0.336815	0.000682877	3.13152e-05		0.804125	0.0481026	0.0134157
cg17774764	19	50921551	SPIB	TSS1500			0.800203	0.801215	0.770013		0.00413277	-0.0430526	-0.0389198		0.546002	2.70443e-05	3.13437e-05		0.88818	0.0180564	0.013418
cg24447082	13	99756009					0.261986	0.287213	0.31704		0.0299131	0.0313711	0.0612842		0.00984948	0.0237686	3.13649e-05		0.38101	0.184377	0.013418
cg01188888	5	143276342					0.730144	0.763197	0.766996		0.029568	0.0182275	0.0477955		0.00164776	0.0842934	3.13751e-05		0.267178	0.32523	0.013418
cg17225947	5	88299722	MEF2C-AS1	Body			0.718319	0.724093	0.772583		0.00352574	0.0610776	0.0646033		0.755658	0.000177089	3.14136e-05		0.948309	0.0315333	0.0134229
cg05227523	12	8637618					0.87701	0.896477	0.939704		0.0145463	0.0578774	0.0724237		0.258445	0.000980933	3.14229e-05		0.761312	0.0542885	0.0134229
cg17132548	3	132378477	ACAD11	1stExon	N_Shore		0.0569399	0.0604111	0.036008		0.00512948	-0.0301813	-0.0250518		0.249626	8.75163e-06	3.1476e-05		0.756722	0.0135717	0.0134295
cg20982367	9	140453808	DPH7	Body			0.829963	0.827323	0.786487		0.0021775	-0.0392745	-0.037097		0.737965	4.72043e-05	3.15159e-05		0.943705	0.0213525	0.0134295
cg16094073	1	220500857					0.935997	0.947424	0.947134		0.00908601	0.00734381	0.0164298		0.00411352	0.045603	3.15232e-05		0.315356	0.245354	0.0134295
cg18406338	16	87445524	ZCCHC14	Body	Island		0.877972	0.871973	0.844778		-0.000800515	-0.0312237	-0.0320242		0.886599	0.000125651	3.15447e-05		0.978388	0.0286393	0.0134295
cg18495767	6	119041216					0.272126	0.256462	0.229554		-0.0167983	-0.0377718	-0.0545701		0.0891487	0.00336214	3.15519e-05		0.608492	0.083961	0.0134295
cg13352986	8	37247671	MIR1268A	Body			0.693606	0.653657	0.648866		-0.0396864	-0.0153331	-0.0550195		0.00038551	0.200424	3.15651e-05		0.197905	0.489169	0.0134295
cg11567558	12	34448038					0.920597	0.923423	0.939609		-0.00176451	0.0262214	0.0244568		0.681147	4.04278e-05	3.15656e-05		0.929168	0.0201613	0.0134295
cg02623762	3	10857411	SLC6A11	TSS1500	N_Shore		0.661087	0.673361	0.629776		0.020762	-0.064463	-0.043701		0.0117345	4.42703e-07	3.15937e-05		0.394634	0.00681186	0.0134298
cg12133272	8	17865709	PCM1	Body			0.46602	0.485661	0.530203		-0.000299607	0.0752746	0.074975		0.98181	8.96395e-05	3.16064e-05		0.997081	0.0259935	0.0134298
cg26405841	14	96715970					0.888304	0.880787	0.857061		-0.00984295	-0.0228728	-0.0327157		0.0962196	0.00311139	3.16253e-05		0.618097	0.0815813	0.0134298
cg09646572	22	31785605					0.788566	0.785976	0.749593		0.00486302	-0.0474209	-0.0425578		0.516524	2.49191e-05	3.17069e-05		0.878775	0.0176437	0.0134298
cg27189803	10	80416566					0.916041	0.915185	0.894308		-0.00216258	-0.024669	-0.0268316		0.646491	0.000242268	3.17123e-05		0.919239	0.0343687	0.0134298
cg13918611	7	97841998	BHLHA15	1stExon	Island		0.960188	0.948199	0.931013		-0.0122036	-0.0188828	-0.0310864		0.0334566	0.00866209	3.17171e-05		0.493765	0.121077	0.0134298
cg19601664	1	117284614			Island		0.950195	0.945705	0.933394		-0.0034268	-0.0149686	-0.0183954		0.293995	0.000834165	3.17346e-05		0.781976	0.0512708	0.0134298
cg13546817	1	9804681	CLSTN1	Body			0.959422	0.955983	0.93355		-0.00780594	-0.0216907	-0.0294966		0.140821	0.00206388	3.1754e-05		0.67134	0.0702568	0.0134298
cg22875749	7	23571782	TRA2A	TSS200	Island		0.107348	0.118979	0.125134		0.0136313	0.00667558	0.0203069		0.000790637	0.133858	3.17832e-05		0.231653	0.403913	0.0134298
cg09151613	2	218301065	DIRC3	Body			0.74209	0.717767	0.682638		-0.0133517	-0.0781877	-0.0915394		0.409118	0.000521271	3.1791e-05		0.836575	0.0438755	0.0134298
cg01530162	X	139589424			N_Shelf		0.176733	0.201215	0.207143		0.0315013	0.0309042	0.0624055		0.00794606	0.0283388	3.17976e-05		0.363113	0.198757	0.0134298
cg17732141	X	48694446	PCSK1N	TSS1500	S_Shelf		0.670378	0.62952	0.563978		-0.0350787	-0.0861987	-0.121277		0.109116	0.0027362	3.18022e-05		0.634579	0.0778251	0.0134298
cg06958944	19	1241581	ATP5D	TSS200	S_Shore		0.04174	0.0504648	0.0645068		0.00989026	0.013283	0.0231732		0.0219098	0.0125602	3.18028e-05		0.451481	0.14104	0.0134298
cg03087556	13	23929549	SACS	Body			0.817354	0.845634	0.854746		0.0209262	0.0225851	0.0435113		0.0109189	0.0222321	3.18963e-05		0.389119	0.179148	0.0134546
cg01507442	4	4523008	STX18	Body			0.836743	0.825978	0.802017		-0.0070911	-0.0311138	-0.0382049		0.295918	0.000830994	3.19086e-05		0.783035	0.0512186	0.0134546
cg20071868	19	46917023	CCDC8	TSS200	S_Shore		0.289037	0.288278	0.32534		0.00929459	0.0324436	0.0417382		0.21225	0.00127824	3.19326e-05		0.731932	0.0594929	0.0134546
cg22414994	7	77619544					0.784026	0.774348	0.734639		-0.0077719	-0.0479715	-0.0557434		0.429999	0.000485711	3.19742e-05		0.845087	0.0429553	0.0134546
cg19292957	9	130857413	SLC25A25	Body			0.837029	0.827936	0.794061		-0.00652133	-0.043868	-0.0503893		0.463404	0.000432209	3.19842e-05		0.858485	0.0412743	0.0134546
cg08130266	15	100890462	SPATA41	Body	Island		0.0750852	0.0783435	0.0893347		0.00244873	0.0123283	0.0147771		0.349641	0.0006605	3.19954e-05		0.810252	0.0475559	0.0134546
cg00169770	19	32835049	ZNF507	TSS1500	N_Shore		0.870571	0.869466	0.892061		-0.00488126	0.0258724	0.0209911		0.193508	6.50703e-06	3.20325e-05		0.718316	0.0130281	0.0134546
cg23064516	7	98555144	TRRAP	Body	S_Shelf		0.879811	0.864172	0.84357		-0.0153614	-0.0280864	-0.0434477		0.0534442	0.00566757	3.20426e-05		0.54686	0.102578	0.0134546
cg14248627	1	977509	AGRN	Body	Island		0.799984	0.792774	0.766291		-0.00732426	-0.030737	-0.0380612		0.279128	0.000902955	3.20677e-05		0.773281	0.0527885	0.0134546
cg12481954	5	6110739					0.849492	0.849935	0.83275		0.0031574	-0.0273905	-0.0242331		0.460518	2.09526e-05	3.20681e-05		0.857372	0.0170494	0.0134546
cg06515771	6	26614168			Island		0.206703	0.217549	0.241061		0.0124888	0.0159475	0.0284363		0.0188008	0.0143958	3.20895e-05		0.436921	0.149142	0.0134546
cg16607685	5	140181889	PCDHA1	1stExon	S_Shore		0.561112	0.552669	0.459556		-0.00449151	-0.106464	-0.110956		0.817676	0.000153021	3.21033e-05		0.963259	0.0301701	0.0134546
cg26135580	1	41995813	HIVEP3	Body			0.765863	0.752101	0.731492		-0.01103	-0.0297434	-0.0407733		0.13296	0.00222504	3.2135e-05		0.662799	0.0721784	0.0134546
cg08313539	6	127094710					0.309019	0.350193	0.408039		0.0455426	0.0615495	0.107092		0.0224388	0.0124212	3.21496e-05		0.453878	0.140474	0.0134546
cg13071569	12	107296946					0.471325	0.501197	0.431375		0.0399431	-0.121394	-0.0814509		0.0096779	3.84451e-07	3.21567e-05		0.379341	0.0063099	0.0134546
cg16844471	3	195752232					0.551501	0.572117	0.604082		0.0273104	0.0419507	0.0692611		0.0329355	0.00889575	3.21838e-05		0.492319	0.122347	0.0134546
cg24786196	15	70023726					0.863501	0.868035	0.840309		0.00950031	-0.0348278	-0.0253275		0.0415376	1.33752e-06	3.22105e-05		0.517966	0.00961824	0.0134546
cg23760340	7	20600333					0.816824	0.812743	0.783548		-0.00548091	-0.0340118	-0.0394927		0.43236	0.000484981	3.22157e-05		0.846024	0.0429267	0.0134546
cg24000657	10	76998433			S_Shelf		0.898613	0.888566	0.864207		-0.0103097	-0.027727	-0.0380367		0.13232	0.00224226	3.2218e-05		0.662203	0.0723223	0.0134546
cg09147119	11	61425222					0.911088	0.852018	0.776632		-0.0495031	-0.0725322	-0.122035		0.0286764	0.0100677	3.2226e-05		0.477607	0.128641	0.0134546
cg13053601	16	15723534	KIAA0430	Body			0.888644	0.884895	0.872784		-0.00170323	-0.0207212	-0.0224244		0.665958	0.000233067	3.23016e-05		0.924882	0.0341271	0.0134786
cg04970389	21	33982479	C21orf59	Body	N_Shore		0.899324	0.896228	0.867563		0.00172361	-0.0426823	-0.0409587		0.810716	5.87343e-05	3.23446e-05		0.961429	0.0229477	0.0134853
cg00659029	16	88165938			S_Shelf		0.913026	0.898647	0.867675		-0.00961678	-0.0413939	-0.0510107		0.289128	0.000869251	3.2387e-05		0.779219	0.0520475	0.0134853
cg18403548	4	2820786	SH3BP2	1stExon	S_Shore		0.890744	0.87985	0.865517		-0.0101155	-0.0182688	-0.0283843		0.0519131	0.00588526	3.24101e-05		0.543732	0.104068	0.0134853
cg23760687	13	25621735			S_Shore		0.22594	0.246172	0.272268		0.0138934	0.0318606	0.045754		0.0939532	0.00326092	3.24124e-05		0.615199	0.0830155	0.0134853
cg10906428	2	46852356	CRIPT	3UTR			0.478998	0.493999	0.587795		0.00717717	0.0945579	0.101735		0.688445	0.000219505	3.24275e-05		0.931058	0.0334902	0.0134853
cg21722748	19	19375032	HAPLN4	TSS1500	S_Shelf		0.785779	0.776609	0.753184		-0.00894439	-0.022071	-0.0310154		0.110659	0.00274544	3.2463e-05		0.636419	0.0779144	0.0134853
cg17749645	17	17246138	NT5M	Body			0.836193	0.833286	0.80475		0.00507619	-0.0498737	-0.0447975		0.520815	2.58417e-05	3.25074e-05		0.879996	0.0177197	0.0134853
cg17624339	10	13711349	FRMD4A	Body			0.808833	0.804102	0.777051		-0.00169209	-0.0373133	-0.0390054		0.805075	0.000160095	3.25135e-05		0.960085	0.0306408	0.0134853
cg10769294	18	20748280	CABLES1	5URT			0.847923	0.848985	0.825423		0.00556381	-0.0352185	-0.0296547		0.291553	1.10226e-05	3.25286e-05		0.780585	0.0148712	0.0134853
cg16575409	14	101491897	MIR1197	TSS1500			0.917884	0.920393	0.87988		0.00170096	-0.0357341	-0.0340331		0.776224	5.38855e-05	3.25382e-05		0.9534	0.0222836	0.0134853
cg14882700	4	4228571	OTOP1	1stExon	Island		0.135225	0.142518	0.163622		0.00346452	0.0261947	0.0296592		0.508193	0.000378261	3.2545e-05		0.875802	0.0394078	0.0134853
cg13516719	10	30638507	MTPAP	TSS1500	S_Shore		0.630503	0.60892	0.609539		-0.020121	-0.0229794	-0.0431004		0.0132646	0.019385	3.25754e-05		0.405656	0.169037	0.0134853
cg15680242	9	118755863					0.824037	0.83344	0.863022		0.00649962	0.0401109	0.0466105		0.430595	0.00049309	3.25765e-05		0.845291	0.04318	0.0134853
cg11074659	12	132962624			N_Shelf		0.480993	0.440455	0.436669		-0.0382021	-0.0280537	-0.0662558		0.00303518	0.0577808	3.25863e-05		0.297308	0.273134	0.0134853
cg18988677	15	91139869	CRTC3	Body			0.821975	0.816139	0.792918		-0.00151662	-0.0301042	-0.0316208		0.785048	0.000169343	3.2608e-05		0.955473	0.0311415	0.0134853
cg00907399	17	47068192					0.761728	0.800327	0.864696		0.0116529	0.0961626	0.107815		0.540177	0.000342129	3.26098e-05		0.886282	0.0381703	0.0134853
cg14387428	11	118023538	SCN4B	1stExon	Island		0.0526729	0.0522737	0.066274		-0.00104708	0.0146616	0.0136145		0.662314	3.95677e-05	3.26665e-05		0.923791	0.0200511	0.0135012
cg18403578	6	33278352	TAPBP	Body	N_Shelf		0.93196	0.931452	0.913008		0.00172237	-0.0223041	-0.0205817		0.634913	3.67593e-05	3.28279e-05		0.915928	0.0195883	0.0135603
cg00183590	8	119293165	SAMD12	Body			0.842644	0.848393	0.881154		0.00012649	0.0432179	0.0433444		0.986757	0.000100757	3.28677e-05		0.997842	0.0268472	0.0135626
cg08460331	X	100673802	ARMCX4	Body	S_Shore		0.229286	0.243259	0.257356		0.0129163	0.042055	0.0549713		0.189943	0.00150287	3.28701e-05		0.715512	0.0629527	0.0135626
cg06957802	17	32979387					0.568564	0.56108	0.51799		0.00140249	-0.0508196	-0.0494171		0.871806	7.00181e-05	3.28993e-05		0.975353	0.0241404	0.0135627
cg03658714	1	18955375			N_Shore		0.709536	0.733114	0.753177		0.0129205	0.0450667	0.0579872		0.213045	0.00130771	3.2907e-05		0.732438	0.0599231	0.0135627
cg15100762	1	66516476	LOC101927139	Body			0.759026	0.783357	0.781059		0.0229419	0.037342	0.0602839		0.0392356	0.00775435	3.29697e-05		0.511585	0.115971	0.0135809
cg27176323	4	57889831	POLR2B	Body			0.796817	0.84303	0.861161		0.0361568	0.0435928	0.0797496		0.0158782	0.0169377	3.29922e-05		0.421384	0.159939	0.0135826
cg11820593	2	8451047	LINC00299	Body			0.0862014	0.0821015	0.0643989		-0.00221005	-0.0197539	-0.021964		0.568684	0.000317021	3.30442e-05		0.895551	0.0372533	0.0135928
cg20770006	7	129609690					0.878259	0.852523	0.827412		-0.0195806	-0.0348733	-0.0544539		0.0503333	0.00616545	3.30538e-05		0.540427	0.10598	0.0135928
cg23760734	12	112996265					0.874076	0.869683	0.85487		-0.000879698	-0.0212399	-0.0221196		0.821248	0.000156	3.31172e-05		0.96412	0.0303409	0.0136016
cg19397321	18	43404741	SIGLEC15	TSS1500			0.947461	0.937886	0.922128		-0.0100162	-0.0144613	-0.0244775		0.0277542	0.0106116	3.31446e-05		0.474365	0.131397	0.0136016
cg23534651	1	35542261	ZMYM1	5URT	N_Shelf		0.521313	0.533365	0.57398		0.00700302	0.0527312	0.0597342		0.507281	0.000385933	3.31538e-05		0.875506	0.0396275	0.0136016
cg12061133	22	31302849	OSBP2	3UTR	S_Shore		0.855647	0.857589	0.830527		0.00183202	-0.0315533	-0.0297213		0.726433	4.79249e-05	3.3155e-05		0.94062	0.0213616	0.0136016
cg24670330	22	25346920			N_Shore		0.883744	0.874501	0.855326		-0.00415994	-0.032019	-0.0361789		0.51543	0.00037619	3.31835e-05		0.878408	0.0393268	0.0136016
cg03185562	3	27665405					0.858562	0.834008	0.829812		-0.0250502	-0.00703027	-0.0320805		0.00017206	0.312562	3.32004e-05		0.172125	0.603675	0.0136016
cg25395034	8	72753268			N_Shore		0.832433	0.843855	0.870827		0.00879612	0.0379744	0.0467706		0.291196	0.000880939	3.32079e-05		0.780336	0.0523316	0.0136016
cg22005953	12	28116164	PTHLH	3UTR			0.845169	0.821512	0.791771		-0.0190225	-0.0350147	-0.0540372		0.0550488	0.00568858	3.32335e-05		0.550479	0.102737	0.0136016
cg08378913	1	152599394					0.813918	0.800684	0.77753		-0.0108767	-0.0300619	-0.0409386		0.140739	0.00215517	3.32881e-05		0.671274	0.0713253	0.0136016
cg10005759	16	5026994	SEC14L5	Body			0.851422	0.851343	0.828264		0.00302211	-0.0371713	-0.0341492		0.616096	3.52905e-05	3.33239e-05		0.910417	0.0193645	0.0136016
cg23716078	20	62729885	OPRL1	Body	Island		0.925507	0.885576	0.846006		-0.0406981	-0.0360622	-0.0767603		0.00579865	0.0372096	3.33521e-05		0.338715	0.224007	0.0136016
cg20728364	18	24129927	KCTD1	5URT	Island		0.0561645	0.0570335	0.0681695		0.00211119	0.015675	0.0177862		0.502255	0.000394522	3.33561e-05		0.873534	0.0398457	0.0136016
cg16491103	8	54573876			S_Shelf		0.947849	0.946044	0.928219		-0.00277426	-0.0178194	-0.0205937		0.447033	0.000475536	3.336e-05		0.851844	0.0426391	0.0136016
cg19963856	17	33759573	SLFN12	5URT			0.200465	0.220284	0.250171		-0.00386245	0.0656657	0.0618033		0.722931	4.77429e-05	3.33638e-05		0.93971	0.0213525	0.0136016
cg27180368	19	56705497	ZSCAN5B	TSS1500	N_Shelf		0.38141	0.38988	0.432995		0.00185637	0.0540983	0.0559546		0.850566	0.000145457	3.33791e-05		0.970874	0.0297054	0.0136016
cg26872527	4	183895543					0.780438	0.765178	0.715207		-0.0111469	-0.0695691	-0.080716		0.43587	0.000494949	3.33838e-05		0.847315	0.0432038	0.0136016
cg00313872	3	36987493	TRANK1	TSS1500	S_Shore		0.943171	0.939864	0.923558		-0.00214508	-0.0230807	-0.0252258		0.629961	0.00026672	3.34106e-05		0.914557	0.0353857	0.0136016
cg06366345	14	101459591	SNORD114-31	Body			0.635399	0.664345	0.693905		0.0208177	0.0535933	0.0744109		0.12196	0.00253786	3.34503e-05		0.650528	0.0756962	0.0136016
cg22478443	8	60939589					0.701203	0.740957	0.7661		0.026035	0.0579112	0.0839463		0.0882954	0.00357753	3.34522e-05		0.607005	0.0859611	0.0136016
cg07701514	16	2331427	ABCA3	Body	N_Shelf		0.891097	0.896591	0.852308		0.00958657	-0.0517545	-0.0421679		0.204778	7.23809e-06	3.34527e-05		0.726543	0.0131897	0.0136016
cg25690897	19	15133948	CCDC105	3UTR	S_Shore		0.246442	0.257131	0.329346		0.0224685	0.0476179	0.0700863		0.0787362	0.00402329	3.34618e-05		0.593097	0.0897733	0.0136016
cg23231958	5	96994419	LINC01340	Body			0.691055	0.720393	0.739979		0.0263556	0.0328586	0.0592142		0.0177783	0.0156349	3.35064e-05		0.432474	0.154447	0.0136048
cg20645969	8	124043158	DERL1	Body			0.859841	0.840833	0.843003		-0.0190889	-0.00278308	-0.021872		4.71209e-05	0.554961	3.35427e-05		0.150324	0.784304	0.0136048
cg09009492	2	148567282					0.770858	0.756405	0.732947		-0.0110128	-0.0253915	-0.0364043		0.0959723	0.0032895	3.35561e-05		0.617815	0.0833461	0.0136048
cg09463466	15	77925892	LINGO1	5URT	Island		0.0498164	0.0524748	0.0691243		0.000580381	0.0193731	0.0199535		0.868851	0.00013934	3.35569e-05		0.974785	0.0293167	0.0136048
cg12102607	7	2802970	GNA12	Body	S_Shore		0.727539	0.742388	0.686343		0.0210746	-0.0768507	-0.0557761		0.0407964	1.36365e-06	3.35738e-05		0.515945	0.00961824	0.0136048
cg05588111	10	112678594	BBIP1	5URT	Island		0.0547866	0.0682467	0.0846654		0.013394	0.0218884	0.0352824		0.0399457	0.00775198	3.35887e-05		0.513575	0.115951	0.0136048
cg03260166	20	37059717	SNHG17	Body	N_Shelf		0.816261	0.806728	0.770053		-0.00386728	-0.0529161	-0.0567834		0.699458	0.000219952	3.36005e-05		0.934042	0.0334902	0.0136048
cg04567703	1	236899717	ACTN2	Body			0.793161	0.797554	0.760673		0.00498635	-0.0385266	-0.0335402		0.402344	1.78177e-05	3.3624e-05		0.833326	0.0166269	0.0136048
cg15727920	1	7914017	UTS2	TSS1500			0.880386	0.871919	0.843399		-0.00718021	-0.0337316	-0.0409118		0.324342	0.000768902	3.36356e-05		0.797876	0.050001	0.0136048
cg15918906	19	52572132	ZNF841	Body			0.802029	0.830638	0.843498		0.0210932	0.0383944	0.0594876		0.0536672	0.00589434	3.36624e-05		0.547484	0.104138	0.0136082
cg27592318	9	100707064	HEMGN	1stExon			0.953361	0.943577	0.93402		-0.00758144	-0.0152738	-0.0228552		0.069741	0.00458285	3.37875e-05		0.578484	0.0942826	0.0136336
cg22437284	20	35972536	SRC	TSS1500	N_Shore		0.895053	0.896587	0.879116		0.00243487	-0.0372872	-0.0348523		0.692255	4.43881e-05	3.37921e-05		0.932172	0.0209616	0.0136336
cg05257850	4	2343391	ZFYVE28	5URT	S_Shore		0.925521	0.929829	0.900118		0.00714439	-0.0349332	-0.0277888		0.153888	5.23615e-06	3.37969e-05		0.684342	0.0125611	0.0136336
cg17693973	17	55098784					0.824624	0.824997	0.794743		0.00678426	-0.0366752	-0.029891		0.205896	7.3603e-06	3.38356e-05		0.727297	0.0131897	0.0136336
cg04957803	11	36407956	PRR5L	5URT			0.84535	0.841081	0.821935		-0.0033756	-0.023682	-0.0270576		0.481441	0.000428567	3.38615e-05		0.8656	0.0411346	0.0136336
cg02302555	17	78246770	RNF213	Body			0.861182	0.854043	0.832056		0.00124865	-0.0383268	-0.0370782		0.848514	6.76631e-05	3.38618e-05		0.970475	0.0239237	0.0136336
cg07037004	6	159065838	DYNLT1	TSS200	S_Shore		0.0166819	0.0258822	0.0282581		0.00904571	0.00390075	0.0129465		0.000562597	0.169839	3.38696e-05		0.212657	0.452248	0.0136336
cg00852518	6	91074452					0.852924	0.851014	0.873101		-0.00284131	0.0288569	0.0260156		0.537186	2.82463e-05	3.3873e-05		0.885366	0.0181687	0.0136336
cg14834078	20	2796729	TMEM239	TSS1500			0.917519	0.916141	0.878482		-0.00458326	-0.0364687	-0.0410519		0.528268	0.00036816	3.38934e-05		0.882433	0.0390591	0.0136344
cg12183547	22	19498738	CDC45	Body			0.785775	0.770422	0.766351		-0.00948621	-0.0177969	-0.0272832		0.058244	0.00548593	3.39222e-05		0.556847	0.101107	0.0136351
cg06126829	20	42984320	HNF4A	TSS200			0.921401	0.912988	0.887236		-0.00212605	-0.0324766	-0.0346026		0.727759	0.00020528	3.3941e-05		0.940894	0.0329509	0.0136351
cg23778144	X	13322998					0.822962	0.837677	0.876311		0.00332543	0.060421	0.0637464		0.767487	0.00018428	3.39506e-05		0.951171	0.0319738	0.0136351
cg20318580	15	51398457	TNFAIP8L3	TSS1500			0.618254	0.63127	0.69636		0.00826209	0.0947972	0.103059		0.650048	0.000255865	3.40163e-05		0.920338	0.0348406	0.0136405
cg01008117	12	4399358	CCND2	Body			0.911251	0.90739	0.881092		-0.00276102	-0.0310426	-0.0338036		0.643951	0.000260529	3.40346e-05		0.918447	0.0351306	0.0136405
cg20975287	10	28733118					0.896156	0.887773	0.876752		-0.00898597	-0.0121333	-0.0211193		0.0229213	0.0127997	3.40355e-05		0.455802	0.14206	0.0136405
cg26817877	2	173539621					0.44694	0.481319	0.548122		0.0310102	0.0889457	0.119956		0.152023	0.00201877	3.41167e-05		0.682461	0.0697091	0.0136405
cg25754733	19	640965	FGF22	Body	Island		0.948495	0.944761	0.931376		-0.00175221	-0.0160389	-0.0177911		0.577808	0.00031756	3.41174e-05		0.89836	0.0372762	0.0136405
cg17183770	3	170079338	SKIL	Body	S_Shelf		0.680654	0.68596	0.789211		-0.0262384	0.156737	0.130498		0.260986	9.9628e-06	3.41342e-05		0.762727	0.0142879	0.0136405
cg14893161	1	205819251	PM20D1	1stExon	S_Shore		0.298971	0.321535	0.431942		0.0237578	0.120068	0.143826		0.35361	0.000690537	3.4176e-05		0.812261	0.0483121	0.0136405
cg25090607	1	14155038					0.690086	0.709223	0.723763		0.0222489	0.0248991	0.047148		0.012713	0.0208582	3.41764e-05		0.401002	0.174321	0.0136405
cg17202896	1	9717408	PIK3CD	5URT			0.838293	0.828829	0.797476		-0.0118696	-0.0258129	-0.0376825		0.0842341	0.0038283	3.41873e-05		0.60156	0.0880725	0.0136405
cg23164563	17	71276119					0.861951	0.858148	0.840497		-0.00388693	-0.0181631	-0.02205		0.322881	0.000785589	3.41965e-05		0.797191	0.0502906	0.0136405
cg13642618	22	19027516	DGCR2	Body			0.824717	0.814837	0.807264		-0.00936847	-0.01559	-0.0249585		0.0422935	0.00747167	3.42003e-05		0.51989	0.114108	0.0136405
cg23569694	11	96241417	JRKL-AS1	TSS1500			0.697394	0.737318	0.778543		0.0302325	0.0660272	0.0962597		0.0851356	0.00379426	3.42634e-05		0.602676	0.0877542	0.0136405
cg12859840	1	33836964	PHC2	Body			0.80778	0.771477	0.705237		-0.0290951	-0.0681339	-0.0972289		0.0999392	0.0032127	3.42755e-05		0.623128	0.0825796	0.0136405
cg20793897	2	200025325					0.5505	0.609586	0.679526		0.0475906	0.0902885	0.137879		0.060161	0.00536747	3.42916e-05		0.561006	0.100304	0.0136405
cg22761405	15	66598980	DIS3L	Body			0.823171	0.840308	0.869442		0.0104391	0.045061	0.0555001		0.29235	0.000902671	3.43016e-05		0.781069	0.0527804	0.0136405
cg21028671	7	2029240	MAD1L1	Body	Island		0.832351	0.818834	0.788725		-0.012344	-0.0351486	-0.0474926		0.150094	0.00205931	3.43168e-05		0.680504	0.0702082	0.0136405
cg00625855	16	59080421					0.77654	0.787842	0.852002		0.00154435	0.0843804	0.0859247		0.918862	0.000124924	3.43207e-05		0.985079	0.0286393	0.0136405
cg13967085	3	190095999					0.774403	0.791835	0.807664		0.0117372	0.0359341	0.0476713		0.171804	0.00176196	3.43368e-05		0.699939	0.0663828	0.0136405
cg03807314	10	30722678	MAP3K8	TSS1500	Island		0.0206678	0.0262709	0.0328578		0.00377865	0.0106501	0.0144288		0.147191	0.00210693	3.43402e-05		0.67786	0.0707312	0.0136405
cg09399550	3	150496342			N_Shore		0.869414	0.866406	0.843142		-0.00497854	-0.0239528	-0.0289313		0.334483	0.000751275	3.43737e-05		0.803073	0.0496222	0.0136405
cg12525062	2	180425431	ZNF385B	5URT			0.799093	0.796973	0.756801		0.00283049	-0.0511716	-0.0483411		0.740308	5.14515e-05	3.43771e-05		0.944462	0.0219024	0.0136405
cg14190175	8	141634667	AGO2	Body			0.835177	0.817892	0.811784		-0.0182537	-0.012052	-0.0303057		0.00220092	0.0745712	3.43837e-05		0.282113	0.307191	0.0136405
cg23646134	20	60608265	TAF4	Body			0.773609	0.769203	0.741546		-0.00303918	-0.0318381	-0.0348772		0.622354	0.000280088	3.43887e-05		0.912277	0.0357954	0.0136405
cg06353318	17	72920378	OTOP2	1stExon	Island		0.0596105	0.0652569	0.0762005		0.00450496	0.0116546	0.0161596		0.124043	0.0025579	3.44486e-05		0.653045	0.0759353	0.0136484
cg24685109	15	43477090	CCNDBP1	3UTR	N_Shore		0.896208	0.887526	0.871613		-0.00666828	-0.0270479	-0.0337162		0.269012	0.00101325	3.44766e-05		0.767385	0.0549706	0.0136484
cg19696854	21	31861190					0.606125	0.653416	0.714494		0.0374379	0.0761127	0.11355		0.071757	0.00453518	3.44788e-05		0.582418	0.0938938	0.0136484
cg13954320	14	33162558	AKAP6	Body			0.627384	0.637014	0.557347		-0.00186704	-0.0733587	-0.0752257		0.88819	0.000135925	3.45002e-05		0.978776	0.029202	0.0136484
cg18905633	14	105648697	NUDT14	TSS1500	S_Shore		0.849344	0.842814	0.800021		-0.00801115	-0.0521471	-0.0601583		0.45339	0.00047977	3.4501e-05		0.85436	0.0427592	0.0136484
cg12224943	18	12441564					0.829992	0.817145	0.785979		-0.0118796	-0.0368673	-0.0487469		0.176237	0.00171912	3.4543e-05		0.703767	0.0659009	0.0136545
cg27581794	6	8103276	EEF1E1	TSS1500	S_Shore		0.785733	0.829153	0.839185		0.0360829	0.0321139	0.0681968		0.00600689	0.0373033	3.45847e-05		0.341004	0.224247	0.0136545
cg00994832	5	118028573					0.701029	0.674622	0.668945		-0.0192836	-0.020462	-0.0397456		0.0107573	0.024025	3.45924e-05		0.388113	0.185274	0.0136545
cg08761411	X	24595334	PCYT1B	Body			0.853708	0.856562	0.825067		0.00416352	-0.0366545	-0.032491		0.470501	2.322e-05	3.45982e-05		0.861194	0.0173643	0.0136545
cg23755454	1	197169782	CRB1	TSS1500	N_Shore		0.0833577	0.0648821	0.0552939		-0.0144316	-0.019184	-0.0336156		0.022006	0.0134382	3.46089e-05		0.452026	0.1448	0.0136545
cg11739334	2	178792055	PDE11A	Body			0.779596	0.813433	0.837459		0.0259118	0.0485333	0.0744451		0.0584238	0.00558203	3.47181e-05		0.557316	0.101859	0.0136902
cg26693681	5	91303031					0.442363	0.479531	0.545194		0.0133028	0.0778645	0.0911674		0.412201	0.000559755	3.47722e-05		0.837674	0.0449419	0.0136902
cg01365327	8	95205064	CDH17	Body			0.804214	0.796677	0.781075		-0.00355256	-0.0322536	-0.0358062		0.575595	0.000325419	3.47783e-05		0.897729	0.0375551	0.0136902
cg08264335	1	169681333	SELL	TSS1500			0.0276005	0.0274127	0.0142909		-3.88854e-05	-0.015301	-0.0153399		0.988548	0.000105693	3.47892e-05		0.998106	0.0272142	0.0136902
cg03881711	4	118497266	LINC01378	Body			0.616402	0.636107	0.76668		-0.0211571	0.196935	0.175778		0.497764	2.55339e-05	3.47919e-05		0.871854	0.0177197	0.0136902
cg14114018	14	73022502	RGS6	Body			0.878617	0.887933	0.888319		0.0069532	0.0109081	0.0178613		0.0360552	0.00877935	3.48334e-05		0.50168	0.121743	0.0136992
cg09036220	1	33116718	RBBP4	TSS1500	Island		0.0270474	0.0276926	0.0396521		0.000477113	0.0108779	0.0113551		0.812126	0.000167925	3.49391e-05		0.961832	0.0310607	0.0137334
cg10582034	17	39411081	KRTAP9-9	TSS1500			0.805377	0.792697	0.773971		-0.000458234	-0.0412338	-0.041692		0.950402	0.000117242	3.49965e-05		0.991569	0.0279508	0.0137352
cg20407713	11	85195205	DLG2	Body			0.628469	0.653607	0.693919		0.0109526	0.0475196	0.0584723		0.295062	0.000908244	3.50064e-05		0.782518	0.0529128	0.0137352
cg03964378	20	55130602					0.848124	0.83545	0.808148		-0.0112858	-0.0250419	-0.0363277		0.0888715	0.00370112	3.50167e-05		0.60802	0.0870113	0.0137352
cg26312217	7	30602641	LOC401320	Body			0.828137	0.814663	0.806928		-0.0115094	-0.0179874	-0.0294968		0.035736	0.00889022	3.50179e-05		0.50073	0.122312	0.0137352
cg11693508	17	37793320	STARD3	TSS200	Island		0.169359	0.176646	0.205618		0.00279088	0.0316712	0.0344621		0.647532	0.000265057	3.5065e-05		0.919515	0.0353174	0.013745
cg01805480	12	133137879	FBRSL1	Body	N_Shelf		0.09234	0.0932579	0.111933		0.00195537	0.0208567	0.0228121		0.628558	0.000280156	3.50801e-05		0.914109	0.0357954	0.013745
cg16400802	17	58213165			N_Shelf		0.0302894	0.0299724	0.0475825		-0.00195372	0.0222574	0.0203037		0.587416	3.40691e-05	3.51713e-05		0.901197	0.0191366	0.0137734
cg23762340	2	202069150	CASP10	Body			0.846102	0.850468	0.868275		0.00269074	0.0199289	0.0226196		0.503229	0.000414272	3.52911e-05		0.873914	0.0406012	0.0138002
cg06560588	19	49500606	RUVBL2	Body	S_Shelf		0.922519	0.920621	0.899636		-0.00148756	-0.0215787	-0.0230662		0.715704	0.000220016	3.52928e-05		0.938108	0.033491	0.0138002
cg24577389	7	2082868	MAD1L1	Body			0.965691	0.958952	0.94655		-0.00541463	-0.0112236	-0.0166382		0.0757814	0.0043881	3.53334e-05		0.588693	0.0927265	0.0138002
cg08788438	11	63870619	FLRT1	Body			0.922806	0.917282	0.899117		-0.00248318	-0.0255772	-0.0280604		0.617736	0.000291114	3.5334e-05		0.910908	0.0362542	0.0138002
cg11582998	1	77133807					0.664806	0.653397	0.637105		-0.00360917	-0.0403177	-0.0439268		0.64299	0.000270556	3.53482e-05		0.918232	0.0355368	0.0138002
cg22243466	4	114066785	ANK2	Body			0.768451	0.763234	0.722371		0.00768879	-0.0624026	-0.0547139		0.430028	2.06031e-05	3.53519e-05		0.845099	0.0170289	0.0138002
cg16947339	16	30546198	ZNF747	1stExon	Island		0.0592095	0.0586652	0.0848725		-0.00126789	0.0278724	0.0266045		0.787735	6.0045e-05	3.54015e-05		0.956022	0.0231546	0.0138123
cg19886701	8	49335128					0.900497	0.885232	0.862429		-0.0142805	-0.0227375	-0.0370181		0.0378419	0.00852686	3.5427e-05		0.506883	0.120353	0.0138149
cg23412191	2	114764668	LINC01191	Body			0.735976	0.715429	0.703547		-0.0113825	-0.035152	-0.0465345		0.175577	0.00176888	3.54737e-05		0.703225	0.0664938	0.0138204
cg21318603	17	18804089	PRPSAP2	Body			0.689921	0.657729	0.636714		-0.0279716	-0.0404444	-0.068416		0.0286422	0.0109394	3.54785e-05		0.477571	0.13316	0.0138204
cg07200711	10	72581410	SGPL1	Body			0.853714	0.844749	0.811861		-0.00523785	-0.0454852	-0.050723		0.560873	0.000347018	3.55078e-05		0.893096	0.0383337	0.0138213
cg24187269	X	153533256	TKTL1	Body			0.897318	0.874679	0.837398		-0.0302969	-0.0327172	-0.0630141		0.0115441	0.0232362	3.55369e-05		0.393255	0.18253	0.0138213
cg19391944	8	71484914					0.811675	0.815621	0.847056		-0.00724017	0.0602	0.0529598		0.442695	2.16501e-05	3.55552e-05		0.850119	0.0170521	0.0138213
cg03759978	9	111777000	CTNNAL1	TSS1500	S_Shore		0.850925	0.842533	0.81563		-0.00598118	-0.0284532	-0.0344344		0.331351	0.000785738	3.55789e-05		0.801625	0.0502926	0.0138213
cg27083787	2	113543245	IL1A	TSS1500			0.969693	0.964811	0.957166		-0.00264704	-0.0102053	-0.0128524		0.2514	0.00113926	3.55847e-05		0.757678	0.0572836	0.0138213
cg11472297	22	35792396			N_Shelf		0.898361	0.891892	0.862595		-0.0017083	-0.0417004	-0.0434087		0.824076	0.000165503	3.55931e-05		0.96491	0.0309009	0.0138213
cg02100918	11	68550982	CPT1A	Body	S_Shore		0.968951	0.961391	0.956065		-0.00720617	-0.0117438	-0.01895		0.0404901	0.0080589	3.56393e-05		0.515013	0.1177	0.013832
cg01706029	16	27325672	IL4R	5URT	Island		0.0419641	0.0499633	0.0622542		0.00865728	0.0137277	0.022385		0.0375073	0.00865115	3.56924e-05		0.506084	0.12105	0.0138453
cg26035347	12	93668216	LOC643339	Body			0.648628	0.627105	0.596261		-0.012247	-0.0676784	-0.0799254		0.390528	0.000622188	3.57202e-05		0.828302	0.0465178	0.0138488
cg23311977	18	57386566					0.740231	0.718135	0.689748		-0.0113719	-0.0545683	-0.0659402		0.334987	0.000778415	3.58113e-05		0.803355	0.0501622	0.0138769
cg05041871	2	1732234	PXDN	Body			0.953014	0.952666	0.930147		0.00177926	-0.0286511	-0.0268718		0.708842	4.90999e-05	3.58798e-05		0.936529	0.0215515	0.0138961
cg20706597	2	240062121	HDAC4	Body	S_Shore		0.929383	0.931125	0.908032		0.00144428	-0.0247493	-0.023305		0.726734	5.17337e-05	3.60034e-05		0.940714	0.0219467	0.0139367
cg27582240	18	75380514			Island		0.831889	0.815508	0.809614		-0.00980295	-0.0370894	-0.0468923		0.245059	0.00119232	3.60812e-05		0.753792	0.0581556	0.0139571
cg01150497	1	2120978	FAAP20	5URT	N_Shore		0.250016	0.252543	0.31842		0.00307736	0.0486405	0.0517179		0.737241	0.000211735	3.6099e-05		0.943518	0.0332444	0.0139571
cg00903250	22	31604155			N_Shelf		0.879834	0.871352	0.841266		-0.0043676	-0.038552	-0.0429196		0.567059	0.000345832	3.61128e-05		0.895028	0.0382884	0.0139571
cg00867594	22	38730809	LOC400927-CSNK1E	5URT			0.847455	0.844548	0.818503		-0.000892155	-0.0341453	-0.0350375		0.885731	0.000142802	3.61432e-05		0.978266	0.0294486	0.0139615
cg09071498	3	72942229	GXYLT2	Body			0.794532	0.79406	0.769181		0.00265214	-0.0368587	-0.0342066		0.662347	4.34954e-05	3.62173e-05		0.923806	0.0207657	0.0139801
cg00351980	3	99496118	COL8A1	5URT			0.852915	0.843914	0.821895		-0.00518003	-0.0313744	-0.0365545		0.427167	0.000551361	3.6288e-05		0.843831	0.0446439	0.0139801
cg00401463	10	133978450	JAKMIP3	Body			0.182188	0.212046	0.268114		0.0228466	0.0378763	0.0607229		0.0427423	0.00778987	3.62944e-05		0.520896	0.116181	0.0139801
cg16659538	3	108208917	MYH15	Body			0.696686	0.657031	0.634671		-0.0309472	-0.0375435	-0.0684907		0.0169164	0.0174058	3.62955e-05		0.427511	0.16165	0.0139801
cg10414717	16	15012730			Island		0.805866	0.793707	0.78537		-0.0139081	-0.00710408	-0.0210121		0.000996476	0.127459	3.63208e-05		0.242602	0.394758	0.0139801
cg13264964	16	71496983	ZNF23	TSS1500	S_Shore		0.640745	0.645872	0.595769		0.0128712	-0.0650355	-0.0521642		0.172765	6.37554e-06	3.63369e-05		0.700892	0.0130202	0.0139801
cg26303613	19	4224577	ANKRD24	3UTR			0.823567	0.809603	0.794075		-0.00967596	-0.0294928	-0.0391687		0.172289	0.00184877	3.63423e-05		0.700414	0.0675263	0.0139801
cg05221465	7	73150861	ABHD11	3UTR	N_Shore		0.873249	0.872782	0.847036		0.0041262	-0.0356395	-0.0315133		0.462734	2.36563e-05	3.63427e-05		0.858266	0.0174774	0.0139801
cg13785980	13	61533956					0.555	0.579904	0.646617		0.0190871	0.062699	0.0817861		0.196327	0.00158472	3.64107e-05		0.720407	0.0640807	0.013991
cg05109096	1	56614168					0.608091	0.646986	0.722537		0.0172224	0.113928	0.13115		0.461521	0.000490415	3.64248e-05		0.857818	0.0430932	0.013991
cg25208258	18	14336385	CYP4F35P	TSS1500			0.770141	0.776406	0.80531		0.00313724	0.037036	0.0401732		0.660218	0.00026475	3.64278e-05		0.92324	0.0352974	0.013991
cg01915065	2	183268909	PDE1A	Body			0.651818	0.686327	0.771594		0.0176119	0.0947596	0.112371		0.38073	0.000658079	3.6448e-05		0.824106	0.047488	0.0139913
cg11068558	8	53352237					0.775964	0.770388	0.819262		-0.00649748	0.0561896	0.0496921		0.463465	2.37897e-05	3.64688e-05		0.858485	0.0174774	0.0139913
cg11423680	5	72712836			N_Shelf		0.543461	0.5338	0.492906		-0.00677406	-0.0651883	-0.0719624		0.596579	0.00031928	3.64856e-05		0.904167	0.0373593	0.0139913
cg13037365	5	171424050	FBXW11	Body			0.865649	0.859789	0.839173		-0.000984051	-0.0263066	-0.0272907		0.838904	0.000162922	3.65067e-05		0.968348	0.0307906	0.0139922
cg23177739	10	71087364	HK1	Body			0.833215	0.841101	0.801949		0.00625321	-0.048236	-0.0419828		0.404565	1.93869e-05	3.65713e-05		0.834501	0.0167338	0.0139927
cg07380504	10	84228439	NRG3	Body			0.883693	0.892928	0.921576		0.000576384	0.0410349	0.0416113		0.937737	0.000126179	3.65778e-05		0.989031	0.0286393	0.0139927
cg09394728	3	128615971	ACAD9	Body			0.863579	0.853734	0.838928		-0.0112447	-0.0152617	-0.0265064		0.0239992	0.0130787	3.65796e-05		0.460267	0.14325	0.0139927
cg09000138	10	119106703	PDZD8	Body			0.921427	0.920304	0.904284		0.000114325	-0.0263105	-0.0261962		0.980364	0.000102203	3.65839e-05		0.996777	0.0269117	0.0139927
cg19331288	11	56852966					0.720833	0.754765	0.818205		0.0231737	0.107897	0.131071		0.324091	0.000833041	3.66619e-05		0.797758	0.0512492	0.0140045
cg01169979	12	133339662	ANKLE2	TSS1500	S_Shore		0.688461	0.673382	0.652243		-0.0204623	-0.0290856	-0.0495479		0.0275953	0.011625	3.66834e-05		0.473571	0.136558	0.0140045
cg09928474	21	30392289	RWDD2B	TSS1500	S_Shore		0.86809	0.870222	0.826445		0.00168465	-0.0408609	-0.0391763		0.808556	6.56098e-05	3.67097e-05		0.960925	0.0237855	0.0140045
cg15851320	7	129846204	SSMEM1	TSS1500	S_Shore		0.882844	0.893902	0.903011		0.00804763	0.0160018	0.0240494		0.0691962	0.0049719	3.67335e-05		0.577664	0.0972926	0.0140045
cg06612950	16	80662408	CDYL2	Body			0.641235	0.635973	0.591226		0.00104228	-0.0605245	-0.0594822		0.921315	8.81234e-05	3.67396e-05		0.985646	0.0258584	0.0140045
cg09381666	16	88757816					0.641397	0.639049	0.48217		-0.00797372	-0.0955885	-0.103562		0.664924	0.000263552	3.67799e-05		0.924611	0.0352581	0.0140045
cg15756451	20	61437226	OGFR	Body	S_Shore		0.197312	0.206542	0.207575		0.00840801	0.0108492	0.0192572		0.0206177	0.0149398	3.67822e-05		0.445636	0.151587	0.0140045
cg16283385	11	120958445	TBCEL	3UTR			0.836291	0.840145	0.919339		-0.0102364	0.0903686	0.0801321		0.474019	2.48543e-05	3.68035e-05		0.862542	0.0176437	0.0140045
cg25216704	4	3485393	DOK7	Body	N_Shore		0.304803	0.293679	0.412725		0.00145006	0.0838034	0.0852534		0.923627	0.000131647	3.68145e-05		0.98612	0.0289731	0.0140045
cg13404472	5	317840	AHRR	Body	N_Shelf		0.879759	0.866346	0.859267		-0.0132947	-0.0195174	-0.032812		0.0303984	0.0107191	3.68309e-05		0.483542	0.13193	0.0140045
cg00470974	14	97397648					0.905405	0.890621	0.890595		-0.0125532	-0.00852356	-0.0210767		0.00252749	0.0715636	3.68504e-05		0.288549	0.301519	0.0140045
cg01234044	7	1277585			Island		0.115656	0.101605	0.0923004		-0.0132935	-0.0181769	-0.0314704		0.0246243	0.0128797	3.68692e-05		0.463022	0.142411	0.0140045
cg20019107	11	131894564	NTM	Body			0.859136	0.850939	0.831958		-0.00396983	-0.0236061	-0.0275759		0.420554	0.00057321	3.68835e-05		0.841212	0.0453906	0.0140045
cg03334736	17	55206891					0.848707	0.836052	0.812312		-0.00749696	-0.0317067	-0.0392036		0.287288	0.000987891	3.68947e-05		0.778253	0.0543691	0.0140045
cg04727924	7	799746	DNAAF5	Body	S_Shelf		0.911816	0.907357	0.891863		-0.00499276	-0.0145416	-0.0195344		0.158981	0.00205828	3.68992e-05		0.688582	0.0702006	0.0140045
cg14894144	18	21270554	LAMA3	Body	S_Shore		0.407616	0.389365	0.341701		-0.0197747	-0.0490227	-0.0687973		0.115357	0.00295507	3.7049e-05		0.6422	0.080008	0.0140482
cg04974940	14	90993412			S_Shore		0.847734	0.842882	0.816158		0.00193896	-0.0399169	-0.037978		0.773829	6.03432e-05	3.70612e-05		0.95274	0.0232181	0.0140482
cg17407560	X	138678480	MCF2	Body			0.726583	0.723317	0.684985		-0.00651233	-0.0431972	-0.0497095		0.463188	0.000495588	3.70714e-05		0.858451	0.0432145	0.0140482
cg19349588	11	131783515	NTM	Body	S_Shore		0.848498	0.842039	0.829529		-0.00792535	-0.0148274	-0.0227527		0.0594879	0.00581472	3.71064e-05		0.559398	0.103603	0.0140488
cg24948499	17	79224065	SLC38A10	Body			0.860865	0.856905	0.836169		-0.00387939	-0.025656	-0.0295354		0.462133	0.00049854	3.71651e-05		0.858058	0.0432514	0.0140488
cg23347597	2	242093840	PPP1R7	Body	S_Shelf		0.783389	0.796341	0.836175		0.00630683	0.046466	0.0527728		0.503012	0.000434839	3.71666e-05		0.873817	0.0413547	0.0140488
cg04226062	6	159736958			Island		0.872424	0.856942	0.837565		-0.0143047	-0.0271381	-0.0414428		0.0617008	0.00562404	3.71923e-05		0.564434	0.102189	0.0140488
cg22159951	5	95999219	CAST	5URT	S_Shore		0.0812561	0.0821925	0.0521241		0.00117267	-0.0330166	-0.031844		0.835769	7.13475e-05	3.71965e-05		0.967552	0.0242585	0.0140488
cg15692229	7	55257946	EGFR	Body			0.947367	0.937975	0.922689		-0.00809264	-0.0188444	-0.026937		0.100757	0.00342647	3.71993e-05		0.624154	0.0845315	0.0140488
cg26308113	19	2308042	LINGO3	5URT	Island		0.0258798	0.0362404	0.0526606		0.00829085	0.0162526	0.0245435		0.0670397	0.00518759	3.7206e-05		0.574116	0.0989117	0.0140488
cg08420646	10	114091314	GUCY2GP	Body			0.844136	0.835834	0.819613		-0.00511545	-0.0243264	-0.0294419		0.332979	0.000814537	3.72818e-05		0.802318	0.0508921	0.0140543
cg15631290	2	219264279	CTDSP1	Body	Island		0.029126	0.0331731	0.0394754		0.00299714	0.00845225	0.0114494		0.149892	0.00222289	3.72874e-05		0.680276	0.0721352	0.0140543
cg15905124	5	72464325					0.869455	0.864592	0.836213		0.000989043	-0.0390762	-0.0380872		0.883771	8.1071e-05	3.72952e-05		0.97785	0.0252	0.0140543
cg07392099	4	8043178	ABLIM2	Body			0.855898	0.843667	0.836102		-0.00999978	-0.0121389	-0.0221387		0.0171667	0.0175982	3.73199e-05		0.429105	0.162419	0.0140543
cg16564358	16	85912452					0.9082	0.917144	0.933848		0.00609642	0.0239158	0.0300122		0.259533	0.00114177	3.73214e-05		0.761873	0.0573116	0.0140543
cg20134357	8	114389383	CSMD3	Body			0.766302	0.812535	0.883695		0.0283645	0.113698	0.142062		0.267543	0.00109763	3.73347e-05		0.766583	0.0565083	0.0140543
cg00615654	10	1382248	ADARB2	Body	N_Shore		0.819819	0.841842	0.902092		0.0202527	0.0641705	0.0844232		0.185582	0.00174231	3.75148e-05		0.711741	0.0661168	0.0141148
cg14246142	X	35641087			N_Shelf		0.34072	0.339647	0.441653		-0.0178359	0.133931	0.116095		0.391161	1.88939e-05	3.75486e-05		0.828566	0.0166269	0.0141204
cg23163136	1	226551990	PARP1	Body			0.887636	0.87802	0.859334		-0.00681168	-0.0186568	-0.0254685		0.141866	0.00238192	3.75694e-05		0.672408	0.0740431	0.014121
cg03540606	14	60982016			S_Shelf		0.0648144	0.0689084	0.0763136		0.00315808	0.0109938	0.0141519		0.217117	0.0014441	3.76542e-05		0.735218	0.0621182	0.0141333
cg10228841	3	124764404	HEG1	Body			0.881617	0.898961	0.907543		0.0120944	0.0119708	0.0240652		0.00894844	0.0296326	3.76546e-05		0.373416	0.202717	0.0141333
cg03043822	22	25160098	PIWIL3	5URT	Island		0.708451	0.662312	0.674817		-0.0374521	-0.0293395	-0.0667916		0.00412286	0.0521365	3.76755e-05		0.315501	0.260562	0.0141333
cg18252903	3	147072643					0.163588	0.185543	0.193796		0.0187241	0.0215916	0.0403158		0.01467	0.0201639	3.77126e-05		0.41434	0.171996	0.0141333
cg04476508	6	169631760	THBS2	Body	Island		0.856762	0.829991	0.81749		-0.0191879	-0.0271562	-0.0463441		0.0275492	0.0119184	3.77144e-05		0.473476	0.137991	0.0141333
cg03973379	7	92672484			N_Shore		0.898798	0.926937	0.953844		0.0189689	0.0436393	0.0626083		0.0984202	0.00355621	3.77248e-05		0.621129	0.0857676	0.0141333
cg20749916	13	111767003	ARHGEF7	Body			0.0738981	0.0848456	0.0876492		0.0106791	0.00430079	0.0149799		0.00050164	0.193692	3.77361e-05		0.209118	0.481318	0.0141333
cg18905866	5	127744238	FBN2	Body			0.931743	0.949383	0.967221		0.01675	0.0257476	0.0424976		0.0350645	0.00965036	3.77768e-05		0.498878	0.126506	0.0141414
cg07102913	5	140593443	PCDHB13	TSS200	N_Shore		0.330344	0.329716	0.243891		0.00999799	-0.108408	-0.0984101		0.569115	3.44673e-05	3.78318e-05		0.895716	0.0192391	0.0141548
cg11794215	17	35423816					0.697796	0.668799	0.653363		-0.0208757	-0.049974	-0.0708497		0.107584	0.00324983	3.78968e-05		0.632745	0.082951	0.0141719
cg08378588	7	6056460	AIMP2	Body			0.877637	0.870694	0.860708		-0.00682996	-0.0126092	-0.0194392		0.0578933	0.00608852	3.79583e-05		0.556052	0.105436	0.0141878
cg18292904	3	49939703	MST1R	Body	N_Shore		0.85563	0.84045	0.81329		-0.00970726	-0.0337759	-0.0434832		0.217259	0.0014546	3.79896e-05		0.735357	0.0622729	0.0141885
cg22536451	10	109432128					0.8178	0.851403	0.901098		0.0205763	0.0661592	0.0867355		0.190765	0.00170541	3.79986e-05		0.716244	0.0657318	0.0141885
cg15634698	8	43131656			S_Shore		0.734051	0.74863	0.649026		0.00612362	-0.119001	-0.112877		0.760601	5.9633e-05	3.80294e-05		0.949548	0.0231076	0.0141928
cg09053907	4	75720055	BTC	TSS200	S_Shore		0.145466	0.138203	0.122737		-0.00927236	-0.0138663	-0.0231387		0.0325143	0.0104047	3.81339e-05		0.491023	0.130316	0.0142217
cg14307300	6	32031624	TNXB	Body			0.899524	0.887164	0.865265		-0.00884226	-0.0309832	-0.0398254		0.219844	0.00143898	3.81532e-05		0.737131	0.0620171	0.0142217
cg14598083	10	92910579			N_Shelf		0.92163	0.928186	0.955801		-0.000538236	0.0370483	0.0365101		0.933967	9.42968e-05	3.81645e-05		0.988341	0.0263808	0.0142217
cg01085974	1	6512509	ESPN	Body	S_Shore		0.88268	0.874778	0.850252		-0.00649943	-0.028917	-0.0354164		0.308053	0.000928628	3.8238e-05		0.789699	0.0532873	0.0142419
cg23997013	10	79526317					0.884573	0.876811	0.864525		-0.00610085	-0.0183211	-0.024422		0.169391	0.00197591	3.82656e-05		0.697999	0.069213	0.0142449
cg07998908	4	5035653					0.211763	0.220367	0.185986		-0.00155757	-0.0540606	-0.0556182		0.874998	0.000154963	3.83104e-05		0.976012	0.0302415	0.014253
cg26704637	X	12810444	PRPS2	Body	S_Shore		0.179231	0.191512	0.22006		0.0176737	0.0296211	0.0472948		0.0448915	0.00780361	3.83257e-05		0.527051	0.116249	0.014253
cg17424433	1	86913263	CLCA2	Body			0.892938	0.906989	0.929253		0.0121832	0.0285694	0.0407526		0.103126	0.003435	3.83452e-05		0.627304	0.0845989	0.014253
cg01191058	16	89048433					0.877888	0.878367	0.89738		7.34692e-05	0.0262286	0.026302		0.987485	0.000116668	3.86085e-05		0.997975	0.0279431	0.0143283
cg09101274	5	133482305	TCF7	3UTR			0.844446	0.840492	0.818091		0.00414895	-0.0332954	-0.0291465		0.427377	2.21185e-05	3.8621e-05		0.843901	0.0171993	0.0143283
cg26546310	1	159895336	TAGLN2	TSS1500	Island		0.0596941	0.0754091	0.0892359		0.0136059	0.0178899	0.0314958		0.0223055	0.0145659	3.86223e-05		0.453212	0.149888	0.0143283
cg13863007	9	95766607	FGD3	Body			0.800955	0.760249	0.689347		-0.0329533	-0.0784485	-0.111402		0.106788	0.00333172	3.86253e-05		0.631629	0.0837437	0.0143283
cg02332528	3	68295213	FAM19A1	Body			0.877376	0.870071	0.853564		-0.00457777	-0.0199942	-0.024572		0.301352	0.000966603	3.8661e-05		0.785981	0.0540389	0.0143298
cg04309849	10	131843517			Island		0.324093	0.340704	0.397393		0.0261039	0.0289815	0.0550854		0.0131573	0.0224465	3.86682e-05		0.405043	0.179901	0.0143298
cg27483417	3	87958378					0.71717	0.730746	0.778014		0.0103901	0.0588731	0.0692632		0.403365	0.000638105	3.86958e-05		0.833878	0.0469017	0.0143328
cg18072492	12	40944308	MUC19	Body			0.644167	0.669573	0.695186		0.0334066	0.0306995	0.0641061		0.00711641	0.0359723	3.87273e-05		0.353532	0.220767	0.0143373
cg15334494	5	174179288			S_Shore		0.940673	0.933969	0.913593		-0.00882473	-0.0222548	-0.0310795		0.120885	0.0029257	3.87781e-05		0.649296	0.0797655	0.0143406
cg26936158	7	99058240	ATP5J2	Body			0.845738	0.838044	0.824098		-0.00881866	-0.0199676	-0.0287863		0.0956477	0.00375678	3.88003e-05		0.617352	0.0874267	0.0143406
[truncated: 23,987 more rows]
